# Supplementary material for: Re-analysis of publicly available methylomes using signal detection yields new information
Source: Sci Rep. 2023 Feb 27;13:3307. doi: 10.1038/s41598-023-30422-4 (PMC9971211; doi:10.1038/s41598-023-30422-4)
Supplement: Supplementary file 2 — Supplementary Table S2. [file 41598_2023_30422_MOESM2_ESM.xlsx]

## Sheet: DMG summary
Supplementary Table S2. Differentially methylated genes identified using MethylIT and DMR-based analysis during phosphate starvation.
	MethylIT								DMR-DMGs
	Shoot, 7 days, + vs. - Pi	Root, 7 days, + vs. - Pi	Shoot, 16 days, + vs. - Pi	Root, 16 days, + vs. - Pi	Shoot, + Pi, 7 days vs. 16 days	Root, + Pi, 7 days vs. 16 days	Shoot, Pi starvation specific (column C - column E)	Root, Pi starvation specific (column D - column F)	Shoot, 7 days, + vs. - Pi	Root, 7 days, + vs. - Pi	Shoot, 16 days, + vs. - Pi	Root, 16 days, + vs. - Pi
	AT1G04430	AT1G05035	AT1G02470	AT1G01040	AT1G01040	AT1G01220	AT1G08300	AT1G01040	AT1G05035	AT1G08590	AT1G04470	AT1G06410
	AT1G05035	AT1G10190	AT1G05035	AT1G02470	AT1G02470	AT1G05200	AT1G08310	AT1G02470	AT1G21230	AT1G35375	AT1G07615	AT1G14800
	AT1G07910	AT1G11590	AT1G07615	AT1G02520	AT1G02520	AT1G07025	AT1G08590	AT1G02520	AT1G25280	AT1G35850	AT1G08590	AT1G20400
	AT1G10190	AT1G13470	AT1G08300	AT1G05035	AT1G05035	AT1G07510	AT1G11350	AT1G05035	AT1G27570	AT1G38790	AT1G11350	AT1G20840
	AT1G11590	AT1G14110	AT1G08310	AT1G07110	AT1G05630	AT1G08060	AT1G13470	AT1G07110	AT1G32720	AT1G40104	AT1G12280	AT1G27565
	AT1G11720	AT1G14800	AT1G08590	AT1G07510	AT1G09730	AT1G10190	AT1G15670	AT1G11160	AT1G36095	AT1G45063	AT1G13340	AT1G27570
	AT1G12020	AT1G18130	AT1G10190	AT1G11160	AT1G10190	AT1G10210	AT1G17110	AT1G11593	AT1G38790	AT1G47657	AT1G19086	AT1G32000
	AT1G13470	AT1G19086	AT1G11350	AT1G11590	AT1G11590	AT1G11590	AT1G17290	AT1G14110	AT1G40104	AT1G47660	AT1G19260	AT1G32010
	AT1G14110	AT1G20400	AT1G11590	AT1G11593	AT1G13210	AT1G13470	AT1G19086	AT1G18130	AT1G41920	AT1G48953	AT1G21230	AT1G36100
	AT1G14800	AT1G20860	AT1G13470	AT1G13470	AT1G14110	AT1G14800	AT1G21250	AT1G18310	AT1G43260	AT1G49160	AT1G21250	AT1G36230
	AT1G18130	AT1G21230	AT1G14110	AT1G14110	AT1G14800	AT1G15430	AT1G24100	AT1G19086	AT1G43415	AT1G58602	AT1G23915	AT1G36240
	AT1G19086	AT1G24390	AT1G14800	AT1G14800	AT1G17150	AT1G18193	AT1G30510	AT1G19850	AT1G46696	AT1G65350	AT1G24100	AT1G36325
	AT1G20400	AT1G27570	AT1G15670	AT1G18130	AT1G19260	AT1G19260	AT1G31095	AT1G21835	AT1G47657	AT1G65346	AT1G29230	AT1G36510
	AT1G20860	AT1G29620	AT1G17110	AT1G18310	AT1G20400	AT1G20400	AT1G34042	AT1G22060	AT1G47660	AT2G01008	AT1G30510	AT1G36756
	AT1G21230	AT1G31095	AT1G17290	AT1G19086	AT1G20860	AT1G20840	AT1G34440	AT1G24388	AT1G49190	AT2G01023	AT1G32130	AT1G40104
	AT1G23915	AT1G31163	AT1G19086	AT1G19260	AT1G21210	AT1G20860	AT1G35030	AT1G24390	AT1G49670	AT2G02103	AT1G34070	AT1G40390
	AT1G24390	AT1G32000	AT1G19260	AT1G19850	AT1G21230	AT1G21230	AT1G35400	AT1G28420	AT1G52110	AT2G02840	AT1G34930	AT1G41820
	AT1G27570	AT1G32010	AT1G20400	AT1G20400	AT1G23915	AT1G23915	AT1G35500	AT1G30060	AT1G53310	AT2G06645	AT1G35030	AT1G41920
	AT1G29620	AT1G32270	AT1G21230	AT1G21230	AT1G25220	AT1G24300	AT1G35520	AT1G30510	AT1G58602	AT2G07440	AT1G36100	AT1G43415
	AT1G30410	AT1G33010	AT1G21250	AT1G21835	AT1G27220	AT1G27570	AT1G35617	AT1G31095	AT1G63540	AT2G07773	AT1G36622	AT1G43760
	AT1G31095	AT1G34015	AT1G23915	AT1G22060	AT1G27570	AT1G27870	AT1G35710	AT1G31630	AT1G65350	AT2G07749	AT1G36623	AT1G43970
	AT1G31163	AT1G34042	AT1G24100	AT1G23915	AT1G29620	AT1G31640	AT1G36085	AT1G31930	AT1G65346	AT2G07777	AT1G37000	AT1G44020
	AT1G32000	AT1G34070	AT1G27220	AT1G24388	AT1G30360	AT1G32000	AT1G36623	AT1G33070	AT1G69940	AT2G07671	AT1G38790	AT1G44030
	AT1G32010	AT1G34290	AT1G27570	AT1G24390	AT1G30420	AT1G32010	AT1G42615	AT1G34170	AT2G01008	AT2G07779	AT1G40104	AT1G46696
	AT1G32270	AT1G34390	AT1G30510	AT1G27570	AT1G30780	AT1G32270	AT1G42680	AT1G34315	AT2G01023	AT2G07672	AT1G41920	AT1G47960
	AT1G33010	AT1G34410	AT1G30780	AT1G28420	AT1G31630	AT1G32720	AT1G43320	AT1G35030	AT2G06105	AT2G07613	AT1G42080	AT1G48285
	AT1G33390	AT1G34440	AT1G31095	AT1G30060	AT1G31640	AT1G33010	AT1G43910	AT1G35500	AT2G06570	AT2G07684	AT1G43145	AT1G49670
	AT1G33910	AT1G34460	AT1G31640	AT1G30510	AT1G31960	AT1G33700	AT1G47265	AT1G36095	AT2G07773	AT2G07617	AT1G43260	AT1G51172
	AT1G34015	AT1G34550	AT1G31960	AT1G31095	AT1G32000	AT1G33720	AT1G47497	AT1G36622	AT2G07749	AT2G07621	AT1G43415	AT1G53815
	AT1G34042	AT1G35215	AT1G32000	AT1G31630	AT1G32010	AT1G33910	AT1G47765	AT1G36960	AT2G07777	AT2G07673	AT1G43720	AT1G58602
	AT1G34070	AT1G35240	AT1G32010	AT1G31930	AT1G32270	AT1G33950	AT1G48120	AT1G37113	AT2G07671	AT2G07674	AT1G43730	AT1G59980
	AT1G34290	AT1G35520	AT1G32270	AT1G32000	AT1G32720	AT1G34015	AT1G48285	AT1G44575	AT2G07779	AT2G07751	AT1G43760	AT1G63020
	AT1G34390	AT1G35540	AT1G32720	AT1G32010	AT1G33010	AT1G34070	AT1G50240	AT1G47265	AT2G07672	AT2G07675	AT1G43910	AT1G63540
	AT1G34400	AT1G35820	AT1G33010	AT1G32270	AT1G33860	AT1G34310	AT1G52780	AT1G47765	AT2G07613	AT2G07676	AT1G43970	AT1G63750
	AT1G34410	AT1G35860	AT1G33860	AT1G32720	AT1G33910	AT1G34390	AT1G53310	AT1G47770	AT2G07684	AT2G07768	AT1G46696	AT1G63870
	AT1G34440	AT1G35895	AT1G33910	AT1G33010	AT1G34070	AT1G34400	AT1G54090	AT1G49190	AT2G07617	AT2G07623	AT1G47310	AT1G65350
	AT1G34460	AT1G36095	AT1G34042	AT1G33070	AT1G34290	AT1G34410	AT1G58602	AT1G50160	AT2G07621	AT2G07678	AT1G47960	AT1G65346
	AT1G34550	AT1G36230	AT1G34070	AT1G33720	AT1G34310	AT1G34460	AT1G61370	AT1G52940	AT2G07673	AT2G07669	AT1G48285	AT1G67220
	AT1G35215	AT1G36325	AT1G34290	AT1G33910	AT1G34390	AT1G34550	AT1G62580	AT1G53090	AT2G07674	AT2G07625	AT1G52950	AT1G67235
	AT1G35240	AT1G36580	AT1G34310	AT1G34015	AT1G34400	AT1G35215	AT1G63750	AT1G57777	AT2G07751	AT2G07681	AT1G53310	AT1G71920
	AT1G35520	AT1G36675	AT1G34390	AT1G34070	AT1G34410	AT1G35240	AT1G64140	AT1G59980	AT2G07675	AT2G07626	AT1G53350	AT1G74260
	AT1G35530	AT1G36756	AT1G34400	AT1G34170	AT1G34460	AT1G35400	AT1G65681	AT1G62540	AT2G07676	AT2G07627	AT1G53480	AT2G01008
	AT1G35540	AT1G36950	AT1G34410	AT1G34310	AT1G34550	AT1G35520	AT1G65840	AT1G62580	AT2G07768	AT2G07772	AT1G53490	AT2G01023
	AT1G35625	AT1G36970	AT1G34440	AT1G34315	AT1G34910	AT1G35540	AT1G65920	AT1G62895	AT2G07623	AT2G07628	AT1G58390	AT2G02835
	AT1G35820	AT1G37000	AT1G34550	AT1G34390	AT1G35150	AT1G35614	AT1G67870	AT1G63870	AT2G07678	AT2G07774	AT1G58602	AT2G02840
	AT1G35860	AT1G37020	AT1G35030	AT1G34400	AT1G35215	AT1G35617	AT1G67930	AT1G64795	AT2G07669	AT2G07687	AT1G59510	AT2G04160
	AT1G35895	AT1G37113	AT1G35150	AT1G34410	AT1G35240	AT1G35820	AT1G71530	AT1G66140	AT2G07625	AT2G07629	AT1G61370	AT2G05360
	AT1G36095	AT1G38790	AT1G35215	AT1G34460	AT1G35320	AT1G35850	AT1G71920	AT1G68040	AT2G07681	AT2G07631	AT1G61420	AT2G06105
	AT1G36230	AT1G40087	AT1G35240	AT1G35030	AT1G35410	AT1G35860	AT1G71930	AT1G71830	AT2G07626	AT2G07632	AT1G63020	AT2G06555
	AT1G36325	AT1G40104	AT1G35400	AT1G35215	AT1G35540	AT1G35895	AT1G73630	AT1G77460	AT2G07627	AT2G07633	AT1G64140	AT2G06570
	AT1G36580	AT1G40390	AT1G35500	AT1G35240	AT1G35610	AT1G36005	AT1G77960	AT1G77960	AT2G07772	AT2G07689	AT1G65350	AT2G06645
	AT1G36675	AT1G41820	AT1G35520	AT1G35500	AT1G35614	AT1G36078	AT1G80840	AT2G01008	AT2G07628	AT2G07691	AT1G65346	AT2G06904
	AT1G36756	AT1G41920	AT1G35540	AT1G35520	AT1G35820	AT1G36100	AT2G02520	AT2G01050	AT2G07774	AT2G07636	AT1G65349	AT2G07773
	AT1G36950	AT1G42525	AT1G35610	AT1G35540	AT1G35850	AT1G36230	AT2G02695	AT2G02390	AT2G07687	AT2G07692	AT1G65920	AT2G07749
	AT1G36970	AT1G42680	AT1G35614	AT1G35614	AT1G35860	AT1G36240	AT2G03567	AT2G02520	AT2G07629	AT2G07637	AT1G69990	AT2G07777
	AT1G37000	AT1G43145	AT1G35617	AT1G35850	AT1G35895	AT1G36510	AT2G03821	AT2G02635	AT2G07631	AT2G07695	AT1G71530	AT2G07671
	AT1G37020	AT1G43722	AT1G35710	AT1G35860	AT1G36078	AT1G36675	AT2G04040	AT2G03260	AT2G07632	AT2G07785	AT1G74090	AT2G07779
	AT1G37113	AT1G43730	AT1G35820	AT1G35895	AT1G36095	AT1G36756	AT2G06095	AT2G04060	AT2G07633	AT2G07599	AT1G74100	AT2G07672
	AT1G38790	AT1G43760	AT1G35850	AT1G36095	AT1G36100	AT1G36950	AT2G06675	AT2G05645	AT2G07689	AT2G07696	AT1G76950	AT2G07613
	AT1G40087	AT1G43780	AT1G35895	AT1G36230	AT1G36230	AT1G36970	AT2G06906	AT2G06555	AT2G07634	AT2G07798	AT1G80840	AT2G07621
	AT1G40104	AT1G43815	AT1G36085	AT1G36240	AT1G36240	AT1G37000	AT2G06908	AT2G07673	AT2G07691	AT2G07698	AT2G01008	AT2G07673
	AT1G40390	AT1G43970	AT1G36095	AT1G36510	AT1G36325	AT1G37020	AT2G07749	AT2G07768	AT2G07636	AT2G07667	AT2G01023	AT2G07674
	AT1G41820	AT1G44020	AT1G36230	AT1G36622	AT1G36622	AT1G40083	AT2G07777	AT2G07669	AT2G07692	AT2G07638	AT2G02220	AT2G07751
	AT1G41920	AT1G44030	AT1G36240	AT1G36675	AT1G36675	AT1G40104	AT2G07779	AT2G07681	AT2G07637	AT2G07648	AT2G04040	AT2G07675
	AT1G42525	AT1G44080	AT1G36325	AT1G36756	AT1G36756	AT1G40390	AT2G07681	AT2G07633	AT2G07695	AT2G07728	AT2G06095	AT2G07676
	AT1G42680	AT1G46696	AT1G36622	AT1G36950	AT1G36960	AT1G41820	AT2G07599	AT2G07798	AT2G07785	AT2G07656	AT2G06555	AT2G07768
	AT1G43145	AT1G47497	AT1G36623	AT1G36960	AT1G36970	AT1G41920	AT2G07706	AT2G07698	AT2G07599	AT2G07806	AT2G06570	AT2G07623
	AT1G43720	AT1G47657	AT1G36675	AT1G36970	AT1G37000	AT1G42080	AT2G07714	AT2G07667	AT2G07696	AT2G07738	AT2G06645	AT2G07678
	AT1G43722	AT1G47660	AT1G36756	AT1G37000	AT1G37020	AT1G42525	AT2G07725	AT2G07638	AT2G07798	AT2G07795	AT2G06904	AT2G07669
	AT1G43730	AT1G47940	AT1G36970	AT1G37020	AT1G37113	AT1G42615	AT2G07795	AT2G07646	AT2G07698	AT2G07662	AT2G06906	AT2G07625
	AT1G43760	AT1G47960	AT1G37000	AT1G37113	AT1G38790	AT1G42680	AT2G10550	AT2G07715	AT2G07667	AT2G07981	AT2G07773	AT2G07681
	AT1G43780	AT1G48095	AT1G37020	AT1G40104	AT1G39070	AT1G43145	AT2G10940	AT2G07728	AT2G07638	AT2G08986	AT2G07655	AT2G07626
	AT1G43815	AT1G48953	AT1G37113	AT1G40390	AT1G40104	AT1G43260	AT2G12405	AT2G07656	AT2G07706	AT2G11773	AT2G07749	AT2G07772
	AT1G43970	AT1G49500	AT1G38790	AT1G41820	AT1G40390	AT1G43415	AT2G13770	AT2G07732	AT2G07642	AT2G11778	AT2G07777	AT2G07628
	AT1G44020	AT1G51172	AT1G40104	AT1G41920	AT1G41820	AT1G43720	AT2G14750	AT2G07806	AT2G07643	AT2G12205	AT2G07671	AT2G07774
	AT1G44030	AT1G52940	AT1G40390	AT1G42525	AT1G41920	AT1G43730	AT2G14870	AT2G07662	AT2G07644	AT2G13500	AT2G07779	AT2G07629
	AT1G44080	AT1G52950	AT1G41820	AT1G42615	AT1G42080	AT1G43760	AT2G18130	AT2G07981	AT2G07715	AT2G14395	AT2G07672	AT2G07631
	AT1G46696	AT1G54420	AT1G41920	AT1G42680	AT1G42525	AT1G43770	AT2G18320	AT2G09840	AT2G07718	AT2G15110	AT2G07613	AT2G07632
	AT1G47497	AT1G56100	AT1G42080	AT1G43145	AT1G43145	AT1G43780	AT2G18530	AT2G10545	AT2G07648	AT2G16676	AT2G07684	AT2G07633
	AT1G47657	AT1G58260	AT1G42525	AT1G43720	AT1G43260	AT1G43815	AT2G18915	AT2G10965	AT2G07721	AT2G22440	AT2G07617	AT2G07689
	AT1G47660	AT1G58390	AT1G42615	AT1G43730	AT1G43665	AT1G43970	AT2G20780	AT2G10970	AT2G07722	AT2G43865	AT2G07621	AT2G07634
	AT1G47940	AT1G58520	AT1G42680	AT1G43760	AT1G43720	AT1G44020	AT2G20950	AT2G11015	AT2G07656	AT2G45380	AT2G07673	AT2G07691
	AT1G47960	AT1G58525	AT1G43145	AT1G43770	AT1G43722	AT1G44030	AT2G22010	AT2G13150	AT2G07732	AT3G22421	AT2G07674	AT2G07636
	AT1G48095	AT1G58602	AT1G43260	AT1G43780	AT1G43730	AT1G44080	AT2G22740	AT2G13430	AT2G07827	AT3G25610	AT2G07751	AT2G07692
	AT1G48725	AT1G63540	AT1G43320	AT1G43815	AT1G43760	AT1G45130	AT2G24880	AT2G13463	AT2G07830	AT3G26500	AT2G07675	AT2G07637
	AT1G48953	AT1G64340	AT1G43720	AT1G43970	AT1G43770	AT1G46696	AT2G25160	AT2G13547	AT2G07787	AT3G27470	AT2G07676	AT2G07695
	AT1G49500	AT1G65350	AT1G43722	AT1G44020	AT1G43815	AT1G47657	AT2G26660	AT2G13895	AT2G07658	AT3G29720	AT2G07768	AT2G07785
	AT1G49630	AT1G66100	AT1G43730	AT1G44030	AT1G43950	AT1G47660	AT2G29600	AT2G14265	AT2G07775	AT3G29750	AT2G07623	AT2G07599
	AT1G51172	AT1G67870	AT1G43760	AT1G44080	AT1G43970	AT1G47940	AT2G30730	AT2G14765	AT2G07661	AT3G29800	AT2G07678	AT2G07696
	AT1G52940	AT1G69940	AT1G43815	AT1G44575	AT1G44020	AT1G47960	AT2G30920	AT2G14870	AT2G07806	AT3G30230	AT2G07669	AT2G07798
	AT1G52950	AT1G77960	AT1G43910	AT1G46696	AT1G44030	AT1G48095	AT2G33170	AT2G16586	AT2G07738	AT3G30235	AT2G07625	AT2G07698
	AT1G54420	AT2G01008	AT1G43970	AT1G47265	AT1G44980	AT1G48725	AT2G33770	AT2G18760	AT2G07795	AT3G30820	AT2G07681	AT2G07667
	AT1G56100	AT2G02103	AT1G44020	AT1G47657	AT1G46696	AT1G48953	AT2G34290	AT2G20010	AT2G07662	AT3G32150	AT2G07626	AT2G07638
	AT1G58260	AT2G02835	AT1G44030	AT1G47660	AT1G47657	AT1G49005	AT2G36580	AT2G20780	AT2G07665	AT3G32410	AT2G07627	AT2G07706
	AT1G58390	AT2G02840	AT1G46696	AT1G47765	AT1G47660	AT1G49270	AT2G36710	AT2G22125	AT2G07835	AT3G32896	AT2G07772	AT2G07646
	AT1G58520	AT2G03330	AT1G47265	AT1G47770	AT1G47940	AT1G49500	AT2G36730	AT2G22560	AT2G07680	AT3G33293	AT2G07628	AT2G07721
	AT1G58525	AT2G03965	AT1G47497	AT1G47940	AT1G47960	AT1G51172	AT2G39770	AT2G22740	AT2G07981	AT3G33393	AT2G07774	AT2G07722
	AT1G58602	AT2G04060	AT1G47657	AT1G47960	AT1G48095	AT1G52110	AT2G40310	AT2G24070	AT2G08986	AT3G33494	AT2G07687	AT2G07725
	AT1G59980	AT2G04160	AT1G47660	AT1G48095	AT1G48725	AT1G52950	AT2G46070	AT2G24100	AT2G10550	AT3G41762	AT2G07629	AT2G07728
	AT1G60720	AT2G05350	AT1G47765	AT1G48953	AT1G48730	AT1G53310	AT2G46460	AT2G25160	AT2G10940	AT3G42880	AT2G07631	AT2G07656
	AT1G61490	AT2G05360	AT1G47940	AT1G49190	AT1G48953	AT1G53480	AT2G46765	AT2G25370	AT2G13450	AT3G43150	AT2G07632	AT2G07732
	AT1G62310	AT2G05635	AT1G47960	AT1G49500	AT1G49190	AT1G53490	AT2G47020	AT2G25630	AT2G13500	AT3G44235	AT2G07633	AT2G07827
	AT1G63020	AT2G05642	AT1G48120	AT1G50160	AT1G50160	AT1G54420	AT3G01650	AT2G28360	AT2G13510	AT3G47920	AT2G07689	AT2G07830
	AT1G63540	AT2G05752	AT1G48285	AT1G51172	AT1G51172	AT1G54720	AT3G02030	AT2G28640	AT2G13845	AT3G54580	AT2G07634	AT2G07787
	AT1G64340	AT2G06105	AT1G48953	AT1G52940	AT1G52603	AT1G54760	AT3G02130	AT2G29925	AT2G15420	AT3G57587	AT2G07691	AT2G07658
	AT1G65350	AT2G06500	AT1G49190	AT1G52950	AT1G52905	AT1G56100	AT3G02610	AT2G30110	AT2G15560	AT4G04030	AT2G07636	AT2G07775
	AT1G66100	AT2G06570	AT1G50240	AT1G53090	AT1G52940	AT1G56130	AT3G03790	AT2G31830	AT2G16018	AT4G04415	AT2G07692	AT2G07661
	AT1G66880	AT2G06645	AT1G51172	AT1G54720	AT1G52950	AT1G57650	AT3G05540	AT2G34655	AT2G16586	AT4G05470	AT2G07637	AT2G07806
	AT1G67870	AT2G06845	AT1G52780	AT1G56100	AT1G54420	AT1G57760	AT3G05630	AT2G35280	AT2G18320	AT4G06479	AT2G07695	AT2G07738
	AT1G69940	AT2G06904	AT1G52950	AT1G57777	AT1G56100	AT1G58390	AT3G05840	AT2G35500	AT2G24340	AT4G06526	AT2G07785	AT2G07795
	AT1G73220	AT2G06908	AT1G53310	AT1G58390	AT1G58265	AT1G58520	AT3G07610	AT2G36750	AT2G25410	AT4G09360	AT2G07599	AT2G07662
	AT1G77460	AT2G07020	AT1G54090	AT1G58520	AT1G58390	AT1G58602	AT3G08720	AT2G37125	AT2G36730	AT4G11373	AT2G07696	AT2G07680
	AT1G77960	AT2G07040	AT1G54420	AT1G58602	AT1G59980	AT1G59870	AT3G12120	AT2G40310	AT2G36750	AT4G16860	AT2G07798	AT2G07981
	AT1G80070	AT2G07120	AT1G56100	AT1G59980	AT1G60720	AT1G61420	AT3G13662	AT2G41590	AT3G05410	AT4G18150	AT2G07698	AT2G08986
	AT2G01008	AT2G07215	AT1G58265	AT1G62310	AT1G62310	AT1G62310	AT3G14610	AT2G45380	AT3G06435	AT4G30710	AT2G07667	AT2G10440
	AT2G02103	AT2G07240	AT1G58390	AT1G62540	AT1G62895	AT1G63020	AT3G14940	AT2G46765	AT3G06436	AT5G10340	AT2G07638	AT2G10550
	AT2G02550	AT2G07440	AT1G58602	AT1G62580	AT1G63020	AT1G63540	AT3G15518	AT2G47020	AT3G17400	AT5G17165	AT2G07706	AT2G10560
	AT2G02835	AT2G07560	AT1G59980	AT1G62895	AT1G63450	AT1G64790	AT3G17800	AT3G01345	AT3G23310	AT5G17167	AT2G07642	AT2G10615
	AT2G02840	AT2G07680	AT1G60720	AT1G63020	AT1G63540	AT1G65350	AT3G20690	AT3G01810	AT3G26616	AT5G19633	AT2G07643	AT2G11025
	AT2G03330	AT2G07750	AT1G61370	AT1G63540	AT1G65350	AT1G65349	AT3G20700	AT3G02610	AT3G26618	AT5G26270	AT2G07644	AT2G11620
	AT2G03965	AT2G07760	AT1G62310	AT1G63870	AT1G66100	AT1G66100	AT3G22125	AT3G05540	AT3G29130	AT5G27170	AT2G07715	AT2G11623
	AT2G04060	AT2G09388	AT1G62580	AT1G64795	AT1G66140	AT1G66880	AT3G22142	AT3G06530	AT3G29750	AT5G28420	AT2G07718	AT2G11778
	AT2G04160	AT2G10260	AT1G62895	AT1G65350	AT1G69940	AT1G67870	AT3G22421	AT3G09270	AT3G29800	AT5G28550	AT2G07648	AT2G12200
	AT2G05350	AT2G10440	AT1G63020	AT1G66100	AT1G70320	AT1G68890	AT3G22760	AT3G10320	AT3G30200	AT5G29210	AT2G07721	AT2G12205
	AT2G05360	AT2G10560	AT1G63540	AT1G66140	AT1G71320	AT1G69940	AT3G23685	AT3G10900	AT3G32190	AT5G32590	AT2G07722	AT2G13500
	AT2G05635	AT2G10602	AT1G63750	AT1G67870	AT1G77990	AT1G70320	AT3G26130	AT3G10950	AT3G32200	AT5G32613	AT2G07725	AT2G13895
	AT2G05642	AT2G10615	AT1G64140	AT1G68040	AT2G01008	AT1G71930	AT3G26125	AT3G11680	AT3G41762	AT5G33806	AT2G07727	AT2G14000
	AT2G05752	AT2G10625	AT1G65350	AT1G69940	AT2G01050	AT1G73080	AT3G27329	AT3G11990	AT3G43837	AT5G37150	AT2G07728	AT2G14395
	AT2G06095	AT2G10940	AT1G65681	AT1G70320	AT2G01830	AT1G73960	AT3G27670	AT3G17190	AT3G47420	AT5G39770	AT2G07656	AT2G15110
	AT2G06105	AT2G10965	AT1G65840	AT1G71830	AT2G02103	AT1G74260	AT3G29190	AT3G19560	AT3G54580	AT5G45570	AT2G07732	AT2G15420
	AT2G06500	AT2G11010	AT1G65920	AT1G77300	AT2G02800	AT1G76780	AT3G29720	AT3G22580	AT4G00500	AT5G52090	AT2G07827	AT2G15710
	AT2G06570	AT2G11620	AT1G66100	AT1G77460	AT2G02835	AT1G77300	AT3G29763	AT3G22710	AT4G00760	AT5G61470	AT2G07830	AT2G16030
	AT2G06645	AT2G11623	AT1G67870	AT1G77815	AT2G02840	AT1G77800	AT3G29790	AT3G22940	AT4G00770	AT5G63010	AT2G07787	AT2G16040
	AT2G06845	AT2G11851	AT1G67930	AT1G77960	AT2G03330	AT1G77815	AT3G30160	AT3G26616	AT4G01820	AT5G63020	AT2G07658	AT2G16586
	AT2G06904	AT2G12875	AT1G69940	AT2G01008	AT2G03965	AT1G79090	AT3G30165	AT3G26800	AT4G04030		AT2G07659	AT2G16640
	AT2G06908	AT2G12935	AT1G71320	AT2G01050	AT2G04060	AT1G79190	AT3G30805	AT3G28680	AT4G04650		AT2G07775	AT2G16676
	AT2G07020	AT2G13430	AT1G71530	AT2G02103	AT2G04160	AT1G79350	AT3G30840	AT3G28900	AT4G05612		AT2G07661	AT2G29600
	AT2G07040	AT2G13450	AT1G71920	AT2G02220	AT2G05105	AT1G79570	AT3G31925	AT3G28899	AT4G07932		AT2G07806	AT2G29605
	AT2G07120	AT2G13500	AT1G71930	AT2G02390	AT2G05350	AT1G80070	AT3G32410	AT3G29450	AT4G08430		AT2G07738	AT2G34100
	AT2G07215	AT2G13510	AT1G73630	AT2G02520	AT2G05360	AT2G01320	AT3G42140	AT3G29720	AT4G09360		AT2G07795	AT2G34120
	AT2G07240	AT2G14000	AT1G77960	AT2G02635	AT2G05635	AT2G01900	AT3G42786	AT3G30165	AT4G11373		AT2G07739	AT2G34290
	AT2G07310	AT2G14265	AT1G80840	AT2G02800	AT2G05642	AT2G02103	AT3G43150	AT3G30235	AT4G11380		AT2G07662	AT2G36730
	AT2G07440	AT2G14390	AT2G01008	AT2G02835	AT2G05645	AT2G02220	AT3G43280	AT3G30540	AT4G22410		AT2G07665	AT2G38220
	AT2G07560	AT2G14700	AT2G01050	AT2G02840	AT2G05752	AT2G02695	AT3G43432	AT3G32200	AT4G27030		AT2G07835	AT2G41920
	AT2G07777	AT2G14755	AT2G01830	AT2G03260	AT2G06105	AT2G02800	AT3G43503	AT3G32960	AT4G28650		AT2G07680	AT2G47020
	AT2G07680	AT2G14945	AT2G02103	AT2G03330	AT2G06420	AT2G02795	AT3G43870	AT3G33528	AT4G32200		AT2G07760	AT3G02130
	AT2G07750	AT2G15110	AT2G02520	AT2G03567	AT2G06425	AT2G02835	AT3G46120	AT3G41762	AT5G07570		AT2G07981	AT3G05410
	AT2G07760	AT2G15420	AT2G02695	AT2G03670	AT2G06500	AT2G02840	AT3G46970	AT3G42075	AT5G07590		AT2G08986	AT3G14670
	AT2G09388	AT2G15710	AT2G02835	AT2G03965	AT2G06541	AT2G03330	AT3G47920	AT3G42160	AT5G10340		AT2G10940	AT3G14720
	AT2G10260	AT2G16018	AT2G02840	AT2G04060	AT2G06555	AT2G03567	AT3G48720	AT3G42180	AT5G12080		AT2G11025	AT3G14730
	AT2G10440	AT2G16676	AT2G03330	AT2G04160	AT2G06570	AT2G03670	AT3G49230	AT3G29794	AT5G19633		AT2G11778	AT3G22125
	AT2G10560	AT2G17920	AT2G03567	AT2G05350	AT2G06645	AT2G03821	AT3G50480	AT3G43260	AT5G25195		AT2G12205	AT3G22142
	AT2G10602	AT2G19360	AT2G03821	AT2G05360	AT2G06845	AT2G03965	AT3G52830	AT3G43290	AT5G25200		AT2G13450	AT3G23450
	AT2G10615	AT2G19365	AT2G03965	AT2G05642	AT2G06904	AT2G04160	AT3G55860	AT3G43940	AT5G27510		AT2G13510	AT3G25460
	AT2G10625	AT2G19850	AT2G04040	AT2G05645	AT2G07020	AT2G05350	AT3G56040	AT3G44006	AT5G28090		AT2G14390	AT3G25719
	AT2G10940	AT2G20950	AT2G04160	AT2G05752	AT2G07040	AT2G05360	AT3G59890	AT3G45820	AT5G28420		AT2G14395	AT3G25720
	AT2G10965	AT2G21100	AT2G05105	AT2G06105	AT2G07120	AT2G05635	AT3G61310	AT3G45840	AT5G28780		AT2G14750	AT3G26616
	AT2G11010	AT2G22440	AT2G05350	AT2G06500	AT2G07190	AT2G05642	AT3G61470	AT3G46470	AT5G28823		AT2G14870	AT3G27600
	AT2G11620	AT2G24340	AT2G05360	AT2G06541	AT2G07200	AT2G05710	AT3G63380	AT3G46490	AT5G34870		AT2G15110	AT3G29455
	AT2G11623	AT2G24870	AT2G05635	AT2G06555	AT2G07215	AT2G05752	AT4G00500	AT3G47920	AT5G36228		AT2G15710	AT3G30320
	AT2G11851	AT2G26620	AT2G05645	AT2G06570	AT2G07240	AT2G06095	AT4G00970	AT3G48720	AT5G38865		AT2G16016	AT3G30805
	AT2G12875	AT2G28640	AT2G06095	AT2G06645	AT2G07280	AT2G06105	AT4G02760	AT3G48770	AT5G39840		AT2G16018	AT3G30840
	AT2G12900	AT2G29605	AT2G06105	AT2G06845	AT2G07310	AT2G06420	AT4G02990	AT3G49070	AT5G41140		AT2G16040	AT3G31925
	AT2G12935	AT2G29850	AT2G06420	AT2G06904	AT2G07560	AT2G06425	AT4G03090	AT3G52700	AT5G45020		AT2G16500	AT3G32150
	AT2G13430	AT2G29920	AT2G06500	AT2G06906	AT2G07565	AT2G06500	AT4G03156	AT3G54730	AT5G45570		AT2G16510	AT3G32180
	AT2G13450	AT2G29925	AT2G06555	AT2G07020	AT2G07773	AT2G06541	AT4G03380	AT3G55254	AT5G45920		AT2G16586	AT3G32190
	AT2G13500	AT2G30730	AT2G06570	AT2G07040	AT2G07655	AT2G06570	AT4G03645	AT3G57090	AT5G47260		AT2G16676	AT3G32280
	AT2G13510	AT2G34110	AT2G06645	AT2G07120	AT2G07621	AT2G06645	AT4G03728	AT3G57810	AT5G47280		AT2G18530	AT3G32330
	AT2G14000	AT2G34100	AT2G06675	AT2G07215	AT2G07673	AT2G06845	AT4G03930	AT4G00130	AT5G51195		AT2G20780	AT3G32400
	AT2G14265	AT2G34790	AT2G06845	AT2G07240	AT2G07674	AT2G06904	AT4G04330	AT4G00970	AT5G52090		AT2G26620	AT3G41762
	AT2G14390	AT2G35280	AT2G06904	AT2G07280	AT2G07676	AT2G06906	AT4G04450	AT4G01240	AT5G53450		AT2G27050	AT3G42060
	AT2G14395	AT2G36750	AT2G06906	AT2G07310	AT2G07678	AT2G06908	AT4G04540	AT4G01820			AT2G29040	AT3G42628
	AT2G14540	AT2G37370	AT2G06908	AT2G07560	AT2G07669	AT2G07020	AT4G04570	AT4G02320			AT2G33770	AT3G42723
	AT2G14700	AT2G38195	AT2G07020	AT2G07673	AT2G07774	AT2G07040	AT4G04610	AT4G03566			AT2G34290	AT3G43148
	AT2G14755	AT2G38220	AT2G07120	AT2G07768	AT2G07629	AT2G07120	AT4G04760	AT4G03580			AT2G36730	AT3G43153
	AT2G14945	AT2G40310	AT2G07200	AT2G07669	AT2G07633	AT2G07215	AT4G04960	AT4G04730			AT2G37710	AT3G43630
	AT2G15110	AT2G40955	AT2G07215	AT2G07681	AT2G07695	AT2G07240	AT4G05110	AT4G05360			AT2G39770	AT3G43682
	AT2G15170	AT2G41640	AT2G07240	AT2G07633	AT2G07798	AT2G07280	AT4G06490	AT4G07524			AT2G41640	AT3G43837
	AT2G15420	AT2G41650	AT2G07280	AT2G07798	AT2G07698	AT2G07310	AT4G06583	AT4G07868			AT2G41650	AT3G45525
	AT2G15710	AT2G46130	AT2G07310	AT2G07698	AT2G07667	AT2G07440	AT4G08270	AT4G08370			AT2G41900	AT3G46470
	AT2G16018	AT2G46190	AT2G07560	AT2G07667	AT2G07643	AT2G07560	AT4G08850	AT4G08640			AT2G44260	AT3G46490
	AT2G16676	AT3G01345	AT2G07749	AT2G07638	AT2G07713	AT2G07695	AT4G08870	AT4G09740			AT2G47020	AT3G47420
	AT2G17920	AT3G05410	AT2G07777	AT2G07646	AT2G07715	AT2G07718	AT4G08878	AT4G11270			AT3G02030	AT3G54580
	AT2G19360	AT3G06435	AT2G07779	AT2G07715	AT2G07718	AT2G07680	AT4G09012	AT4G13560			AT3G02040	AT3G55860
	AT2G19365	AT3G14670	AT2G07621	AT2G07728	AT2G07728	AT2G07750	AT4G09070	AT4G13760			AT3G02130	AT4G00140
	AT2G19850	AT3G16820	AT2G07674	AT2G07656	AT2G07656	AT2G07760	AT4G09545	AT4G16900			AT3G05410	AT4G00955
	AT2G20950	AT3G18340	AT2G07676	AT2G07732	AT2G07732	AT2G08986	AT4G10120	AT4G20520			AT3G14610	AT4G00960
	AT2G21100	AT3G20030	AT2G07669	AT2G07806	AT2G07827	AT2G09388	AT4G10613	AT4G20735			AT3G14660	AT4G03380
	AT2G22440	AT3G20700	AT2G07681	AT2G07662	AT2G07806	AT2G10260	AT4G10870	AT4G21030			AT3G14940	AT4G03830
	AT2G24340	AT3G20950	AT2G07633	AT2G07680	AT2G07662	AT2G10440	AT4G11270	AT4G21640			AT3G15518	AT4G03930
	AT2G24870	AT3G22125	AT2G07599	AT2G07750	AT2G07835	AT2G10602	AT4G11340	AT4G23560			AT3G15520	AT4G04570
	AT2G24945	AT3G22142	AT2G07698	AT2G07760	AT2G07680	AT2G10615	AT4G12010	AT4G24530			AT3G17400	AT4G05612
	AT2G25370	AT3G22421	AT2G07706	AT2G07981	AT2G07750	AT2G10625	AT4G13920	AT4G28570			AT3G17800	AT4G05620
	AT2G25630	AT3G22770	AT2G07714	AT2G08986	AT2G07760	AT2G10940	AT4G15230	AT4G28710			AT3G18290	AT4G06479
	AT2G26620	AT3G24514	AT2G07715	AT2G09840	AT2G07981	AT2G10975	AT4G15245	AT4G29790			AT3G20362	AT4G06526
	AT2G26910	AT3G24517	AT2G07725	AT2G10260	AT2G08986	AT2G11010	AT4G16015	AT4G30030			AT3G22125	AT4G06655
	AT2G28640	AT3G24542	AT2G07728	AT2G10440	AT2G09388	AT2G11200	AT4G16920	AT4G30200			AT3G22142	AT4G06688
	AT2G29040	AT3G25460	AT2G07656	AT2G10545	AT2G09840	AT2G11522	AT4G17590	AT4G34610			AT3G22870	AT4G07740
	AT2G29605	AT3G25720	AT2G07732	AT2G10602	AT2G10260	AT2G11620	AT4G20735	AT4G36490			AT3G23150	AT4G08430
	AT2G29850	AT3G26500	AT2G07827	AT2G10615	AT2G10440	AT2G11626	AT4G21270	AT5G03090			AT3G23410	AT4G08630
	AT2G29920	AT3G27470	AT2G07806	AT2G10625	AT2G10545	AT2G11851	AT4G21326	AT5G06640			AT3G23420	AT4G08760
	AT2G29925	AT3G27600	AT2G07795	AT2G10940	AT2G10560	AT2G12875	AT4G21990	AT5G07570			AT3G26616	AT4G08990
	AT2G30730	AT3G28100	AT2G07662	AT2G10965	AT2G10602	AT2G12900	AT4G26730	AT5G08560			AT3G26618	AT4G09360
	AT2G31900	AT3G28780	AT2G07835	AT2G10970	AT2G10615	AT2G12935	AT4G28870	AT5G11720			AT3G26782	AT4G11373
	AT2G33050	AT3G28785	AT2G07680	AT2G11010	AT2G10625	AT2G12945	AT4G30350	AT5G16280			AT3G28193	AT4G16008
	AT2G34110	AT3G28870	AT2G07750	AT2G11015	AT2G10965	AT2G13450	AT4G33030	AT5G16510			AT3G28850	AT4G16860
	AT2G34100	AT3G29033	AT2G07760	AT2G11522	AT2G10970	AT2G13500	AT4G34200	AT5G17730			AT3G29638	AT4G16900
	AT2G34290	AT3G29080	AT2G07981	AT2G11620	AT2G10975	AT2G13510	AT4G36925	AT5G19610			AT3G29750	AT4G18110
	AT2G34790	AT3G29450	AT2G08986	AT2G11626	AT2G11010	AT2G13770	AT4G38550	AT5G22510			AT3G30230	AT4G20650
	AT2G35280	AT3G29455	AT2G10260	AT2G11851	AT2G11015	AT2G13845	AT4G39980	AT5G24270			AT3G30235	AT4G20670
	AT2G36750	AT3G29570	AT2G10440	AT2G12875	AT2G11620	AT2G14000	AT5G07570	AT5G27340			AT3G30770	AT4G22410
	AT2G36910	AT3G29633	AT2G10545	AT2G12900	AT2G11623	AT2G14390	AT5G07590	AT5G28780			AT3G30823	AT4G22475
	AT2G37370	AT3G29750	AT2G10550	AT2G13150	AT2G11626	AT2G14395	AT5G11180	AT5G28910			AT3G31350	AT4G22485
	AT2G38195	AT3G29765	AT2G10560	AT2G13430	AT2G11851	AT2G14540	AT5G11670	AT5G28920			AT3G31950	AT4G30200
	AT2G38220	AT3G29796	AT2G10602	AT2G13450	AT2G12875	AT2G14700	AT5G13630	AT5G31412			AT3G32896	AT4G33410
	AT2G40310	AT3G30200	AT2G10615	AT2G13463	AT2G12900	AT2G14755	AT5G16715	AT5G33320			AT3G41762	AT4G37590
	AT2G40955	AT3G30230	AT2G10625	AT2G13500	AT2G12935	AT2G14945	AT5G18937	AT5G33390			AT3G42723	AT5G06630
	AT2G41640	AT3G30320	AT2G10940	AT2G13510	AT2G12940	AT2G15110	AT5G19200	AT5G33406			AT3G43148	AT5G07410
	AT2G41650	AT3G30520	AT2G10965	AT2G13547	AT2G12945	AT2G15180	AT5G22730	AT5G34581			AT3G43150	AT5G07570
	AT2G41920	AT3G30770	AT2G10975	AT2G13770	AT2G13430	AT2G15420	AT5G24990	AT5G35603			AT3G43280	AT5G10340
	AT2G46130	AT3G30820	AT2G11010	AT2G13845	AT2G13450	AT2G15710	AT5G26580	AT5G35810			AT3G43572	AT5G12090
	AT2G46190	AT3G31402	AT2G11015	AT2G13895	AT2G13500	AT2G16018	AT5G27607	AT5G35890			AT3G43574	AT5G15685
	AT2G47020	AT3G31430	AT2G11620	AT2G14000	AT2G13510	AT2G16030	AT5G27893	AT5G36225			AT3G43682	AT5G17165
	AT2G48110	AT3G31910	AT2G11623	AT2G14265	AT2G13845	AT2G16040	AT5G28410	AT5G37830			AT3G43833	AT5G17167
	AT3G01345	AT3G31950	AT2G11851	AT2G14390	AT2G13895	AT2G16676	AT5G28450	AT5G38910			AT3G44440	AT5G18636
	AT3G03090	AT3G32090	AT2G12405	AT2G14395	AT2G14000	AT2G17510	AT5G28470	AT5G39130			AT3G44570	AT5G25000
	AT3G05410	AT3G32130	AT2G12875	AT2G14700	AT2G14390	AT2G17905	AT5G28540	AT5G39480			AT3G44580	AT5G25040
	AT3G06435	AT3G32150	AT2G12935	AT2G14765	AT2G14395	AT2G17920	AT5G28615	AT5G42567			AT3G45140	AT5G27890
	AT3G08850	AT3G32190	AT2G12940	AT2G14870	AT2G14540	AT2G18915	AT5G30341	AT5G42895			AT3G45800	AT5G27893
	AT3G10650	AT3G32260	AT2G12945	AT2G14945	AT2G14700	AT2G19360	AT5G31412	AT5G42955			AT3G47420	AT5G28190
	AT3G11680	AT3G32280	AT2G13430	AT2G15110	AT2G14765	AT2G19365	AT5G32670	AT5G43500			AT3G49520	AT5G28442
	AT3G13100	AT3G32400	AT2G13450	AT2G15420	AT2G14945	AT2G19850	AT5G33898	AT5G47280			AT3G59890	AT5G28463
	AT3G14172	AT3G32420	AT2G13500	AT2G15710	AT2G15110	AT2G20110	AT5G35160	AT5G48860			AT3G63270	AT5G28590
	AT3G14670	AT3G32896	AT2G13510	AT2G16018	AT2G15180	AT2G20815	AT5G35604	AT5G49440			AT3G63380	AT5G28920
	AT3G14940	AT3G32960	AT2G13770	AT2G16040	AT2G15420	AT2G21300	AT5G39130	AT5G49590			AT4G00500	AT5G29050
	AT3G16820	AT3G33528	AT2G14000	AT2G16586	AT2G15710	AT2G22440	AT5G39840	AT5G51630			AT4G00760	AT5G30341
	AT3G18340	AT3G42060	AT2G14390	AT2G16676	AT2G16018	AT2G24220	AT5G42955	AT5G54410			AT4G00770	AT5G34581
	AT3G18370	AT3G42075	AT2G14395	AT2G17920	AT2G16030	AT2G24340	AT5G44010	AT5G55820			AT4G00955	AT5G34870
	AT3G20030	AT3G42140	AT2G14540	AT2G18760	AT2G16040	AT2G24980	AT5G44180	AT5G56790			AT4G00960	AT5G35069
	AT3G20200	AT3G42155	AT2G14700	AT2G19360	AT2G16586	AT2G25050	AT5G45480	AT5G57670			AT4G01820	AT5G35640
	AT3G20700	AT3G42160	AT2G14750	AT2G19850	AT2G16676	AT2G26620	AT5G47400	AT5G60964			AT4G03570	AT5G36228
	AT3G20950	AT3G42550	AT2G14765	AT2G20010	AT2G17905	AT2G26800	AT5G48190	AT5G62110			AT4G03580	AT5G38190
	AT3G21170	AT3G42723	AT2G14870	AT2G20780	AT2G17920	AT2G29040	AT5G49010				AT4G03830	AT5G39770
	AT3G22125	AT3G42770	AT2G14945	AT2G21300	AT2G19290	AT2G29605	AT5G52110				AT4G04030	AT5G39775
	AT3G22142	AT3G42780	AT2G15110	AT2G22125	AT2G19360	AT2G29850	AT5G53050				AT4G04330	AT5G45570
	AT3G22421	AT3G42786	AT2G15180	AT2G22440	AT2G19365	AT2G29920	AT5G53450				AT4G04415	AT5G45573
	AT3G22760	AT3G42870	AT2G15420	AT2G22560	AT2G19850	AT2G30730	AT5G53890				AT4G04490	AT5G47260
	AT3G22770	AT3G43148	AT2G15710	AT2G22740	AT2G21100	AT2G33175	AT5G54380				AT4G04570	AT5G47280
	AT3G24514	AT3G43150	AT2G16018	AT2G24070	AT2G22440	AT2G34110	AT5G54700				AT4G04610	AT5G49440
	AT3G24517	AT3G43160	AT2G16030	AT2G24100	AT2G24340	AT2G34100	AT5G54810				AT4G04960	AT5G53450
	AT3G24542	AT3G43280	AT2G16040	AT2G24340	AT2G24870	AT2G36710	AT5G56250				AT4G06490	AT5G62165
	AT3G25460	AT3G43290	AT2G16586	AT2G25160	AT2G25050	AT2G36910	AT5G56920				AT4G06526
	AT3G25720	AT3G43291	AT2G16676	AT2G25370	AT2G26620	AT2G37370	AT5G57670				AT4G06688
	AT3G26500	AT3G43340	AT2G17920	AT2G25630	AT2G27380	AT2G38195	AT5G59500				AT4G07350
	AT3G26560	AT3G43470	AT2G18130	AT2G26620	AT2G28640	AT2G38220	AT5G60790				AT4G07526
	AT3G27470	AT3G43500	AT2G18320	AT2G28360	AT2G29605	AT2G40955	AT5G64960				AT4G07932
	AT3G27600	AT3G43833	AT2G18530	AT2G28640	AT2G29850	AT2G41600	AT5G64970				AT4G08097
	AT3G28100	AT3G43837	AT2G18915	AT2G29605	AT2G29920	AT2G41640					AT4G08630
	AT3G28780	AT3G44006	AT2G19360	AT2G29850	AT2G29925	AT2G41650					AT4G08850
	AT3G28785	AT3G44070	AT2G19365	AT2G29920	AT2G30600	AT2G41920					AT4G08870
	AT3G28870	AT3G44130	AT2G19850	AT2G29925	AT2G33100	AT2G46190					AT4G09360
	AT3G29033	AT3G44210	AT2G20780	AT2G30110	AT2G34110	AT3G01085					AT4G10120
	AT3G29080	AT3G44230	AT2G20950	AT2G30730	AT2G34100	AT3G01310					AT4G10457
	AT3G29450	AT3G44235	AT2G21100	AT2G31830	AT2G34655	AT3G01410					AT4G11373
	AT3G29455	AT3G44265	AT2G22010	AT2G33175	AT2G35740	AT3G01720					AT4G11850
	AT3G29570	AT3G44570	AT2G22440	AT2G34110	AT2G36750	AT3G02130					AT4G13390
	AT3G29633	AT3G44580	AT2G22740	AT2G34100	AT2G37370	AT3G02160					AT4G13920
	AT3G29645	AT3G45130	AT2G24340	AT2G34655	AT2G38195	AT3G02280					AT4G14580
	AT3G29750	AT3G45140	AT2G24880	AT2G35280	AT2G38220	AT3G02320					AT4G15890
	AT3G29765	AT3G45200	AT2G25160	AT2G35500	AT2G40955	AT3G02330					AT4G16860
	AT3G29796	AT3G45525	AT2G26620	AT2G36710	AT2G41590	AT3G04100					AT4G18150
	AT3G30200	AT3G45800	AT2G26660	AT2G36750	AT2G41600	AT3G04740					AT4G20860
	AT3G30230	AT3G47920	AT2G27380	AT2G36910	AT2G41640	AT3G05380					AT4G20953
	AT3G30320	AT3G49230	AT2G28640	AT2G37125	AT2G41650	AT3G05410					AT4G21326
	AT3G30520	AT3G50320	AT2G29600	AT2G37370	AT2G41920	AT3G05630					AT4G21990
	AT3G30770	AT3G54580	AT2G29605	AT2G38195	AT2G43890	AT3G06250					AT4G22410
	AT3G30820	AT3G54730	AT2G29850	AT2G38220	AT2G43900	AT3G06435					AT4G23740
	AT3G31402	AT3G55860	AT2G29920	AT2G40310	AT2G46190	AT3G07610					AT4G26350
	AT3G31430	AT3G56670	AT2G29925	AT2G40955	AT3G01085	AT3G12980					AT4G28650
	AT3G31910	AT3G57587	AT2G30730	AT2G41590	AT3G01345	AT3G13065					AT4G30030
	AT3G31950	AT4G00140	AT2G30920	AT2G41600	AT3G05410	AT3G13640					AT4G31820
	AT3G32090	AT4G02000	AT2G33170	AT2G41640	AT3G06435	AT3G14670					AT4G33495
	AT3G32130	AT4G03157	AT2G33770	AT2G41650	AT3G10900	AT3G15180					AT4G34200
	AT3G32150	AT4G03380	AT2G34110	AT2G41920	AT3G10950	AT3G16820					AT4G34390
	AT3G32190	AT4G03580	AT2G34100	AT2G45380	AT3G13750	AT3G17320					AT4G38550
	AT3G32200	AT4G03590	AT2G34290	AT2G46765	AT3G14670	AT3G17400					AT5G03090
	AT3G32260	AT4G03645	AT2G34655	AT2G47020	AT3G16820	AT3G17480					AT5G06640
	AT3G32280	AT4G03740	AT2G36580	AT3G01085	AT3G17400	AT3G17840					AT5G07570
	AT3G32400	AT4G03830	AT2G36710	AT3G01345	AT3G20030	AT3G18340					AT5G07590
	AT3G32420	AT4G03930	AT2G36730	AT3G01810	AT3G20950	AT3G18440					AT5G10330
	AT3G32896	AT4G04110	AT2G36750	AT3G02130	AT3G21473	AT3G19880					AT5G10340
	AT3G32904	AT4G04415	AT2G37370	AT3G02610	AT3G22350	AT3G20030					AT5G15360
	AT3G32960	AT4G04570	AT2G38195	AT3G05410	AT3G22770	AT3G20690					AT5G15420
	AT3G33528	AT4G04650	AT2G38220	AT3G05540	AT3G22870	AT3G20700					AT5G17165
	AT3G42060	AT4G05080	AT2G39770	AT3G05630	AT3G22940	AT3G20950					AT5G17167
	AT3G42075	AT4G05555	AT2G40310	AT3G06530	AT3G23310	AT3G21170					AT5G17740
	AT3G42140	AT4G05612	AT2G40955	AT3G07610	AT3G24260	AT3G21473					AT5G18636
	AT3G42155	AT4G05632	AT2G41590	AT3G09270	AT3G24514	AT3G22125					AT5G20410
	AT3G42160	AT4G06526	AT2G41640	AT3G10320	AT3G24516	AT3G22142					AT5G27750
	AT3G42310	AT4G06688	AT2G41650	AT3G10900	AT3G24542	AT3G22421					AT5G27890
	AT3G42550	AT4G07350	AT2G43900	AT3G10950	AT3G25130	AT3G23310					AT5G28235
	AT3G42723	AT4G07666	AT2G46070	AT3G11680	AT3G25460	AT3G23590					AT5G28450
	AT3G42770	AT4G07740	AT2G46190	AT3G11990	AT3G25720	AT3G24514					AT5G28590
	AT3G42780	AT4G07932	AT2G46460	AT3G14670	AT3G25727	AT3G24542					AT5G28730
	AT3G42786	AT4G08097	AT2G46765	AT3G16820	AT3G26500	AT3G25460					AT5G30341
	AT3G42870	AT4G08260	AT2G47020	AT3G17190	AT3G27040	AT3G25720					AT5G32590
	AT3G42990	AT4G08430	AT3G01345	AT3G19560	AT3G27600	AT3G25727					AT5G33806
	AT3G43148	AT4G08593	AT3G01650	AT3G20030	AT3G28410	AT3G26500					AT5G33898
	AT3G43150	AT4G08630	AT3G02030	AT3G20690	AT3G28550	AT3G27040					AT5G35067
	AT3G43160	AT4G08760	AT3G02130	AT3G20700	AT3G28780	AT3G27600					AT5G37150
	AT3G43280	AT4G08878	AT3G02610	AT3G20950	AT3G28785	AT3G27980					AT5G38190
	AT3G43290	AT4G08990	AT3G03790	AT3G21473	AT3G28870	AT3G28410					AT5G39770
	AT3G43291	AT4G09360	AT3G05410	AT3G22125	AT3G28900	AT3G28780					AT5G41140
	AT3G43340	AT4G09545	AT3G05540	AT3G22142	AT3G28899	AT3G28870					AT5G44010
	AT3G43470	AT4G10613	AT3G05630	AT3G22580	AT3G28925	AT3G29080					AT5G44660
	AT3G43500	AT4G11270	AT3G05840	AT3G22710	AT3G29033	AT3G29455					AT5G45480
	AT3G43833	AT4G11373	AT3G06435	AT3G22940	AT3G29080	AT3G29570					AT5G45720
	AT3G43837	AT4G13992	AT3G07610	AT3G24514	AT3G29130	AT3G29645					AT5G47660
	AT3G43990	AT4G14140	AT3G08720	AT3G24542	AT3G29450	AT3G29750					AT5G52070
	AT3G44006	AT4G15096	AT3G10950	AT3G25460	AT3G29455	AT3G29765					AT5G52110
	AT3G44070	AT4G16215	AT3G12120	AT3G25720	AT3G29570	AT3G29796					AT5G53450
	AT3G44130	AT4G16860	AT3G13662	AT3G26500	AT3G29633	AT3G30200					AT5G54020
	AT3G44210	AT4G16900	AT3G14610	AT3G26616	AT3G29637	AT3G30230					AT5G54800
	AT3G44230	AT4G16920	AT3G14670	AT3G26800	AT3G29638	AT3G30320					AT5G55910
	AT3G44235	AT4G17590	AT3G14940	AT3G27040	AT3G29740	AT3G30520					AT5G56920
	AT3G44265	AT4G18150	AT3G15518	AT3G27980	AT3G29750	AT3G30770					AT5G59280
	AT3G44570	AT4G19240	AT3G16820	AT3G28410	AT3G29765	AT3G30820					AT5G59500
	AT3G44580	AT4G20170	AT3G17400	AT3G28680	AT3G29796	AT3G30823					AT5G60790
	AT3G44703	AT4G20953	AT3G17800	AT3G28780	AT3G30200	AT3G31402					AT5G64960
	AT3G44730	AT4G22410	AT3G20030	AT3G28870	AT3G30230	AT3G31430					AT5G64970
	AT3G45130	AT4G22475	AT3G20690	AT3G28900	AT3G30235	AT3G31910
	AT3G45140	AT4G22485	AT3G20700	AT3G28899	AT3G30320	AT3G31950
	AT3G45200	AT4G29090	AT3G20950	AT3G29080	AT3G30383	AT3G32090
	AT3G45525	AT4G29200	AT3G21473	AT3G29450	AT3G30520	AT3G32130
	AT3G45800	AT4G29654	AT3G22125	AT3G29455	AT3G30525	AT3G32150
	AT3G47920	AT4G30740	AT3G22142	AT3G29720	AT3G30540	AT3G32190
	AT3G48720	AT4G40100	AT3G22421	AT3G29765	AT3G30770	AT3G32260
	AT3G49230	AT5G02700	AT3G22760	AT3G29796	AT3G30820	AT3G32280
	AT3G50320	AT5G03944	AT3G22770	AT3G30165	AT3G30823	AT3G32330
	AT3G54580	AT5G04267	AT3G22940	AT3G30200	AT3G30842	AT3G32400
	AT3G54730	AT5G04590	AT3G23685	AT3G30230	AT3G31350	AT3G32420
	AT3G55860	AT5G05260	AT3G24514	AT3G30235	AT3G31402	AT3G32896
	AT3G56670	AT5G12090	AT3G24542	AT3G30320	AT3G31430	AT3G32904
	AT3G56990	AT5G15360	AT3G25130	AT3G30520	AT3G31900	AT3G33293
	AT3G57587	AT5G15685	AT3G25460	AT3G30540	AT3G31910	AT3G33494
	AT3G57880	AT5G17165	AT3G25720	AT3G30770	AT3G31950	AT3G42060
	AT3G61670	AT5G18636	AT3G26130	AT3G30820	AT3G32090	AT3G42140
	AT4G00140	AT5G18937	AT3G26125	AT3G30823	AT3G32130	AT3G42550
	AT4G02000	AT5G18990	AT3G26500	AT3G31402	AT3G32150	AT3G42723
	AT4G03157	AT5G24990	AT3G27040	AT3G31430	AT3G32190	AT3G42770
	AT4G03380	AT5G25040	AT3G27329	AT3G31950	AT3G32200	AT3G42780
	AT4G03570	AT5G25200	AT3G27600	AT3G32090	AT3G32280	AT3G42786
	AT4G03580	AT5G26270	AT3G27670	AT3G32150	AT3G32330	AT3G42870
	AT4G03590	AT5G27170	AT3G28410	AT3G32190	AT3G32400	AT3G42940
	AT4G03645	AT5G27606	AT3G28550	AT3G32200	AT3G32420	AT3G42990
	AT4G03740	AT5G27790	AT3G28780	AT3G32330	AT3G32896	AT3G43148
	AT4G03830	AT5G27800	AT3G28870	AT3G32400	AT3G32904	AT3G43150
	AT4G03930	AT5G27890	AT3G28900	AT3G32420	AT3G32960	AT3G43160
	AT4G04110	AT5G27893	AT3G28899	AT3G32896	AT3G33293	AT3G43291
	AT4G04415	AT5G27950	AT3G29033	AT3G32960	AT3G33393	AT3G43340
	AT4G04570	AT5G27960	AT3G29080	AT3G33293	AT3G33494	AT3G43470
	AT4G04650	AT5G28090	AT3G29190	AT3G33494	AT3G33528	AT3G43500
	AT4G05080	AT5G28190	AT3G29450	AT3G33528	AT3G42060	AT3G43682
	AT4G05210	AT5G28235	AT3G29455	AT3G41762	AT3G42075	AT3G43833
	AT4G05555	AT5G28295	AT3G29570	AT3G42060	AT3G42130	AT3G43837
	AT4G05612	AT5G28345	AT3G29638	AT3G42075	AT3G42160	AT3G43870
	AT4G05632	AT5G28420	AT3G29720	AT3G42140	AT3G42310	AT3G44070
	AT4G06526	AT5G28450	AT3G29750	AT3G42160	AT3G42550	AT3G44115
	AT4G06688	AT5G28463	AT3G29763	AT3G42180	AT3G42723	AT3G44130
	AT4G07350	AT5G28550	AT3G29765	AT3G42550	AT3G42770	AT3G44210
	AT4G07666	AT5G28590	AT3G29790	AT3G42723	AT3G42780	AT3G44235
	AT4G07740	AT5G28615	AT3G29796	AT3G42770	AT3G29794	AT3G44265
	AT4G07932	AT5G28780	AT3G30160	AT3G42786	AT3G42870	AT3G44570
	AT4G08097	AT5G28810	AT3G30165	AT3G29794	AT3G42990	AT3G44580
	AT4G08260	AT5G28823	AT3G30200	AT3G42870	AT3G43148	AT3G44703
	AT4G08430	AT5G29070	AT3G30230	AT3G42940	AT3G43160	AT3G44980
	AT4G08593	AT5G30341	AT3G30235	AT3G43148	AT3G43260	AT3G45140
	AT4G08630	AT5G31412	AT3G30320	AT3G43150	AT3G43290	AT3G45510
	AT4G08760	AT5G32590	AT3G30520	AT3G43160	AT3G43291	AT3G45525
	AT4G08878	AT5G32613	AT3G30540	AT3G43260	AT3G43340	AT3G45800
	AT4G08990	AT5G33393	AT3G30770	AT3G43290	AT3G43470	AT3G45910
	AT4G09070	AT5G33390	AT3G30805	AT3G43291	AT3G43490	AT3G46120
	AT4G09210	AT5G33806	AT3G30820	AT3G43340	AT3G43500	AT3G47350
	AT4G09360	AT5G33898	AT3G30823	AT3G43833	AT3G43682	AT3G49230
	AT4G09545	AT5G34581	AT3G30840	AT3G43837	AT3G43833	AT3G49520
	AT4G10613	AT5G34869	AT3G31350	AT3G43940	AT3G43837	AT3G50320
	AT4G11270	AT5G34870	AT3G31402	AT3G44006	AT3G44006	AT3G51350
	AT4G11373	AT5G35230	AT3G31430	AT3G44070	AT3G44070	AT3G52890
	AT4G11380	AT5G35370	AT3G31910	AT3G44130	AT3G44130	AT3G54580
	AT4G13992	AT5G35604	AT3G31925	AT3G44235	AT3G44235	AT3G55670
	AT4G14140	AT5G35640	AT3G31950	AT3G44265	AT3G44265	AT3G55860
	AT4G14630	AT5G35917	AT3G32090	AT3G44570	AT3G44570	AT3G56210
	AT4G15096	AT5G36180	AT3G32130	AT3G44580	AT3G44580	AT3G56670
	AT4G15245	AT5G36228	AT3G32150	AT3G44703	AT3G45140	AT3G57570
	AT4G16215	AT5G36900	AT3G32190	AT3G44980	AT3G45510	AT3G57587
	AT4G16860	AT5G38190	AT3G32200	AT3G45140	AT3G45525	AT3G59730
	AT4G16900	AT5G38920	AT3G32280	AT3G45510	AT3G45800	AT3G61470
	AT4G16920	AT5G39120	AT3G32330	AT3G45525	AT3G45820	AT3G61690
	AT4G17590	AT5G39150	AT3G32400	AT3G45800	AT3G45910	AT3G62110
	AT4G18150	AT5G39770	AT3G32410	AT3G45820	AT3G46490	AT4G00060
	AT4G18780	AT5G39775	AT3G32420	AT3G45840	AT3G49070	AT4G00070
	AT4G19240	AT5G41660	AT3G32896	AT3G45910	AT3G49520	AT4G00140
	AT4G20170	AT5G42895	AT3G32960	AT3G46120	AT3G49880	AT4G00953
	AT4G20953	AT5G42957	AT3G33293	AT3G46470	AT3G49900	AT4G02000
	AT4G21326	AT5G44270	AT3G33494	AT3G46490	AT3G50320	AT4G03380
	AT4G22410	AT5G44640	AT3G33528	AT3G47920	AT3G52250	AT4G03570
	AT4G22475	AT5G45570	AT3G42060	AT3G48720	AT3G54580	AT4G03590
	AT4G22485	AT5G45573	AT3G42075	AT3G48770	AT3G54730	AT4G03830
	AT4G22970	AT5G47260	AT3G42140	AT3G49070	AT3G55254	AT4G03930
	AT4G23560	AT5G47300	AT3G42310	AT3G49520	AT3G55677	AT4G04030
	AT4G29090	AT5G51195	AT3G42550	AT3G50320	AT3G56210	AT4G04110
	AT4G29200	AT5G52070	AT3G42723	AT3G52700	AT3G56260	AT4G04265
	AT4G29654	AT5G52090	AT3G42770	AT3G54730	AT3G56670	AT4G04402
	AT4G30740	AT5G54700	AT3G42786	AT3G55254	AT3G57587	AT4G04415
	AT4G32420	AT5G55565	AT3G29794	AT3G55860	AT3G59730	AT4G04423
	AT4G38600	AT5G56920	AT3G42870	AT3G57090	AT4G00130	AT4G04650
	AT4G40100	AT5G57790	AT3G43148	AT3G57587	AT4G00140	AT4G05080
	AT5G01310	AT5G60945	AT3G43150	AT3G57810	AT4G01240	AT4G05097
	AT5G01770	AT5G61470	AT3G43160	AT3G59730	AT4G02000	AT4G05210
	AT5G02700	AT5G62110	AT3G43260	AT4G00070	AT4G03570	AT4G05555
	AT5G03944	AT5G62970	AT3G43280	AT4G00130	AT4G03580	AT4G05612
	AT5G04267		AT3G43290	AT4G00140	AT4G03590	AT4G05632
	AT5G04590		AT3G43291	AT4G00970	AT4G03830	AT4G06479
	AT5G05260		AT3G43340	AT4G01240	AT4G03950	AT4G06526
	AT5G12090		AT3G43432	AT4G01820	AT4G04030	AT4G06583
	AT5G15360		AT3G43470	AT4G02320	AT4G04110	AT4G06688
	AT5G15685		AT3G43500	AT4G03380	AT4G04265	AT4G07350
	AT5G16910		AT3G43503	AT4G03566	AT4G04402	AT4G07380
	AT5G17165		AT3G43682	AT4G03570	AT4G04415	AT4G07526
	AT5G18636		AT3G43833	AT4G03580	AT4G04423	AT4G07666
	AT5G18937		AT3G43837	AT4G03590	AT4G04650	AT4G07740
	AT5G18990		AT3G43870	AT4G03830	AT4G05080	AT4G07932
	AT5G19310		AT3G44070	AT4G03930	AT4G05095	AT4G08097
	AT5G19840		AT3G44130	AT4G04030	AT4G05097	AT4G08260
	AT5G24990		AT3G44265	AT4G04110	AT4G05360	AT4G08380
	AT5G25040		AT3G44570	AT4G04402	AT4G05470	AT4G08430
	AT5G25200		AT3G44580	AT4G04415	AT4G05555	AT4G08593
	AT5G26270		AT3G45140	AT4G04650	AT4G05612	AT4G08630
	AT5G26650		AT3G45510	AT4G04730	AT4G05632	AT4G08691
	AT5G27170		AT3G45800	AT4G05080	AT4G06479	AT4G08760
	AT5G27606		AT3G45820	AT4G05360	AT4G06526	AT4G08780
	AT5G27730		AT3G45910	AT4G05555	AT4G06688	AT4G08878
	AT5G27790		AT3G46120	AT4G05612	AT4G07350	AT4G08990
	AT5G27800		AT3G46490	AT4G06479	AT4G07380	AT4G09012
	AT5G27890		AT3G46970	AT4G06526	AT4G07524	AT4G09360
	AT5G27893		AT3G47920	AT4G06688	AT4G07526	AT4G09880
	AT5G27950		AT3G48720	AT4G07350	AT4G07666	AT4G10613
	AT5G27960		AT3G49230	AT4G07524	AT4G07670	AT4G10660
	AT5G28090		AT3G49520	AT4G07666	AT4G07740	AT4G10890
	AT5G28190		AT3G50320	AT4G07740	AT4G07835	AT4G11373
	AT5G28235		AT3G50480	AT4G07868	AT4G07868	AT4G11850
	AT5G28290		AT3G52830	AT4G07932	AT4G07932	AT4G12010
	AT5G28295		AT3G55860	AT4G08097	AT4G08097	AT4G13885
	AT5G28345		AT3G56040	AT4G08370	AT4G08260	AT4G14140
	AT5G28420		AT3G56670	AT4G08430	AT4G08430	AT4G15053
	AT5G28450		AT3G57587	AT4G08593	AT4G08593	AT4G15096
	AT5G28463		AT3G59730	AT4G08630	AT4G08630	AT4G16008
	AT5G28470		AT3G59890	AT4G08640	AT4G08691	AT4G16015
	AT5G28550		AT3G61310	AT4G08691	AT4G08760	AT4G16860
	AT5G28590		AT3G61470	AT4G08760	AT4G08990	AT4G16890
	AT5G28615		AT3G63380	AT4G08780	AT4G09360	AT4G16920
	AT5G28780		AT4G00130	AT4G08878	AT4G09740	AT4G17590
	AT5G28810		AT4G00140	AT4G08990	AT4G10660	AT4G18150
	AT5G28823		AT4G00500	AT4G09360	AT4G10710	AT4G18780
	AT5G29070		AT4G00970	AT4G09740	AT4G10860	AT4G19240
	AT5G30341		AT4G01240	AT4G10613	AT4G11373	AT4G20060
	AT5G31412		AT4G02000	AT4G10660	AT4G13570	AT4G20170
	AT5G32590		AT4G02760	AT4G11270	AT4G13575	AT4G20920
	AT5G32613		AT4G02990	AT4G11373	AT4G13885	AT4G20953
	AT5G33393		AT4G03090	AT4G13560	AT4G14140	AT4G22410
	AT5G33390		AT4G03156	AT4G13760	AT4G15050	AT4G22475
	AT5G33806		AT4G03380	AT4G13885	AT4G15096	AT4G22485
	AT5G33898		AT4G03570	AT4G14140	AT4G16008	AT4G26350
	AT5G34581		AT4G03580	AT4G15096	AT4G16215	AT4G26730
	AT5G34869		AT4G03590	AT4G16008	AT4G16860	AT4G29090
	AT5G34870		AT4G03645	AT4G16860	AT4G16890	AT4G29200
	AT5G35230		AT4G03728	AT4G16890	AT4G16900	AT4G29654
	AT5G35370		AT4G03830	AT4G16900	AT4G17090	AT4G30710
	AT5G35603		AT4G03930	AT4G16920	AT4G18150	AT4G30740
	AT5G35604		AT4G03950	AT4G17590	AT4G19240	AT4G40100
	AT5G35640		AT4G04030	AT4G18150	AT4G20520	AT5G02700
	AT5G35917		AT4G04110	AT4G19240	AT4G20670	AT5G03944
	AT5G36180		AT4G04330	AT4G20520	AT4G20700	AT5G04590
	AT5G36228		AT4G04402	AT4G20735	AT4G20953	AT5G07180
	AT5G36900		AT4G04415	AT4G20953	AT4G21640	AT5G07410
	AT5G37150		AT4G04450	AT4G21030	AT4G22410	AT5G09350
	AT5G37500		AT4G04540	AT4G21640	AT4G22440	AT5G10370
	AT5G38190		AT4G04570	AT4G22410	AT4G23560	AT5G11430
	AT5G38920		AT4G04610	AT4G22475	AT4G24300	AT5G12090
	AT5G39120		AT4G04650	AT4G22485	AT4G27030	AT5G15360
	AT5G39130		AT4G04760	AT4G23560	AT4G28650	AT5G15685
	AT5G39770		AT4G04960	AT4G24530	AT4G29090	AT5G16910
	AT5G39775		AT4G05080	AT4G26730	AT4G29200	AT5G17165
	AT5G41660		AT4G05110	AT4G28570	AT4G29654	AT5G18636
	AT5G42895		AT4G05360	AT4G28710	AT4G30710	AT5G18937
	AT5G42957		AT4G05555	AT4G29090	AT4G30740	AT5G20420
	AT5G44270		AT4G05612	AT4G29200	AT4G31820	AT5G22590
	AT5G44640		AT4G05632	AT4G29654	AT4G39390	AT5G25040
	AT5G45570		AT4G06479	AT4G29790	AT4G40100	AT5G25100
	AT5G45573		AT4G06490	AT4G30030	AT5G02700	AT5G25200
	AT5G47260		AT4G06526	AT4G30200	AT5G03090	AT5G25370
	AT5G47300		AT4G06583	AT4G30710	AT5G03640	AT5G26650
	AT5G49430		AT4G06688	AT4G30740	AT5G04590	AT5G26580
	AT5G51195		AT4G07350	AT4G34610	AT5G05260	AT5G27170
	AT5G52070		AT4G07380	AT4G36490	AT5G07410	AT5G27606
	AT5G52090		AT4G07524	AT4G40100	AT5G11430	AT5G27607
	AT5G53890		AT4G07526	AT5G02700	AT5G12090	AT5G27730
	AT5G54700		AT4G07666	AT5G03090	AT5G15360	AT5G27790
	AT5G55565		AT4G07740	AT5G06640	AT5G15685	AT5G27800
	AT5G56920		AT4G07835	AT5G07570	AT5G16910	AT5G27890
	AT5G57790		AT4G07932	AT5G08560	AT5G17165	AT5G27893
	AT5G59660		AT4G08097	AT5G11430	AT5G17730	AT5G27950
	AT5G60945		AT4G08270	AT5G11720	AT5G18636	AT5G27960
	AT5G61470		AT4G08430	AT5G12090	AT5G19610	AT5G28090
	AT5G62110		AT4G08593	AT5G15360	AT5G20280	AT5G28190
	AT5G62970		AT4G08630	AT5G15685	AT5G20960	AT5G28235
	AT5G63930		AT4G08691	AT5G16280	AT5G22590	AT5G28345
	AT5G64240		AT4G08760	AT5G16510	AT5G24270	AT5G28420
			AT4G08850	AT5G17165	AT5G24480	AT5G28450
			AT4G08870	AT5G17730	AT5G25040	AT5G28463
			AT4G08878	AT5G18937	AT5G25200	AT5G28470
			AT4G08990	AT5G19610	AT5G25754	AT5G28550
			AT4G09012	AT5G22510	AT5G26270	AT5G28590
			AT4G09070	AT5G22590	AT5G26650	AT5G28660
			AT4G09360	AT5G24270	AT5G27170	AT5G28810
			AT4G09545	AT5G25040	AT5G27340	AT5G28823
			AT4G10120	AT5G25200	AT5G27606	AT5G29070
			AT4G10613	AT5G26580	AT5G27730	AT5G29624
			AT4G10660	AT5G27340	AT5G27790	AT5G30341
			AT4G10870	AT5G27790	AT5G27800	AT5G32590
			AT4G11270	AT5G27800	AT5G27890	AT5G32613
			AT4G11340	AT5G27890	AT5G27960	AT5G33393
			AT4G11373	AT5G27893	AT5G28010	AT5G33806
			AT4G12010	AT5G27960	AT5G28090	AT5G33898
			AT4G13570	AT5G28090	AT5G28190	AT5G34869
			AT4G13575	AT5G28190	AT5G28235	AT5G34870
			AT4G13920	AT5G28235	AT5G28420	AT5G35050
			AT4G14140	AT5G28345	AT5G28463	AT5G35230
			AT4G15050	AT5G28420	AT5G28550	AT5G35604
			AT4G15096	AT5G28450	AT5G28590	AT5G35640
			AT4G15230	AT5G28463	AT5G28660	AT5G36228
			AT4G15245	AT5G28550	AT5G28690	AT5G36300
			AT4G16015	AT5G28590	AT5G28730	AT5G36900
			AT4G16215	AT5G28780	AT5G28780	AT5G37150
			AT4G16860	AT5G28810	AT5G28810	AT5G38190
			AT4G16900	AT5G28823	AT5G28823	AT5G38920
			AT4G16920	AT5G28910	AT5G28910	AT5G38930
			AT4G17590	AT5G28920	AT5G28920	AT5G38940
			AT4G18150	AT5G29070	AT5G29050	AT5G39050
			AT4G19240	AT5G30341	AT5G29070	AT5G39110
			AT4G20735	AT5G31412	AT5G29624	AT5G39120
			AT4G20953	AT5G32590	AT5G32590	AT5G39150
			AT4G21270	AT5G32613	AT5G32613	AT5G39770
			AT4G21326	AT5G33320	AT5G33393	AT5G39775
			AT4G21990	AT5G33393	AT5G33390	AT5G41660
			AT4G22410	AT5G33390	AT5G33406	AT5G41765
			AT4G24300	AT5G33406	AT5G33806	AT5G42260
			AT4G26730	AT5G33806	AT5G34869	AT5G42930
			AT4G28870	AT5G33898	AT5G34870	AT5G43530
			AT4G29090	AT5G34581	AT5G35050	AT5G43810
			AT4G29200	AT5G34869	AT5G35230	AT5G44640
			AT4G30350	AT5G34870	AT5G35370	AT5G45095
			AT4G30710	AT5G35230	AT5G35603	AT5G45570
			AT4G30740	AT5G35603	AT5G35640	AT5G45573
			AT4G31820	AT5G35810	AT5G35670	AT5G45720
			AT4G33030	AT5G35890	AT5G35737	AT5G46670
			AT4G34200	AT5G36225	AT5G35810	AT5G47020
			AT4G36925	AT5G36900	AT5G35917	AT5G47260
			AT4G38550	AT5G37830	AT5G36080	AT5G47300
			AT4G39980	AT5G38190	AT5G36225	AT5G48150
			AT4G40100	AT5G38910	AT5G36228	AT5G49250
			AT5G02700	AT5G38920	AT5G36300	AT5G51195
			AT5G04590	AT5G38930	AT5G36900	AT5G52070
			AT5G05260	AT5G39120	AT5G37150	AT5G52090
			AT5G07570	AT5G39130	AT5G38190	AT5G52700
			AT5G07590	AT5G39150	AT5G38210	AT5G54700
			AT5G11180	AT5G39480	AT5G38865	AT5G55565
			AT5G11670	AT5G39770	AT5G38920	AT5G56380
			AT5G12090	AT5G39775	AT5G38940	AT5G56890
			AT5G13630	AT5G41660	AT5G39110	AT5G56920
			AT5G15360	AT5G42260	AT5G39150	AT5G61470
			AT5G15685	AT5G42567	AT5G39180	AT5G63930
			AT5G16715	AT5G42895	AT5G39480
			AT5G17165	AT5G42955	AT5G39770
			AT5G17730	AT5G43500	AT5G39775
			AT5G18636	AT5G44640	AT5G40340
			AT5G18937	AT5G45095	AT5G41640
			AT5G19200	AT5G45570	AT5G41660
			AT5G22590	AT5G45573	AT5G42260
			AT5G22730	AT5G47260	AT5G42567
			AT5G24480	AT5G47280	AT5G42640
			AT5G24990	AT5G47300	AT5G42895
			AT5G25040	AT5G48860	AT5G42905
			AT5G25200	AT5G49440	AT5G43610
			AT5G26270	AT5G49590	AT5G44640
			AT5G26650	AT5G51195	AT5G44770
			AT5G26580	AT5G51630	AT5G45095
			AT5G27170	AT5G52070	AT5G45570
			AT5G27606	AT5G52090	AT5G45573
			AT5G27607	AT5G52700	AT5G46670
			AT5G27790	AT5G54410	AT5G47260
			AT5G27890	AT5G54700	AT5G47280
			AT5G27893	AT5G55565	AT5G47300
			AT5G27960	AT5G55820	AT5G48860
			AT5G28090	AT5G56790	AT5G49590
			AT5G28190	AT5G56920	AT5G51090
			AT5G28235	AT5G57670	AT5G51195
			AT5G28410	AT5G60964	AT5G52070
			AT5G28420	AT5G62110	AT5G52090
			AT5G28450		AT5G52115
			AT5G28463		AT5G52400
			AT5G28470		AT5G52700
			AT5G28540		AT5G54020
			AT5G28590		AT5G55565
			AT5G28615		AT5G56410
			AT5G28810		AT5G61470
			AT5G28823		AT5G62110
			AT5G28910		AT5G62165
			AT5G28920		AT5G62970
			AT5G29624		AT5G64740
			AT5G30341		AT5G65005
			AT5G31412		AT5G67385
			AT5G32590
			AT5G32613
			AT5G32670
			AT5G33393
			AT5G33390
			AT5G33406
			AT5G33806
			AT5G33898
			AT5G34869
			AT5G34870
			AT5G35050
			AT5G35160
			AT5G35230
			AT5G35370
			AT5G35603
			AT5G35604
			AT5G35640
			AT5G35737
			AT5G35810
			AT5G36080
			AT5G36225
			AT5G36228
			AT5G36300
			AT5G36900
			AT5G37150
			AT5G38190
			AT5G38920
			AT5G39110
			AT5G39130
			AT5G39180
			AT5G39480
			AT5G39770
			AT5G39775
			AT5G39840
			AT5G41660
			AT5G42260
			AT5G42640
			AT5G42955
			AT5G44010
			AT5G44180
			AT5G44640
			AT5G45480
			AT5G45570
			AT5G45573
			AT5G46670
			AT5G47260
			AT5G47280
			AT5G47300
			AT5G47400
			AT5G48190
			AT5G48860
			AT5G49010
			AT5G49590
			AT5G51195
			AT5G52070
			AT5G52090
			AT5G52110
			AT5G52115
			AT5G52700
			AT5G53050
			AT5G53450
			AT5G53890
			AT5G54380
			AT5G54700
			AT5G54810
			AT5G55565
			AT5G56250
			AT5G56920
			AT5G57670
			AT5G59500
			AT5G60790
			AT5G64960
			AT5G64970

## Sheet: Shoot, 7 days, + vs. - Pi
	seqnames	start	end	width	strand	plus_shoot_7_1	plus_shoot_7_2	minus_shoot_7_1	minus_shoot_7_2	log2FC	scaled.deviance	pvalue	model	adj.pval	CT.SignalDensity	TT.SignalDensity	SignalDensityVariation
AT1G04430	1	1197956	1201579	3624	*	0	0	3	4	1.50408	86.7271	0.0113347	QuasiPoisson	0.0163094	0	0.00096578	0.00096578
AT1G05035	1	1444983	1446116	1134	*	0	0	6	3	1.70475	6.85943	0.00881748	Neg.Binomial	0.0142288	0	0.00396825	0.00396825
AT1G07910	1	2445437	2454645	9209	*	0	0	4	5	1.70475	150.906	0.00656149	QuasiPoisson	0.0112545	0	0.00048865	0.00048865
AT1G10190	1	3343686	3345632	1947	*	1	1	5	6	1.70475	150.906	0.00656149	QuasiPoisson	0.0112545	0.00051361	0.00282486	0.00231125
AT1G11590	1	3892580	3894677	2098	*	1	0	18	5	2.12026	10.4587	0.00122073	Neg.Binomial	0.002914	0.00023832	0.00548141	0.00524309
AT1G11720	1	3951366	3957044	5679	*	0	0	4	2	1.38629	3.85489	0.049601	Neg.Binomial	0.049601	0	0.00052826	0.00052826
AT1G12020	1	4061363	4063549	2187	*	0	0	3	3	1.38629	4.32e+31	0	Neg.Binomial.W	0	0	0.00137174	0.00137174
AT1G13470	1	4620101	4621585	1485	*	0	0	3	5	1.60944	5.82206	0.0158264	Neg.Binomial	0.0208591	0	0.0026936	0.0026936
AT1G14110	1	4830297	4831915	1619	*	1	1	6	6	1.79176	1.62e+31	0	Neg.Binomial.W	0	0.00061767	0.00370599	0.00308833
AT1G14800	1	5099572	5102558	2987	*	0	0	11	10	2.44235	20.7189	5.32e-06	Neg.Binomial	2.44e-05	0	0.00351523	0.00351523
AT1G18130	1	6235895	6238799	2905	*	0	0	3	3	1.38629	4.32e+31	0	Neg.Binomial.W	0	0	0.0010327	0.0010327
AT1G19086	1	6588542	6589338	797	*	0	1	6	4	1.38629	5.78234	0.0161879	Neg.Binomial	0.0208591	0.00062735	0.00627353	0.00564617
AT1G20400	1	7072192	7076619	4428	*	2	0	22	37	2.72458	45.3752	1.63e-11	Neg.Binomial	1.28e-10	0.00022584	0.00666215	0.00643631
AT1G20860	1	7253998	7258952	4955	*	0	0	9	9	2.30259	6.33e+31	0	Neg.Binomial	0	0	0.00181635	0.00181635
AT1G21230	1	7429895	7432477	2583	*	0	0	7	12	2.35138	18.2946	1.89e-05	Neg.Binomial	7.97e-05	0	0.00367789	0.00367789
AT1G23915	1	8457659	8458946	1288	*	2	1	7	4	1.29928	4.85989	0.0274881	Neg.Binomial	0.0331137	0.0011646	0.00427019	0.00310559
AT1G24390	1	8648201	8648995	795	*	0	0	3	3	1.38629	4.32e+31	0	Neg.Binomial.W	0	0	0.00377358	0.00377358
AT1G27570	1	9575538	9582376	6839	*	3	0	33	44	2.76001	78.5386	7.84e-19	Neg.Binomial	6.89e-18	0.00021933	0.00562948	0.00541015
AT1G29620	1	10347363	10349017	1655	*	1	1	6	2	1.38629	3.85489	0.049601	Neg.Binomial	0.049601	0.00060423	0.00241692	0.00181269
AT1G30410	1	10738683	10747563	8881	*	0	0	4	2	1.38629	3.85489	0.049601	Neg.Binomial	0.049601	0	0.0003378	0.0003378
AT1G31095	1	11102778	11103644	867	*	0	1	6	3	1.29928	4.85989	0.0274882	Neg.Binomial	0.0331137	0.0005767	0.00519031	0.00461361
AT1G31163	1	11128732	11130239	1508	*	0	0	2	4	1.38629	3.85489	0.049601	Neg.Binomial	0.049601	0	0.00198939	0.00198939
AT1G32000	1	11508285	11508909	625	*	0	0	4	2	1.38629	3.85489	0.049601	Neg.Binomial	0.049601	0	0.0048	0.0048
AT1G32010	1	11509341	11512040	2700	*	0	0	20	15	2.91777	38.2882	6.1e-10	Neg.Binomial	4.33e-09	0	0.00648148	0.00648148
AT1G32270	1	11642593	11645237	2645	*	0	0	6	4	1.79176	7.92486	0.004876	Neg.Binomial	0.00880059	0	0.00189036	0.00189036
AT1G33010	1	11959287	11960591	1305	*	0	0	8	7	2.14007	13.5528	0.00023195	Neg.Binomial	0.00067882	0	0.00574713	0.00574713
AT1G33390	1	12099482	12104680	5199	*	0	0	5	3	1.60944	5.82206	0.0158264	Neg.Binomial	0.0208591	0	0.00076938	0.00076938
AT1G33910	1	12314904	12316258	1355	*	0	0	6	1	1.50408	4.47308	0.034433	Neg.Binomial	0.0401718	0	0.00258303	0.00258303
AT1G34015	1	12361832	12363493	1662	*	1	0	7	7	1.67398	9.76542	0.00177824	Neg.Binomial	0.00383805	0.00030084	0.00421179	0.00391095
AT1G34042	1	12379427	12379703	277	*	0	0	1	5	1.38629	3.85489	0.049601	Neg.Binomial	0.049601	0	0.0108303	0.0108303
AT1G34070	1	12402283	12403209	927	*	2	0	7	10	1.55814	10.6311	0.00111203	Neg.Binomial	0.00268761	0.00107875	0.00916936	0.00809061
AT1G34290	1	12498000	12498800	801	*	0	0	8	7	2.14007	13.5528	0.00023195	Neg.Binomial	0.00067882	0	0.0093633	0.0093633
AT1G34390	1	12556005	12559082	3078	*	0	0	7	6	2.0149	11.2518	0.00079544	Neg.Binomial	0.00199052	0	0.00211176	0.00211176
AT1G34400	1	12565992	12566615	624	*	1	0	5	4	1.29928	4.85989	0.0274882	Neg.Binomial	0.0331137	0.00080128	0.00721154	0.00641026
AT1G34410	1	12577722	12580824	3103	*	0	0	9	4	2.0149	11.2518	0.00079544	Neg.Binomial	0.00199052	0	0.00209475	0.00209475
AT1G34440	1	12591348	12593579	2232	*	0	0	6	3	1.70475	6.85943	0.00881748	Neg.Binomial	0.0142288	0	0.00201613	0.00201613
AT1G34460	1	12595110	12602379	7270	*	0	0	4	3	1.50408	86.7271	0.0113347	QuasiPoisson	0.0163094	0	0.00048143	0.00048143
AT1G34550	1	12646674	12652646	5973	*	0	1	4	4	1.20397	23.8591	0.0394492	QuasiPoisson	0.0453098	8.37e-05	0.00066968	0.00058597
AT1G35215	1	12902718	12906171	3454	*	0	0	11	5	2.19722	14.7226	0.00012455	Neg.Binomial	0.00041356	0	0.00231616	0.00231616
AT1G35240	1	12927303	12930523	3221	*	0	0	5	7	1.94591	10.1241	0.00146346	Neg.Binomial	0.0032817	0	0.00186278	0.00186278
AT1G35520	1	13082819	13085830	3012	*	1	0	5	8	1.60944	8.73309	0.00312486	Neg.Binomial	0.00610821	0.000166	0.00215803	0.00199203
AT1G35530	1	13089816	13097286	7471	*	0	0	4	3	1.50408	86.7271	0.0113347	QuasiPoisson	0.0163094	0	0.00046848	0.00046848
AT1G35540	1	13108634	13111700	3067	*	0	1	9	7	1.79176	11.8873	0.00056518	Neg.Binomial	0.00151691	0.00016303	0.00260841	0.00244539
AT1G35625	1	13158466	13160284	1819	*	0	0	5	1	1.38629	3.85489	0.049601	Neg.Binomial	0.049601	0	0.00164926	0.00164926
AT1G35820	1	13308119	13309257	1139	*	1	0	6	4	1.38629	5.78234	0.0161879	Neg.Binomial	0.0208591	0.00043898	0.00438982	0.00395083
AT1G35860	1	13332047	13334050	2004	*	0	1	3	6	1.29928	4.85989	0.0274882	Neg.Binomial	0.0331137	0.0002495	0.00224551	0.00199601
AT1G35895	1	13346878	13354225	7348	*	0	0	10	14	2.56495	24.4064	7.8e-07	Neg.Binomial	4.17e-06	0	0.0016331	0.0016331
AT1G36095	1	13491370	13492725	1356	*	1	0	5	3	1.20397	3.97652	0.0461388	Neg.Binomial	0.049601	0.00036873	0.00294985	0.00258112
AT1G36230	1	13610985	13614051	3067	*	1	0	13	10	2.12026	19.7483	8.83e-06	Neg.Binomial	3.94e-05	0.00016303	0.00374959	0.00358657
AT1G36325	1	13681704	13683045	1342	*	0	0	5	6	1.8718	9.01416	0.00267896	Neg.Binomial	0.00525645	0	0.00409836	0.00409836
AT1G36580	1	13816459	13818556	2098	*	0	0	3	7	1.79176	7.92486	0.004876	Neg.Binomial	0.00880059	0	0.00238322	0.00238322
AT1G36675	1	13867568	13869490	1923	*	0	0	3	4	1.50408	86.7271	0.0113347	QuasiPoisson	0.0163094	0	0.00182007	0.00182007
AT1G36756	1	13917331	13917816	486	*	0	0	3	4	1.50408	86.7271	0.0113347	QuasiPoisson	0.0163094	0	0.00720165	0.00720165
AT1G36950	1	14009673	14010822	1150	*	2	0	6	11	1.55814	10.6311	0.00111203	Neg.Binomial	0.00268761	0.00086957	0.0073913	0.00652174
AT1G36970	1	14016385	14018356	1972	*	2	0	7	5	1.25276	5.88387	0.0152802	Neg.Binomial	0.0208591	0.0005071	0.0030426	0.0025355
AT1G37000	1	14036038	14037145	1108	*	0	0	6	9	2.14007	13.5528	0.00023195	Neg.Binomial	0.00067882	0	0.00676895	0.00676895
AT1G37020	1	14046735	14049742	3008	*	0	0	4	5	1.70475	150.906	0.00656149	QuasiPoisson	0.0112545	0	0.00149601	0.00149601
AT1G37113	1	14136413	14138703	2291	*	0	0	12	4	2.19722	11.5691	0.00067058	Neg.Binomial	0.00178133	0	0.00349192	0.00349192
AT1G38790	1	14543277	14544528	1252	*	0	0	4	7	1.8718	9.01418	0.00267893	Neg.Binomial	0.00525645	0	0.00439297	0.00439297
AT1G40087	1	14999615	15001868	2254	*	1	0	7	2	1.29928	4.85988	0.0274882	Neg.Binomial	0.0331137	0.00022183	0.00199645	0.00177462
AT1G40104	1	15081952	15085893	3942	*	0	0	4	3	1.50408	86.7271	0.0113347	QuasiPoisson	0.0163094	0	0.00088787	0.00088787
AT1G40390	1	15432576	15434674	2099	*	0	0	6	7	2.0149	11.2518	0.00079544	Neg.Binomial	0.00199052	0	0.00309671	0.00309671
AT1G41820	1	15582423	15585143	2721	*	0	0	3	4	1.50408	86.7271	0.0113347	QuasiPoisson	0.0163094	0	0.00128629	0.00128629
AT1G41920	1	15680978	15684487	3510	*	1	1	14	20	2.83321	34.4583	4.35e-09	Neg.Binomial	2.86e-08	0.0002849	0.0048433	0.0045584
AT1G42525	1	15966381	15968239	1859	*	0	0	4	2	1.38629	3.85489	0.049601	Neg.Binomial	0.049601	0	0.00161377	0.00161377
AT1G42680	1	16041656	16042880	1225	*	0	0	3	4	1.50408	86.7271	0.0113347	QuasiPoisson	0.0163094	0	0.00285714	0.00285714
AT1G43145	1	16238525	16240015	1491	*	0	2	7	11	1.60944	11.6441	0.00064406	Neg.Binomial	0.0017197	0.00067069	0.00603622	0.00536553
AT1G43720	1	16495080	16496078	999	*	2	0	4	7	1.17866	5.01679	0.0251027	Neg.Binomial	0.0316379	0.001001	0.00550551	0.0045045
AT1G43722	1	16496403	16497377	975	*	1	0	3	7	1.38629	5.78234	0.0161879	Neg.Binomial	0.0208591	0.00051282	0.00512821	0.00461538
AT1G43730	1	16508723	16509784	1062	*	1	0	9	13	2.07944	18.593	1.62e-05	Neg.Binomial	6.93e-05	0.00047081	0.0103578	0.00988701
AT1G43760	1	16528880	16531065	2186	*	8	2	17	17	1.22378	13.8325	0.00019985	Neg.Binomial	0.00063903	0.00228728	0.00777676	0.00548948
AT1G43780	1	16563811	16567399	3589	*	0	0	4	5	1.70475	150.906	0.00656149	QuasiPoisson	0.0112545	0	0.00125383	0.00125383
AT1G43815	1	16582084	16584556	2473	*	0	0	8	7	2.14007	13.5528	0.00023195	Neg.Binomial	0.00067882	0	0.00303275	0.00303275
AT1G43970	1	16681269	16682933	1665	*	3	1	8	9	1.44692	8.66186	0.0032494	Neg.Binomial	0.00630411	0.0012012	0.00510511	0.0039039
AT1G44020	1	16715972	16718656	2685	*	0	0	12	10	2.48491	21.9418	2.81e-06	Neg.Binomial	1.4e-05	0	0.00409683	0.00409683
AT1G44030	1	16724237	16726752	2516	*	1	0	8	6	1.67398	9.76542	0.00177824	Neg.Binomial	0.00383805	0.00019873	0.00278219	0.00258347
AT1G44080	1	16753944	16755670	1727	*	0	0	3	4	1.50408	86.7271	0.0113347	QuasiPoisson	0.0163094	0	0.00202664	0.00202664
AT1G46696	1	17261860	17264183	2324	*	0	0	24	14	2.99573	39.0598	4.11e-10	Neg.Binomial	2.96e-09	0	0.00817556	0.00817556
AT1G47497	1	17431009	17432401	1393	*	0	0	3	4	1.50408	86.7271	0.0113347	QuasiPoisson	0.0163094	0	0.00251256	0.00251256
AT1G47657	1	17531871	17535174	3304	*	4	0	30	24	2.23359	46.5261	9.04e-12	Neg.Binomial	7.2e-11	0.00060533	0.00817191	0.00756659
AT1G47660	1	17533941	17535551	1611	*	2	1	18	11	2.26868	24.4492	7.63e-07	Neg.Binomial	4.16e-06	0.0009311	0.00900062	0.00806952
AT1G47940	1	17668285	17669713	1429	*	0	1	10	6	1.79176	11.8873	0.00056518	Neg.Binomial	0.00151691	0.0003499	0.00559832	0.00524843
AT1G47960	1	17681157	17683719	2563	*	0	0	5	7	1.94591	10.1241	0.00146346	Neg.Binomial	0.0032817	0	0.00234101	0.00234101
AT1G48095	1	17760142	17761998	1857	*	3	0	9	5	1.16315	6.04945	0.0139106	Neg.Binomial	0.0197417	0.00080775	0.00376952	0.00296177
AT1G48725	1	18019274	18020642	1369	*	2	0	4	6	1.09861	4.18599	0.0407594	Neg.Binomial	0.0463082	0.00073046	0.0036523	0.00292184
AT1G48953	1	18110814	18111463	650	*	0	0	3	8	1.8718	9.01418	0.00267893	Neg.Binomial	0.00525645	0	0.00846154	0.00846154
AT1G49500	1	18320490	18322505	2016	*	0	0	7	3	1.79176	7.92486	0.004876	Neg.Binomial	0.00880059	0	0.00248016	0.00248016
AT1G49630	1	18367590	18375494	7905	*	0	0	6	1	1.50408	4.47308	0.034433	Neg.Binomial	0.0401718	0	0.00044276	0.00044276
AT1G51172	1	18963205	18965571	2367	*	4	1	27	24	2.32239	43.9337	3.4e-11	Neg.Binomial	2.63e-10	0.00105619	0.0107731	0.00971694
AT1G52940	1	19716402	19723725	7324	*	1	1	4	5	1.50408	86.7271	0.0113347	QuasiPoisson	0.0163094	0.00013654	0.00061442	0.00047788
AT1G52950	1	19725483	19728035	2553	*	0	0	12	8	2.3979	19.5029	1e-05	Neg.Binomial	4.45e-05	0	0.00391696	0.00391696
AT1G54420	1	20311619	20312418	800	*	2	0	3	7	1.09861	4.18598	0.0407595	Neg.Binomial	0.0463082	0.00125	0.00625	0.005
AT1G56100	1	20980369	20984115	3747	*	2	0	13	8	1.7492	14.7778	0.00012095	Neg.Binomial	0.00041218	0.00026688	0.00280224	0.00253536
AT1G58260	1	21605752	21607995	2244	*	0	0	6	3	1.70475	6.85943	0.00881748	Neg.Binomial	0.0142288	0	0.00200535	0.00200535
AT1G58390	1	21690642	21694447	3806	*	0	0	6	4	1.79176	7.92486	0.004876	Neg.Binomial	0.00880059	0	0.00131372	0.00131372
AT1G58520	1	21729913	21738808	8896	*	0	0	6	4	1.79176	7.92486	0.004876	Neg.Binomial	0.00880059	0	0.00056205	0.00056205
AT1G58525	1	21729913	21731344	1432	*	0	0	4	2	1.38629	3.85489	0.049601	Neg.Binomial	0.049601	0	0.00209497	0.00209497
AT1G58602	1	21746354	21766048	19695	*	4	1	46	56	3.01553	107.937	2.77e-25	Neg.Binomial	2.93e-24	0.00012694	0.00258949	0.00246255
AT1G59980	1	22080689	22086845	6157	*	0	0	2	5	1.50408	20.8007	5.1e-06	Neg.Binomial.W	2.4e-05	0	0.00056846	0.00056846
AT1G60720	1	22356860	22357941	1082	*	0	2	3	7	1.09861	4.18574	0.0407655	Neg.Binomial	0.0463082	0.00092421	0.00462107	0.00369686
AT1G61490	1	22684894	22689611	4718	*	0	0	2	4	1.38629	3.85489	0.049601	Neg.Binomial	0.049601	0	0.00063586	0.00063586
AT1G62310	1	23033403	23039787	6385	*	0	0	4	3	1.50408	86.7271	0.0113347	QuasiPoisson	0.0163094	0	0.00054816	0.00054816
AT1G63020	1	23354685	23362589	7905	*	0	0	5	8	2.0149	11.2518	0.00079544	Neg.Binomial	0.00199052	0	0.00082226	0.00082226
AT1G63540	1	23566958	23569495	2538	*	2	0	13	17	2.07944	17.3987	3.03e-05	Neg.Binomial	0.00012169	0.00039401	0.00591017	0.00551615
AT1G64340	1	23878066	23881073	3008	*	0	0	3	3	1.38629	4.32e+31	0	Neg.Binomial.W	0	0	0.00099734	0.00099734
AT1G65350	1	24272518	24277275	4758	*	2	2	15	8	1.7492	14.7778	0.00012095	Neg.Binomial	0.00041218	0.00042034	0.00241698	0.00199664
AT1G66100	1	24605538	24606722	1185	*	1	0	7	17	2.15948	15.6475	7.63e-05	Neg.Binomial	0.00027643	0.00042194	0.0101266	0.00970464
AT1G66880	1	24946928	24955694	8767	*	0	0	5	1	1.38629	3.85489	0.049601	Neg.Binomial	0.049601	0	0.00034219	0.00034219
AT1G67870	1	25449222	25451051	1830	*	0	0	4	6	1.79176	7.92486	0.004876	Neg.Binomial	0.00880059	0	0.00273224	0.00273224
AT1G69940	1	26343275	26345058	1784	*	0	0	4	4	1.60944	3.21e+31	0	Neg.Binomial	0	0	0.00224215	0.00224215
AT1G73220	1	27538190	27540235	2046	*	0	0	3	3	1.38629	4.32e+31	0	Neg.Binomial.W	0	0	0.00146628	0.00146628
AT1G77460	1	29103608	29111956	8349	*	1	0	5	4	1.29928	4.85989	0.0274882	Neg.Binomial	0.0331137	5.99e-05	0.00053899	0.0004791
AT1G77960	1	29310021	29313571	3551	*	0	1	3	5	1.20397	3.97652	0.0461388	Neg.Binomial	0.049601	0.00014081	0.00112644	0.00098564
AT1G80070	1	30117847	30127811	9965	*	0	0	1	5	1.38629	3.85489	0.049601	Neg.Binomial	0.049601	0	0.00030105	0.00030105
AT2G01008	2	1025	3173	2149	*	2	0	8	5	1.32176	6.43872	0.0111659	Neg.Binomial	0.0163094	0.00046533	0.00302466	0.00255933
AT2G02103	2	530241	531636	1396	*	0	1	11	14	2.19722	22.0839	2.61e-06	Neg.Binomial	1.31e-05	0.00035817	0.00895415	0.00859599
AT2G02550	2	687384	688764	1381	*	0	0	5	1	1.38629	3.85489	0.049601	Neg.Binomial	0.049601	0	0.00217234	0.00217234
AT2G02835	2	820437	821291	855	*	2	0	9	11	1.70475	13.7189	0.00021231	Neg.Binomial	0.00066653	0.00116959	0.0116959	0.0105263
AT2G02840	2	821553	822858	1306	*	0	0	4	2	1.38629	3.85489	0.049601	Neg.Binomial	0.049601	0	0.00229709	0.00229709
AT2G03330	2	1008460	1014122	5663	*	1	0	6	8	1.67398	9.76542	0.00177825	Neg.Binomial	0.00383805	8.83e-05	0.00123609	0.0011478
AT2G03965	2	1251510	1252989	1480	*	0	0	4	4	1.60944	3.21e+31	0	Neg.Binomial	0	0	0.0027027	0.0027027
AT2G04060	2	1342137	1345164	3028	*	0	0	6	3	1.70475	6.85943	0.00881748	Neg.Binomial	0.0142288	0	0.00148613	0.00148613
AT2G04160	2	1401268	1407827	6560	*	0	1	8	10	1.89712	14.073	0.00017585	Neg.Binomial	0.00056578	7.62e-05	0.00137195	0.00129573
AT2G05350	2	1949614	1954740	5127	*	1	0	12	11	2.12026	19.7483	8.83e-06	Neg.Binomial	3.94e-05	9.75e-05	0.00224303	0.0021455
AT2G05360	2	1956115	1959303	3189	*	1	0	11	10	2.03688	17.447	2.95e-05	Neg.Binomial	0.0001205	0.00015679	0.00329257	0.00313578
AT2G05635	2	2089484	2091016	1533	*	0	0	3	4	1.50408	86.7271	0.0113347	QuasiPoisson	0.0163094	0	0.00228311	0.00228311
AT2G05642	2	2098087	2101167	3081	*	0	0	10	6	2.19722	14.7226	0.00012455	Neg.Binomial	0.00041356	0	0.00259656	0.00259656
AT2G05752	2	2169305	2170528	1224	*	0	0	3	5	1.60944	5.82206	0.0158264	Neg.Binomial	0.0208591	0	0.00326797	0.00326797
AT2G06095	2	2373522	2374745	1224	*	1	0	4	4	1.20397	23.8591	0.0394492	QuasiPoisson	0.0453098	0.0004085	0.00326797	0.00285948
AT2G06105	2	2395013	2398395	3383	*	0	0	6	10	2.19722	14.7226	0.00012455	Neg.Binomial	0.00041356	0	0.00236477	0.00236477
AT2G06500	2	2580718	2583223	2506	*	0	0	9	9	2.30259	6.33e+31	0	Neg.Binomial	0	0	0.00359138	0.00359138
AT2G06570	2	2622603	2624902	2300	*	2	0	13	15	2.0149	22.5037	2.1e-06	Neg.Binomial	1.1e-05	0.00043478	0.00608696	0.00565217
AT2G06645	2	2647991	2649647	1657	*	0	1	11	11	2.07944	18.593	1.62e-05	Neg.Binomial	6.93e-05	0.00030175	0.0066385	0.00633675
AT2G06845	2	2753443	2756008	2566	*	2	1	14	10	2.07944	18.593	1.62e-05	Neg.Binomial	6.93e-05	0.00058457	0.00467654	0.00409197
AT2G06904	2	2806625	2807368	744	*	1	0	5	5	1.38629	5.78234	0.0161879	Neg.Binomial	0.0208591	0.00067204	0.00672043	0.00604839
AT2G06908	2	2815398	2816349	952	*	0	0	10	4	2.07944	12.3953	0.00043041	Neg.Binomial	0.00119866	0	0.00735294	0.00735294
AT2G07020	2	2908473	2911198	2726	*	1	0	10	9	1.94591	15.1861	9.74e-05	Neg.Binomial	0.00034096	0.00018342	0.00348496	0.00330154
AT2G07040	2	2916416	2919392	2977	*	0	0	4	3	1.50408	86.7271	0.0113347	QuasiPoisson	0.0163094	0	0.00117568	0.00117568
AT2G07120	2	2953605	2954722	1118	*	0	0	3	5	1.60944	5.82206	0.0158264	Neg.Binomial	0.0208591	0	0.00357782	0.00357782
AT2G07215	2	2996776	2997889	1114	*	0	0	6	7	2.0149	11.2518	0.00079544	Neg.Binomial	0.00199052	0	0.00583483	0.00583483
AT2G07240	2	3007102	3012333	5232	*	2	0	18	15	2.16905	28.2724	1.05e-07	Neg.Binomial	6.2e-07	0.00019113	0.00315367	0.00296254
AT2G07310	2	3034797	3036387	1591	*	0	0	2	4	1.38629	3.85489	0.049601	Neg.Binomial	0.049601	0	0.00188561	0.00188561
AT2G07440	2	3093821	3094750	930	*	0	0	3	4	1.50408	86.7271	0.0113347	QuasiPoisson	0.0163094	0	0.00376344	0.00376344
AT2G07560	2	3169908	3174102	4195	*	1	0	10	9	1.94591	15.1861	9.74e-05	Neg.Binomial	0.00034096	0.00011919	0.0022646	0.00214541
AT2G07777	2	3249396	3251545	2150	*	0	0	4	6	1.79176	7.92486	0.004876	Neg.Binomial	0.00880059	0	0.00232558	0.00232558
AT2G07680	2	3514668	3522658	7991	*	4	0	11	12	1.42712	12.5128	0.00040417	Neg.Binomial	0.00115033	0.00025028	0.00143912	0.00118884
AT2G07750	2	3576465	3580525	4061	*	0	1	14	22	2.53897	35.3734	2.72e-09	Neg.Binomial	1.83e-08	0.00012312	0.00443241	0.00430928
AT2G07760	2	3584420	3586278	1859	*	0	0	10	8	2.30259	17.0945	3.56e-05	Neg.Binomial	0.00013957	0	0.00484131	0.00484131
AT2G09388	2	3651156	3652235	1080	*	0	0	6	1	1.50408	4.47308	0.034433	Neg.Binomial	0.0401718	0	0.00324074	0.00324074
AT2G10260	2	3938527	3941240	2714	*	0	0	8	6	2.07944	12.3953	0.00043041	Neg.Binomial	0.00119866	0	0.00257922	0.00257922
AT2G10440	2	4013752	4018046	4295	*	2	1	16	11	2.19722	22.0839	2.61e-06	Neg.Binomial	1.31e-05	0.00034924	0.00314319	0.00279395
AT2G10560	2	4109862	4110698	837	*	1	0	4	5	1.29928	4.85989	0.0274882	Neg.Binomial	0.0331137	0.00059737	0.00537634	0.00477897
AT2G10602	2	4134895	4135888	994	*	0	0	8	4	1.94591	10.1241	0.00146346	Neg.Binomial	0.0032817	0	0.00603622	0.00603622
AT2G10615	2	4228157	4229987	1831	*	0	0	6	6	1.94591	1.71e+32	0	Neg.Binomial	0	0	0.0032769	0.0032769
AT2G10625	2	4295362	4300871	5510	*	2	1	17	19	2.48491	32.9127	9.64e-09	Neg.Binomial	6.09e-08	0.00027223	0.00326679	0.00299456
AT2G10940	2	4310321	4312162	1842	*	2	1	7	11	1.79176	11.8873	0.00056518	Neg.Binomial	0.00151691	0.00081433	0.00488599	0.00407166
AT2G10965	2	4323671	4324948	1278	*	2	0	4	6	1.09861	4.18599	0.0407594	Neg.Binomial	0.0463082	0.00078247	0.00391236	0.00312989
AT2G11010	2	4361869	4365919	4051	*	1	0	25	21	2.77259	70.1655	5.45e-17	Neg.Binomial	4.71e-16	0.00012343	0.00567761	0.00555418
AT2G11620	2	4658445	4660777	2333	*	2	1	9	8	1.7346	10.8175	0.00100544	Neg.Binomial	0.00246833	0.00064295	0.00364338	0.00300043
AT2G11623	2	4660870	4661415	546	*	0	1	8	2	1.38629	5.08983	0.0240665	Neg.Binomial	0.0306301	0.00091575	0.00915751	0.00824176
AT2G11851	2	4785961	4790030	4070	*	1	0	10	8	1.89712	14.073	0.00017585	Neg.Binomial	0.00056578	0.00012285	0.0022113	0.00208845
AT2G12875	2	5289411	5291470	2060	*	0	0	10	3	2.0149	9.29105	0.00230276	Neg.Binomial	0.00486869	0	0.00315534	0.00315534
AT2G12900	2	5293897	5295480	1584	*	0	0	3	3	1.38629	4.32e+31	0	Neg.Binomial.W	0	0	0.00189394	0.00189394
AT2G12935	2	5315038	5316041	1004	*	0	0	8	10	2.30259	17.0945	3.56e-05	Neg.Binomial	0.00013957	0	0.00896414	0.00896414
AT2G13430	2	5590052	5591422	1371	*	0	0	4	6	1.79176	7.92486	0.004876	Neg.Binomial	0.00880059	0	0.00364697	0.00364697
AT2G13450	2	5598421	5599923	1503	*	1	1	10	7	2.14007	13.5528	0.00023195	Neg.Binomial	0.00067882	0.00066534	0.00565536	0.00499002
AT2G13500	2	5627936	5629099	1164	*	0	2	9	12	1.7492	14.7778	0.00012095	Neg.Binomial	0.00041218	0.00085911	0.00902062	0.00816151
AT2G13510	2	5630001	5631107	1107	*	0	0	10	5	2.14007	13.5528	0.00023195	Neg.Binomial	0.00067882	0	0.00677507	0.00677507
AT2G14000	2	5884600	5885985	1386	*	0	0	19	4	2.52573	13.4735	0.00024196	Neg.Binomial.W	0.0007002	0	0.00829726	0.00829726
AT2G14265	2	6044120	6045141	1022	*	0	0	5	3	1.60944	5.82206	0.0158264	Neg.Binomial	0.0208591	0	0.00391389	0.00391389
AT2G14390	2	6110912	6111918	1007	*	0	0	3	4	1.50408	86.7271	0.0113347	QuasiPoisson	0.0163094	0	0.00347567	0.00347567
AT2G14395	2	6119467	6120748	1282	*	1	0	2	8	1.38629	5.08983	0.0240665	Neg.Binomial	0.0306301	0.00039002	0.00390016	0.00351014
AT2G14540	2	6197663	6199406	1744	*	0	0	2	4	1.38629	3.85489	0.049601	Neg.Binomial	0.049601	0	0.00172018	0.00172018
AT2G14700	2	6292466	6295726	3261	*	1	0	8	8	1.79176	11.8873	0.00056518	Neg.Binomial	0.00151691	0.00015333	0.00245324	0.00229991
AT2G14755	2	6316744	6317587	844	*	0	0	6	6	1.94591	1.71e+32	0	Neg.Binomial	0	0	0.007109	0.007109
AT2G14945	2	6438504	6439144	641	*	1	1	7	7	1.94591	1.71e+32	0	Neg.Binomial	0	0.00156006	0.0109204	0.00936037
AT2G15110	2	6554847	6557168	2322	*	2	1	15	14	2.26868	24.4492	7.63e-07	Neg.Binomial	4.16e-06	0.00064599	0.00624462	0.00559862
AT2G15170	2	6587570	6588321	752	*	0	0	4	2	1.38629	3.85489	0.049601	Neg.Binomial	0.049601	0	0.00398936	0.00398936
AT2G15420	2	6723948	6728183	4236	*	0	0	22	16	2.99573	42.1431	8.48e-11	Neg.Binomial	6.46e-10	0	0.00448536	0.00448536
AT2G15710	2	6842648	6845103	2456	*	0	0	5	3	1.60944	5.82206	0.0158264	Neg.Binomial	0.0208591	0	0.00162866	0.00162866
AT2G16018	2	6972222	6973705	1484	*	0	0	4	5	1.70475	150.906	0.00656149	QuasiPoisson	0.0112545	0	0.00303235	0.00303235
AT2G16676	2	7230346	7232223	1878	*	0	0	13	16	2.74084	30.658	3.08e-08	Neg.Binomial	1.88e-07	0	0.00772098	0.00772098
AT2G17920	2	7782712	7784287	1576	*	3	1	10	12	1.70475	13.7189	0.00021231	Neg.Binomial	0.00066653	0.00126904	0.0069797	0.00571066
AT2G19360	2	8378664	8383374	4711	*	4	1	7	9	1.16315	6.05946	0.013832	Neg.Binomial	0.019684	0.00053067	0.00169815	0.00116748
AT2G19365	2	8380020	8381326	1307	*	1	0	3	5	1.20397	3.97651	0.0461391	Neg.Binomial	0.049601	0.00038256	0.00306044	0.00267789
AT2G19850	2	8568569	8569890	1322	*	0	2	8	5	1.32176	6.78277	0.00920418	Neg.Binomial	0.0148067	0.00075643	0.00491679	0.00416036
AT2G20950	2	9002843	9005944	3102	*	0	0	5	5	1.79176	3.62e+21	2.76e-22	QuasiPoisson	2.46e-21	0	0.00161186	0.00161186
AT2G21100	2	9048131	9049404	1274	*	0	0	2	4	1.38629	3.85489	0.049601	Neg.Binomial	0.049601	0	0.00235479	0.00235479
AT2G22440	2	9528910	9530060	1151	*	0	1	7	11	1.89712	14.073	0.00017585	Neg.Binomial	0.00056578	0.0004344	0.00781929	0.00738488
AT2G24340	2	10355430	10359546	4117	*	3	0	8	6	1.16315	6.05946	0.013832	Neg.Binomial	0.019684	0.00036434	0.00170027	0.00133592
AT2G24870	2	10588569	10589615	1047	*	0	0	3	5	1.60944	5.82206	0.0158264	Neg.Binomial	0.0208591	0	0.00382044	0.00382044
AT2G24945	2	10610833	10612232	1400	*	0	0	2	4	1.38629	3.85489	0.049601	Neg.Binomial	0.049601	0	0.00214286	0.00214286
AT2G25370	2	10806680	10809945	3266	*	1	0	6	4	1.38629	5.78234	0.0161879	Neg.Binomial	0.0208591	0.00015309	0.00153092	0.00137783
AT2G25630	2	10908360	10909880	1521	*	0	0	4	5	1.70475	150.906	0.00656149	QuasiPoisson	0.0112545	0	0.00295858	0.00295858
AT2G26620	2	11325069	11326835	1767	*	0	0	6	6	1.94591	1.71e+32	0	Neg.Binomial	0	0	0.00339559	0.00339559
AT2G26910	2	11481326	11488270	6945	*	0	0	5	1	1.38629	3.85489	0.049601	Neg.Binomial	0.049601	0	0.00043197	0.00043197
AT2G28640	2	12284281	12286842	2562	*	1	0	4	5	1.29928	4.85989	0.0274882	Neg.Binomial	0.0331137	0.00019516	0.00175644	0.00156128
AT2G29040	2	12472206	12475236	3031	*	0	0	5	1	1.38629	3.85489	0.049601	Neg.Binomial	0.049601	0	0.00098977	0.00098977
AT2G29605	2	12657909	12660087	2179	*	1	1	12	9	2.35138	18.2946	1.89e-05	Neg.Binomial	7.97e-05	0.00045893	0.00481872	0.0043598
AT2G29850	2	12734725	12736394	1670	*	0	0	2	9	1.8718	6.868	0.00877528	Neg.Binomial	0.0142288	0	0.00329341	0.00329341
AT2G29920	2	12754424	12755384	961	*	0	0	9	6	2.14007	13.5528	0.00023195	Neg.Binomial	0.00067882	0	0.00780437	0.00780437
AT2G29925	2	12755006	12755431	426	*	0	0	7	4	1.8718	9.01418	0.00267893	Neg.Binomial	0.00525645	0	0.0129108	0.0129108
AT2G30730	2	13092593	13094677	2085	*	0	0	6	8	2.07944	12.3953	0.00043041	Neg.Binomial	0.00119866	0	0.00335731	0.00335731
AT2G31900	2	13560370	13570469	10100	*	0	0	4	3	1.50408	86.7271	0.0113347	QuasiPoisson	0.0163094	0	0.00034653	0.00034653
AT2G33050	2	14021728	14024398	2671	*	0	0	2	4	1.38629	3.85489	0.049601	Neg.Binomial	0.049601	0	0.00112317	0.00112317
AT2G34110	2	14392551	14403317	10767	*	0	0	9	9	2.30259	6.33e+31	0	Neg.Binomial	0	0	0.00083589	0.00083589
AT2G34100	2	14399534	14413489	13956	*	6	1	33	26	2.13163	46.8532	7.65e-12	Neg.Binomial	6.19e-11	0.00025079	0.00211379	0.001863
AT2G34290	2	14472633	14473437	805	*	0	0	6	1	1.50408	4.47308	0.034433	Neg.Binomial	0.0401718	0	0.00434783	0.00434783
AT2G34790	2	14673840	14677398	3559	*	0	1	3	6	1.29928	4.85989	0.0274882	Neg.Binomial	0.0331137	0.00014049	0.0012644	0.00112391
AT2G35280	2	14859378	14860200	823	*	0	0	4	4	1.60944	3.21e+31	0	Neg.Binomial	0	0	0.00486027	0.00486027
AT2G36750	2	15410376	15412064	1689	*	0	0	4	7	1.8718	9.01418	0.00267893	Neg.Binomial	0.00525645	0	0.00325636	0.00325636
AT2G36910	2	15501726	15507501	5776	*	0	0	1	5	1.38629	3.85489	0.049601	Neg.Binomial	0.049601	0	0.00051939	0.00051939
AT2G37370	2	15679107	15684718	5612	*	0	2	5	6	1.17866	5.01679	0.0251027	Neg.Binomial	0.0316379	0.00017819	0.00098004	0.00080185
AT2G38195	2	16002263	16006654	4392	*	1	1	6	2	1.38629	3.85489	0.049601	Neg.Binomial	0.049601	0.00022769	0.00091075	0.00068306
AT2G38220	2	16007891	16010932	3042	*	0	1	2	7	1.29928	4.85988	0.0274882	Neg.Binomial	0.0331137	0.00016437	0.00147929	0.00131492
AT2G40310	2	16834065	16835711	1647	*	1	2	10	11	1.94591	15.1861	9.74e-05	Neg.Binomial	0.00034096	0.00091075	0.00637523	0.00546448
AT2G40955	2	17092669	17095132	2464	*	1	0	10	5	1.7346	10.8175	0.00100544	Neg.Binomial	0.00246833	0.00020292	0.00304383	0.00284091
AT2G41640	2	17360374	17363788	3415	*	1	0	4	4	1.20397	23.8591	0.0394492	QuasiPoisson	0.0453098	0.00014641	0.0011713	0.00102489
AT2G41650	2	17362645	17364518	1874	*	1	0	4	4	1.20397	23.8591	0.0394492	QuasiPoisson	0.0453098	0.00026681	0.00213447	0.00186766
AT2G41920	2	17499404	17500452	1049	*	0	0	4	2	1.38629	3.85489	0.049601	Neg.Binomial	0.049601	0	0.00285987	0.00285987
AT2G46130	2	18957212	18957925	714	*	0	0	4	2	1.38629	3.85489	0.049601	Neg.Binomial	0.049601	0	0.00420168	0.00420168
AT2G46190	2	18971769	18972804	1036	*	0	0	5	5	1.79176	3.62e+21	2.76e-22	QuasiPoisson	2.46e-21	0	0.00482625	0.00482625
AT2G47020	2	19319685	19322507	2823	*	0	0	3	3	1.38629	4.32e+31	0	Neg.Binomial.W	0	0	0.0010627	0.0010627
AT2G48110	2	19673293	19679711	6419	*	0	0	1	5	1.38629	3.85489	0.049601	Neg.Binomial	0.049601	0	0.00046736	0.00046736
AT3G01345	3	129138	130749	1612	*	3	2	7	15	1.4816	10.4293	0.00124033	Neg.Binomial	0.0029472	0.00155087	0.00682382	0.00527295
AT3G03090	3	700433	704828	4396	*	0	0	3	3	1.38629	4.32e+31	0	Neg.Binomial.W	0	0	0.00068244	0.00068244
AT3G05410	3	1554673	1561535	6863	*	9	1	40	37	2.04122	58.5373	1.99e-14	Neg.Binomial	1.69e-13	0.00072854	0.00560979	0.00488125
AT3G06435	3	1968288	1970946	2659	*	0	0	2	5	1.50408	20.8007	5.1e-06	Neg.Binomial.W	2.4e-05	0	0.00131628	0.00131628
AT3G08850	3	2686457	2695400	8944	*	0	0	3	3	1.38629	4.32e+31	0	Neg.Binomial.W	0	0	0.00033542	0.00033542
AT3G10650	3	3325074	3331282	6209	*	0	0	6	2	1.60944	5.82206	0.0158264	Neg.Binomial	0.0208591	0	0.00064423	0.00064423
AT3G11680	3	3686773	3689405	2633	*	0	0	4	4	1.60944	3.21e+31	0	Neg.Binomial	0	0	0.00151918	0.00151918
AT3G13100	3	4208729	4214530	5802	*	0	0	3	3	1.38629	4.32e+31	0	Neg.Binomial.W	0	0	0.00051706	0.00051706
AT3G14172	3	4698457	4705828	7372	*	0	0	6	2	1.60944	5.82206	0.0158264	Neg.Binomial	0.0208591	0	0.00054259	0.00054259
AT3G14670	3	4927682	4929018	1337	*	0	0	9	2	1.8718	6.868	0.00877528	Neg.Binomial	0.0142288	0	0.00411369	0.00411369
AT3G14940	3	5025184	5029886	4703	*	0	0	3	3	1.38629	4.32e+31	0	Neg.Binomial.W	0	0	0.00063789	0.00063789
AT3G16820	3	5728016	5729174	1159	*	0	0	6	5	1.8718	9.01416	0.00267896	Neg.Binomial	0.00525645	0	0.00474547	0.00474547
AT3G18340	3	6294018	6295134	1117	*	0	0	2	7	1.70475	6.85943	0.00881749	Neg.Binomial	0.0142288	0	0.00402865	0.00402865
AT3G18370	3	6305444	6310684	5241	*	0	0	2	4	1.38629	3.85489	0.049601	Neg.Binomial	0.049601	0	0.00057241	0.00057241
AT3G20030	3	6990254	6991462	1209	*	0	0	8	8	2.19722	5.16e+31	0	Neg.Binomial	0	0	0.00661704	0.00661704
AT3G20200	3	7047409	7051382	3974	*	0	0	5	2	1.50408	4.81817	0.0281612	Neg.Binomial	0.0335345	0	0.00088072	0.00088072
AT3G20700	3	7233525	7234505	981	*	0	0	3	4	1.50408	86.7271	0.0113347	QuasiPoisson	0.0163094	0	0.00356779	0.00356779
AT3G20950	3	7342675	7344744	2070	*	1	1	6	9	2.0149	11.2518	0.00079544	Neg.Binomial	0.00199052	0.00048309	0.00362319	0.0031401
AT3G21170	3	7419917	7421366	1450	*	0	0	1	5	1.38629	3.85489	0.049601	Neg.Binomial	0.049601	0	0.00206897	0.00206897
AT3G22125	3	7803338	7808056	4719	*	1	0	20	21	2.66259	41.5894	1.13e-10	Neg.Binomial	8.22e-10	0.00010595	0.00434414	0.00423819
AT3G22142	3	7803492	7808046	4555	*	1	0	20	21	2.66259	41.5894	1.13e-10	Neg.Binomial	8.22e-10	0.00010977	0.00450055	0.00439078
AT3G22421	3	7949106	7950440	1335	*	0	0	5	4	1.70475	150.906	0.00656149	QuasiPoisson	0.0112545	0	0.00337079	0.00337079
AT3G22760	3	8044410	8048263	3854	*	0	0	2	4	1.38629	3.85489	0.049601	Neg.Binomial	0.049601	0	0.00077841	0.00077841
AT3G22770	3	8047684	8048667	984	*	0	0	5	4	1.70475	150.906	0.00656149	QuasiPoisson	0.0112545	0	0.00457317	0.00457317
AT3G24514	3	8937382	8938949	1568	*	2	0	10	11	1.7492	14.7778	0.00012095	Neg.Binomial	0.00041218	0.00063776	0.00669643	0.00605867
AT3G24517	3	8938106	8938641	536	*	1	0	3	5	1.20397	3.97651	0.0461391	Neg.Binomial	0.049601	0.00093284	0.00746269	0.00652985
AT3G24542	3	8956257	8957667	1411	*	1	1	7	5	1.79176	7.92486	0.004876	Neg.Binomial	0.00880059	0.00070872	0.0042523	0.00354359
AT3G25460	3	9231581	9232666	1086	*	1	0	9	9	1.89712	14.073	0.00017585	Neg.Binomial	0.00056578	0.00046041	0.00828729	0.00782689
AT3G25720	3	9380234	9381405	1172	*	2	1	9	7	1.67398	9.76542	0.00177824	Neg.Binomial	0.00383805	0.00127986	0.00682594	0.00554608
AT3G26500	3	9707912	9710100	2189	*	0	0	2	5	1.50408	20.8007	5.1e-06	Neg.Binomial.W	2.4e-05	0	0.0015989	0.0015989
AT3G26560	3	9749493	9753855	4363	*	0	0	5	2	1.50408	4.81817	0.0281612	Neg.Binomial	0.0335345	0	0.0008022	0.0008022
AT3G27470	3	10162960	10167546	4587	*	0	0	4	4	1.60944	3.21e+31	0	Neg.Binomial	0	0	0.00087203	0.00087203
AT3G27600	3	10223743	10224948	1206	*	0	0	5	8	2.0149	11.2518	0.00079544	Neg.Binomial	0.00199052	0	0.00538972	0.00538972
AT3G28100	3	10456029	10461000	4972	*	0	0	9	2	1.8718	6.868	0.00877528	Neg.Binomial	0.0142288	0	0.00110619	0.00110619
AT3G28780	3	10805857	10808461	2605	*	0	0	6	9	2.14007	13.5528	0.00023195	Neg.Binomial	0.00067882	0	0.00287908	0.00287908
AT3G28785	3	10810579	10811197	619	*	0	0	4	7	1.8718	9.01418	0.00267893	Neg.Binomial	0.00525645	0	0.0088853	0.0088853
AT3G28870	3	10890355	10891839	1485	*	1	0	6	8	1.67398	9.76542	0.00177825	Neg.Binomial	0.00383805	0.0003367	0.0047138	0.0043771
AT3G29033	3	11024007	11024889	883	*	1	0	4	8	1.54045	7.72303	0.00545209	Neg.Binomial	0.00970509	0.00056625	0.00679502	0.00622877
AT3G29080	3	11069352	11071376	2025	*	1	1	11	8	2.25129	15.9035	6.67e-05	Neg.Binomial	0.00024315	0.00049383	0.00469136	0.00419753
AT3G29450	3	11322669	11324582	1914	*	1	1	4	7	1.70475	6.85943	0.00881748	Neg.Binomial	0.0142288	0.00052247	0.00287356	0.0023511
AT3G29455	3	11348729	11350267	1539	*	1	0	10	6	1.79176	11.8873	0.00056518	Neg.Binomial	0.00151691	0.00032489	0.00519818	0.00487329
AT3G29570	3	11363806	11364789	984	*	0	0	5	6	1.8718	9.01416	0.00267896	Neg.Binomial	0.00525645	0	0.00558943	0.00558943
AT3G29633	3	11452509	11453528	1020	*	0	0	2	6	1.60944	5.82206	0.0158264	Neg.Binomial	0.0208591	0	0.00392157	0.00392157
AT3G29645	3	11480384	11481190	807	*	0	0	1	6	1.50408	4.47308	0.034433	Neg.Binomial	0.0401718	0	0.00433705	0.00433705
AT3G29750	3	11579125	11580600	1476	*	0	1	11	10	2.03688	17.447	2.95e-05	Neg.Binomial	0.0001205	0.00033875	0.00711382	0.00677507
AT3G29765	3	11595467	11597077	1611	*	1	0	6	3	1.29928	4.85989	0.0274881	Neg.Binomial	0.0331137	0.00031037	0.0027933	0.00248293
AT3G29796	3	11708561	11713028	4468	*	0	1	18	19	2.56495	36.6096	1.44e-09	Neg.Binomial	9.84e-09	0.00011191	0.00414056	0.00402865
AT3G30200	3	11827752	11834262	6511	*	0	0	7	3	1.79176	7.92486	0.004876	Neg.Binomial	0.00880059	0	0.00076793	0.00076793
AT3G30230	3	11879235	11881788	2554	*	1	1	13	21	2.83321	34.4583	4.35e-09	Neg.Binomial	2.86e-08	0.00039154	0.00665623	0.00626468
AT3G30320	3	11931287	11934694	3408	*	2	0	14	10	1.8718	18.0284	2.18e-05	Neg.Binomial	9.09e-05	0.00029343	0.00352113	0.0032277
AT3G30520	3	12130340	12132173	1834	*	0	0	15	11	2.63906	26.893	2.15e-07	Neg.Binomial	1.22e-06	0	0.00708833	0.00708833
AT3G30770	3	12445493	12448285	2793	*	0	0	9	6	2.14007	13.5528	0.00023195	Neg.Binomial	0.00067882	0	0.00268528	0.00268528
AT3G30820	3	12529843	12531235	1393	*	2	0	13	17	2.07944	17.3987	3.03e-05	Neg.Binomial	0.00012169	0.00071788	0.0107681	0.0100503
AT3G31402	3	12770931	12773539	2609	*	0	0	3	4	1.50408	86.7271	0.0113347	QuasiPoisson	0.0163094	0	0.00134151	0.00134151
AT3G31430	3	12795861	12796871	1011	*	0	2	7	8	1.44692	8.66185	0.00324942	Neg.Binomial	0.00630411	0.00098912	0.0074184	0.00642928
AT3G31910	3	12907877	12910391	2515	*	0	0	6	5	1.8718	9.01416	0.00267896	Neg.Binomial	0.00525645	0	0.00218688	0.00218688
AT3G31950	3	12950113	12952593	2481	*	3	0	7	7	1.16315	6.05946	0.013832	Neg.Binomial	0.019684	0.00060459	0.00282144	0.00221685
AT3G32090	3	13078956	13079921	966	*	0	0	3	5	1.60944	5.82206	0.0158264	Neg.Binomial	0.0208591	0	0.00414079	0.00414079
AT3G32130	3	13127479	13128165	687	*	0	0	4	4	1.60944	3.21e+31	0	Neg.Binomial	0	0	0.00582242	0.00582242
AT3G32150	3	13143627	13144825	1199	*	0	0	5	8	2.0149	11.2518	0.00079544	Neg.Binomial	0.00199052	0	0.00542118	0.00542118
AT3G32190	3	13163278	13164557	1280	*	1	0	9	11	1.99243	16.3111	5.37e-05	Neg.Binomial	0.00020472	0.00039063	0.0078125	0.00742188
AT3G32200	3	13171081	13171527	447	*	1	0	4	5	1.29928	4.85989	0.0274882	Neg.Binomial	0.0331137	0.00111857	0.0100671	0.00894855
AT3G32260	3	13219168	13221456	2289	*	0	0	6	4	1.79176	7.92486	0.004876	Neg.Binomial	0.00880059	0	0.00218436	0.00218436
AT3G32280	3	13233832	13240154	6323	*	0	0	6	5	1.8718	9.01416	0.00267896	Neg.Binomial	0.00525645	0	0.00086984	0.00086984
AT3G32400	3	13356995	13360630	3636	*	0	0	14	14	2.70805	1.34e+22	7.44e-23	QuasiPoisson	7.55e-22	0	0.00385039	0.00385039
AT3G32420	3	13374402	13375467	1066	*	0	0	7	4	1.8718	9.01418	0.00267893	Neg.Binomial	0.00525645	0	0.00515947	0.00515947
AT3G32896	3	13424905	13425833	929	*	1	0	16	3	1.94591	6.99819	0.0081592	Neg.Binomial	0.0138573	0.00053821	0.0102261	0.00968784
AT3G32904	3	13451438	13452807	1370	*	0	0	4	3	1.50408	86.7271	0.0113347	QuasiPoisson	0.0163094	0	0.00255474	0.00255474
AT3G32960	3	13499677	13500415	739	*	0	0	7	3	1.79176	7.92486	0.004876	Neg.Binomial	0.00880059	0	0.0067659	0.0067659
AT3G33528	3	14082640	14084346	1707	*	0	0	4	2	1.38629	3.85489	0.049601	Neg.Binomial	0.049601	0	0.00175747	0.00175747
AT3G42060	3	14251600	14254269	2670	*	2	1	14	21	2.45674	31.6887	1.81e-08	Neg.Binomial	1.13e-07	0.0005618	0.00655431	0.00599251
AT3G42075	3	14297931	14299337	1407	*	0	0	7	2	1.70475	6.85943	0.00881748	Neg.Binomial	0.0142288	0	0.00319829	0.00319829
AT3G42140	3	14302060	14303018	959	*	0	0	2	5	1.50408	20.8007	5.1e-06	Neg.Binomial.W	2.4e-05	0	0.00364964	0.00364964
AT3G42155	3	14312295	14313498	1204	*	0	0	5	2	1.50408	4.81817	0.0281612	Neg.Binomial	0.0335345	0	0.00290698	0.00290698
AT3G42160	3	14314583	14315634	1052	*	0	0	6	6	1.94591	1.71e+32	0	Neg.Binomial	0	0	0.00570342	0.00570342
AT3G42310	3	14459818	14461497	1680	*	0	0	3	5	1.60944	5.82206	0.0158264	Neg.Binomial	0.0208591	0	0.00238095	0.00238095
AT3G42550	3	14665728	14669135	3408	*	0	0	11	11	2.48491	Inf	0	Neg.Binomial	0	0	0.0032277	0.0032277
AT3G42723	3	14838392	14841189	2798	*	1	0	8	12	1.99243	28.5735	9.02e-08	Neg.Binomial	5.43e-07	0.0001787	0.00357398	0.00339528
AT3G42770	3	14867122	14870083	2962	*	0	0	10	14	2.56495	24.4064	7.8e-07	Neg.Binomial	4.17e-06	0	0.00405132	0.00405132
AT3G42780	3	14871213	14871743	531	*	0	0	6	2	1.60944	5.82206	0.0158264	Neg.Binomial	0.0208591	0	0.00753296	0.00753296
AT3G42786	3	14876476	14877255	780	*	0	1	7	8	1.7346	10.8175	0.00100544	Neg.Binomial	0.00246833	0.00064103	0.00961538	0.00897436
AT3G42870	3	14949456	14951279	1824	*	0	1	8	2	1.38629	5.08983	0.0240665	Neg.Binomial	0.0306301	0.00027412	0.00274123	0.00246711
AT3G42990	3	15030354	15031152	799	*	0	0	6	3	1.70475	6.85943	0.00881748	Neg.Binomial	0.0142288	0	0.00563204	0.00563204
AT3G43148	3	15139995	15143123	3129	*	1	0	17	17	2.48491	32.9127	9.64e-09	Neg.Binomial	6.09e-08	0.0001598	0.00543305	0.00527325
AT3G43150	3	15143695	15144432	738	*	0	0	5	5	1.79176	3.62e+21	2.76e-22	QuasiPoisson	2.46e-21	0	0.00677507	0.00677507
AT3G43160	3	15166561	15168225	1665	*	3	0	14	13	1.75786	18.739	1.5e-05	Neg.Binomial	6.58e-05	0.0009009	0.00810811	0.00720721
AT3G43280	3	15229778	15230251	474	*	0	0	4	3	1.50408	86.7271	0.0113347	QuasiPoisson	0.0163094	0	0.00738397	0.00738397
AT3G43290	3	15230568	15231115	548	*	0	0	3	4	1.50408	86.7271	0.0113347	QuasiPoisson	0.0163094	0	0.00638686	0.00638686
AT3G43291	3	15231277	15232108	832	*	0	0	5	5	1.79176	3.62e+21	2.76e-22	QuasiPoisson	2.46e-21	0	0.00600962	0.00600962
AT3G43340	3	15284861	15285851	991	*	0	0	4	2	1.38629	3.85489	0.049601	Neg.Binomial	0.049601	0	0.00302725	0.00302725
AT3G43470	3	15391568	15393281	1714	*	0	0	4	8	1.94591	10.1241	0.00146346	Neg.Binomial	0.0032817	0	0.00350058	0.00350058
AT3G43500	3	15400257	15400718	462	*	1	0	3	7	1.38629	5.78234	0.0161879	Neg.Binomial	0.0208591	0.00108225	0.0108225	0.00974026
AT3G43833	3	15687554	15688773	1220	*	0	0	7	7	2.07944	1.04e+32	0	Neg.Binomial.W	0	0	0.0057377	0.0057377
AT3G43837	3	15690840	15692202	1363	*	1	0	7	15	2.07944	16.9368	3.86e-05	Neg.Binomial	0.00014854	0.00036684	0.00807043	0.0077036
AT3G43990	3	15782538	15785184	2647	*	0	0	3	3	1.38629	4.32e+31	0	Neg.Binomial.W	0	0	0.00113336	0.00113336
AT3G44006	3	15796133	15796837	705	*	1	0	4	4	1.20397	23.8591	0.0394492	QuasiPoisson	0.0453098	0.00070922	0.00567376	0.00496454
AT3G44070	3	15828153	15829823	1671	*	1	0	4	7	1.46634	6.73823	0.00943683	Neg.Binomial	0.015134	0.00029922	0.00329144	0.00299222
AT3G44130	3	15881870	15883638	1769	*	0	0	6	3	1.70475	6.85943	0.00881748	Neg.Binomial	0.0142288	0	0.00254381	0.00254381
AT3G44210	3	15916270	15917332	1063	*	0	0	5	4	1.70475	150.906	0.00656149	QuasiPoisson	0.0112545	0	0.0042333	0.0042333
AT3G44230	3	15932134	15932748	615	*	0	0	3	4	1.50408	86.7271	0.0113347	QuasiPoisson	0.0163094	0	0.00569106	0.00569106
AT3G44235	3	15933284	15933963	680	*	1	0	4	5	1.29928	4.85989	0.0274882	Neg.Binomial	0.0331137	0.00073529	0.00661765	0.00588235
AT3G44265	3	15955138	15956246	1109	*	1	0	6	4	1.38629	5.78234	0.0161879	Neg.Binomial	0.0208591	0.00045086	0.00450857	0.00405771
AT3G44570	3	16158405	16159835	1431	*	2	1	6	10	1.67398	9.76542	0.00177825	Neg.Binomial	0.00383805	0.00104822	0.0055905	0.00454228
AT3G44580	3	16160338	16161837	1500	*	0	0	10	5	2.14007	13.5528	0.00023195	Neg.Binomial	0.00067882	0	0.005	0.005
AT3G44703	3	16239471	16244674	5204	*	0	1	7	2	1.29928	4.85988	0.0274882	Neg.Binomial	0.0331137	9.61e-05	0.00086472	0.00076864
AT3G44730	3	16283833	16291128	7296	*	0	0	5	1	1.38629	3.85489	0.049601	Neg.Binomial	0.049601	0	0.00041118	0.00041118
AT3G45130	3	16512170	16517781	5612	*	0	0	2	4	1.38629	3.85489	0.049601	Neg.Binomial	0.049601	0	0.00053457	0.00053457
AT3G45140	3	16525245	16529352	4108	*	0	0	3	4	1.50408	86.7271	0.0113347	QuasiPoisson	0.0163094	0	0.000852	0.000852
AT3G45200	3	16548828	16549730	903	*	1	0	7	7	1.67398	9.76542	0.00177824	Neg.Binomial	0.00383805	0.00055371	0.00775194	0.00719823
AT3G45525	3	16697273	16697828	556	*	0	0	4	2	1.38629	3.85489	0.049601	Neg.Binomial	0.049601	0	0.00539568	0.00539568
AT3G45800	3	16829482	16831134	1653	*	1	0	12	6	1.89712	14.073	0.00017585	Neg.Binomial	0.00056578	0.00030248	0.00544465	0.00514217
AT3G47920	3	17682952	17683854	903	*	1	0	4	5	1.29928	4.85989	0.0274882	Neg.Binomial	0.0331137	0.00055371	0.00498339	0.00442968
AT3G48720	3	18046144	18049474	3331	*	0	0	3	3	1.38629	4.32e+31	0	Neg.Binomial.W	0	0	0.00090063	0.00090063
AT3G49230	3	18254232	18255485	1254	*	1	0	5	3	1.20397	3.97652	0.0461388	Neg.Binomial	0.049601	0.00039872	0.00318979	0.00279107
AT3G50320	3	18653731	18654717	987	*	0	0	6	11	2.25129	15.9035	6.67e-05	Neg.Binomial	0.00024315	0	0.00861196	0.00861196
AT3G54580	3	20200573	20203919	3347	*	0	0	4	4	1.60944	3.21e+31	0	Neg.Binomial	0	0	0.0011951	0.0011951
AT3G54730	3	20259003	20260458	1456	*	2	1	8	6	1.54045	7.72303	0.00545208	Neg.Binomial	0.00970509	0.00103022	0.00480769	0.00377747
AT3G55860	3	20727591	20729619	2029	*	3	1	6	8	1.25276	5.88387	0.0152802	Neg.Binomial	0.0208591	0.00098571	0.00344998	0.00246427
AT3G56670	3	20989035	20989995	961	*	0	0	9	3	1.94591	9.5322	0.00201898	Neg.Binomial	0.0042862	0	0.0062435	0.0062435
AT3G56990	3	21088027	21092169	4143	*	0	0	2	5	1.50408	20.8007	5.1e-06	Neg.Binomial.W	2.4e-05	0	0.0008448	0.0008448
AT3G57587	3	21328263	21329634	1372	*	3	3	15	11	1.46634	13.4765	0.00024158	Neg.Binomial	0.0007002	0.00218659	0.00947522	0.00728863
AT3G57880	3	21430922	21434648	3727	*	0	0	3	3	1.38629	4.32e+31	0	Neg.Binomial.W	0	0	0.00080494	0.00080494
AT3G61670	3	22818589	22822030	3442	*	0	0	3	3	1.38629	4.32e+31	0	Neg.Binomial.W	0	0	0.00087159	0.00087159
AT4G00140	4	51166	53449	2284	*	0	0	5	10	2.14007	13.5528	0.00023195	Neg.Binomial	0.00067882	0	0.00328371	0.00328371
AT4G02000	4	874880	876181	1302	*	0	0	5	5	1.79176	3.62e+21	2.76e-22	QuasiPoisson	2.46e-21	0	0.00384025	0.00384025
AT4G03157	4	1396953	1397351	399	*	0	0	4	2	1.38629	3.85489	0.049601	Neg.Binomial	0.049601	0	0.0075188	0.0075188
AT4G03380	4	1485049	1490228	5180	*	0	0	6	8	2.07944	12.3953	0.00043041	Neg.Binomial	0.00119866	0	0.00135135	0.00135135
AT4G03570	4	1590413	1594105	3693	*	0	0	4	2	1.38629	3.85489	0.049601	Neg.Binomial	0.049601	0	0.00081235	0.00081235
AT4G03580	4	1596985	1599091	2107	*	0	0	4	3	1.50408	86.7271	0.0113347	QuasiPoisson	0.0163094	0	0.00166113	0.00166113
AT4G03590	4	1600780	1602950	2171	*	1	0	9	12	2.03688	17.447	2.95e-05	Neg.Binomial	0.0001205	0.00023031	0.00483648	0.00460617
AT4G03645	4	1648416	1648994	579	*	0	0	4	4	1.60944	3.21e+31	0	Neg.Binomial	0	0	0.00690846	0.00690846
AT4G03740	4	1661992	1663515	1524	*	0	0	5	1	1.38629	3.85489	0.049601	Neg.Binomial	0.049601	0	0.0019685	0.0019685
AT4G03830	4	1790440	1792458	2019	*	0	1	20	17	2.56495	36.6096	1.44e-09	Neg.Binomial	9.84e-09	0.00024765	0.00916295	0.0089153
AT4G03930	4	1870422	1872387	1966	*	1	1	3	3	1.09861	6.38e+30	0	Neg.Binomial	0	0.00050865	0.00152594	0.00101729
AT4G04110	4	1972591	1974014	1424	*	0	1	6	2	1.20397	5.03315	0.0248667	Neg.Binomial	0.0315709	0.00035112	0.00280899	0.00245787
AT4G04415	4	2194160	2195495	1336	*	0	0	4	6	1.79176	7.92486	0.004876	Neg.Binomial	0.00880059	0	0.00374251	0.00374251
AT4G04570	4	2288616	2292965	4350	*	0	0	4	3	1.50408	86.7271	0.0113347	QuasiPoisson	0.0163094	0	0.0008046	0.0008046
AT4G04650	4	2353989	2355213	1225	*	0	0	5	12	2.25129	14.7629	0.00012191	Neg.Binomial	0.00041275	0	0.00693878	0.00693878
AT4G05080	4	2603001	2604176	1176	*	0	0	5	6	1.8718	9.01416	0.00267896	Neg.Binomial	0.00525645	0	0.00467687	0.00467687
AT4G05210	4	2682613	2685896	3284	*	0	0	1	5	1.38629	3.85489	0.049601	Neg.Binomial	0.049601	0	0.00091352	0.00091352
AT4G05555	4	2845303	2848125	2823	*	0	0	12	9	2.44235	20.7189	5.32e-06	Neg.Binomial	2.44e-05	0	0.00371945	0.00371945
AT4G05612	4	2959094	2963744	4651	*	1	0	9	5	1.67398	9.76542	0.00177825	Neg.Binomial	0.00383805	0.0001075	0.00150505	0.00139755
AT4G05632	4	3001664	3002411	748	*	0	0	4	4	1.60944	3.21e+31	0	Neg.Binomial	0	0	0.00534759	0.00534759
AT4G06526	4	3318302	3320945	2644	*	1	0	9	10	1.94591	15.1861	9.74e-05	Neg.Binomial	0.00034096	0.00018911	0.00359304	0.00340393
AT4G06688	4	3920693	3924437	3745	*	1	0	18	23	2.66259	41.5894	1.13e-10	Neg.Binomial	8.22e-10	0.00013351	0.00547397	0.00534045
AT4G07350	4	4172609	4175227	2619	*	0	0	5	3	1.60944	5.82206	0.0158264	Neg.Binomial	0.0208591	0	0.0015273	0.0015273
AT4G07666	4	4456702	4458842	2141	*	1	0	5	3	1.20397	3.97652	0.0461388	Neg.Binomial	0.049601	0.00023354	0.00186829	0.00163475
AT4G07740	4	4539638	4540682	1045	*	0	0	4	8	1.94591	10.1241	0.00146346	Neg.Binomial	0.0032817	0	0.00574163	0.00574163
AT4G07932	4	4732198	4733424	1227	*	0	0	3	11	2.07944	9.11254	0.00253863	Neg.Binomial	0.00525645	0	0.00570497	0.00570497
AT4G08097	4	5004096	5005932	1837	*	0	1	11	14	2.19722	22.0839	2.61e-06	Neg.Binomial	1.31e-05	0.00027218	0.00680457	0.00653239
AT4G08260	4	5200847	5202034	1188	*	0	0	6	5	1.8718	9.01416	0.00267896	Neg.Binomial	0.00525645	0	0.00462963	0.00462963
AT4G08430	4	5347396	5350436	3041	*	2	1	3	11	1.54045	5.17015	0.0229782	Neg.Binomial	0.0294621	0.00049326	0.00230187	0.00180862
AT4G08593	4	5469345	5470466	1122	*	1	1	5	7	1.79176	7.92486	0.004876	Neg.Binomial	0.00880059	0.00089127	0.00534759	0.00445633
AT4G08630	4	5506809	5512046	5238	*	1	0	17	20	2.56495	36.6096	1.44e-09	Neg.Binomial	9.84e-09	9.55e-05	0.00353188	0.00343643
AT4G08760	4	5584739	5591133	6395	*	0	0	11	16	2.67415	28.1437	1.13e-07	Neg.Binomial	6.48e-07	0	0.00211102	0.00211102
AT4G08878	4	5683180	5684022	843	*	0	0	7	2	1.70475	6.85943	0.00881748	Neg.Binomial	0.0142288	0	0.00533808	0.00533808
AT4G08990	4	5764781	5770496	5716	*	0	0	7	14	2.44235	20.7189	5.32e-06	Neg.Binomial	2.44e-05	0	0.00183695	0.00183695
AT4G09070	4	5802308	5803392	1085	*	0	1	5	3	1.20397	3.97651	0.0461391	Neg.Binomial	0.049601	0.00046083	0.00368664	0.00322581
AT4G09210	4	5870289	5871160	872	*	0	0	3	4	1.50408	86.7271	0.0113347	QuasiPoisson	0.0163094	0	0.00401376	0.00401376
AT4G09360	4	5940186	5943280	3095	*	2	0	25	27	2.60269	28.3841	9.95e-08	Neg.Binomial	5.92e-07	0.0003231	0.00840065	0.00807754
AT4G09545	4	6037565	6037937	373	*	0	1	7	1	1.20397	4.0948	0.0430154	Neg.Binomial.W	0.0486506	0.00134048	0.0107239	0.00938338
AT4G10613	4	6560363	6561726	1364	*	2	0	6	4	1.09861	4.18599	0.0407595	Neg.Binomial	0.0463082	0.00073314	0.00366569	0.00293255
AT4G11270	4	6854233	6860902	6670	*	0	0	4	4	1.60944	3.21e+31	0	Neg.Binomial	0	0	0.0005997	0.0005997
AT4G11373	4	6913984	6919763	5780	*	4	1	46	47	2.92316	96.3611	9.57e-23	Neg.Binomial	9.54e-22	0.00043253	0.00804498	0.00761246
AT4G11380	4	6919817	6925969	6153	*	0	1	6	3	1.29928	4.85989	0.0274882	Neg.Binomial	0.0331137	8.13e-05	0.00073135	0.00065009
AT4G13992	4	8087310	8089347	2038	*	0	0	2	4	1.38629	3.85489	0.049601	Neg.Binomial	0.049601	0	0.00147203	0.00147203
AT4G14140	4	8145998	8152131	6134	*	2	1	17	10	2.19722	22.0839	2.61e-06	Neg.Binomial	1.31e-05	0.00024454	0.00220085	0.00195631
AT4G14630	4	8392825	8393860	1036	*	0	0	3	4	1.50408	86.7271	0.0113347	QuasiPoisson	0.0163094	0	0.00337838	0.00337838
AT4G15096	4	8620245	8622702	2458	*	0	0	4	9	2.0149	11.2518	0.00079544	Neg.Binomial	0.00199052	0	0.00264443	0.00264443
AT4G15245	4	8706514	8707048	535	*	0	0	3	3	1.38629	4.32e+31	0	Neg.Binomial.W	0	0	0.00560748	0.00560748
AT4G16215	4	9179244	9179833	590	*	1	0	7	3	1.38629	5.78234	0.016188	Neg.Binomial	0.0208591	0.00084746	0.00847458	0.00762712
AT4G16860	4	9488466	9495837	7372	*	1	1	15	15	2.70805	1.98e+31	0	Neg.Binomial.W	0	0.00013565	0.00203473	0.00189908
AT4G16900	4	9511859	9516688	4830	*	2	0	11	6	1.55814	10.6311	0.00111203	Neg.Binomial	0.00268761	0.00020704	0.00175983	0.0015528
AT4G16920	4	9517950	9525800	7851	*	0	0	5	8	2.0149	11.2518	0.00079544	Neg.Binomial	0.00199052	0	0.00082792	0.00082792
AT4G17590	4	9800843	9802591	1749	*	0	0	9	8	2.25129	15.9035	6.67e-05	Neg.Binomial	0.00024315	0	0.00485992	0.00485992
AT4G18150	4	10050211	10054031	3821	*	4	2	39	25	2.36712	47.0789	6.82e-12	Neg.Binomial	5.61e-11	0.00078513	0.00837477	0.00758964
AT4G18780	4	10312624	10316886	4263	*	0	0	3	3	1.38629	4.32e+31	0	Neg.Binomial.W	0	0	0.00070373	0.00070373
AT4G19240	4	10527800	10529092	1293	*	3	0	12	6	1.38629	9.63724	0.00190672	Neg.Binomial	0.0040833	0.00116009	0.00696056	0.00580046
AT4G20170	4	10896579	10899141	2563	*	0	0	4	3	1.50408	86.7271	0.0113347	QuasiPoisson	0.0163094	0	0.00136559	0.00136559
AT4G20953	4	11209622	11211109	1488	*	1	1	3	7	1.60944	5.82206	0.0158264	Neg.Binomial	0.0208591	0.00067204	0.00336022	0.00268817
AT4G21326	4	11345872	11349759	3888	*	0	0	4	2	1.38629	3.85489	0.049601	Neg.Binomial	0.049601	0	0.0007716	0.0007716
AT4G22410	4	11818033	11826143	8111	*	6	1	62	38	2.65926	49.912	1.61e-12	Neg.Binomial	1.34e-11	0.00043151	0.00616447	0.00573296
AT4G22475	4	11844242	11846630	2389	*	0	0	6	2	1.60944	5.82206	0.0158264	Neg.Binomial	0.0208591	0	0.00167434	0.00167434
AT4G22485	4	11844506	11846476	1971	*	0	0	6	2	1.60944	5.82206	0.0158264	Neg.Binomial	0.0208591	0	0.00202943	0.00202943
AT4G22970	4	12033437	12043728	10292	*	0	1	4	4	1.20397	23.8591	0.0394492	QuasiPoisson	0.0453098	4.86e-05	0.00038865	0.00034007
AT4G23560	4	12293117	12295859	2743	*	0	0	5	5	1.79176	3.62e+21	2.76e-22	QuasiPoisson	2.46e-21	0	0.00182282	0.00182282
AT4G29090	4	14333528	14335255	1728	*	2	2	11	14	1.83258	16.9335	3.87e-05	Neg.Binomial	0.00014854	0.00115741	0.0072338	0.00607639
AT4G29200	4	14398054	14400198	2145	*	0	0	11	9	2.3979	482.223	7.01e-107	Neg.Binomial	7.57e-106	0	0.004662	0.004662
AT4G29654	4	14531601	14532454	854	*	0	0	5	7	1.94591	10.1241	0.00146346	Neg.Binomial	0.0032817	0	0.00702576	0.00702576
AT4G30740	4	14979246	14979864	619	*	0	0	2	4	1.38629	3.85489	0.049601	Neg.Binomial	0.049601	0	0.00484653	0.00484653
AT4G32420	4	15647249	15652756	5508	*	0	0	6	3	1.70475	6.85943	0.00881748	Neg.Binomial	0.0142288	0	0.00081699	0.00081699
AT4G38600	4	18040623	18049700	9078	*	0	0	1	5	1.38629	3.85489	0.049601	Neg.Binomial	0.049601	0	0.00033047	0.00033047
AT4G40100	4	18583244	18584524	1281	*	0	1	7	2	1.29928	4.85988	0.0274882	Neg.Binomial	0.0331137	0.00039032	0.00351288	0.00312256
AT5G01310	5	126204	129150	2947	*	0	0	3	4	1.50408	86.7271	0.0113347	QuasiPoisson	0.0163094	0	0.00118765	0.00118765
AT5G01770	5	293675	302015	8341	*	0	0	8	2	1.79176	6.91328	0.00855579	Neg.Binomial	0.0142288	0	0.00059945	0.00059945
AT5G02700	5	609381	611747	2367	*	0	1	17	5	2.07944	10.6253	0.00111551	Neg.Binomial	0.00268761	0.00021124	0.00464723	0.00443599
AT5G03944	5	1064611	1064808	198	*	1	0	5	5	1.38629	5.78234	0.0161879	Neg.Binomial	0.0208591	0.00252525	0.0252525	0.0227273
AT5G04267	5	1182025	1182294	270	*	0	0	3	3	1.38629	4.32e+31	0	Neg.Binomial.W	0	0	0.0111111	0.0111111
AT5G04590	5	1319074	1323364	4291	*	0	0	7	2	1.70475	6.85943	0.00881748	Neg.Binomial	0.0142288	0	0.00104871	0.00104871
AT5G05260	5	1559608	1561802	2195	*	0	0	3	3	1.38629	4.32e+31	0	Neg.Binomial.W	0	0	0.00136674	0.00136674
AT5G12090	5	3909703	3910877	1175	*	0	0	10	8	2.30259	17.0945	3.56e-05	Neg.Binomial	0.00013957	0	0.00765957	0.00765957
AT5G15360	5	4987437	4989182	1746	*	1	0	9	7	1.79176	11.8873	0.00056518	Neg.Binomial	0.00151691	0.00028637	0.0045819	0.00429553
AT5G15685	5	5111820	5113456	1637	*	0	0	4	4	1.60944	3.21e+31	0	Neg.Binomial	0	0	0.00244349	0.00244349
AT5G16910	5	5560607	5565660	5054	*	0	0	4	4	1.60944	3.21e+31	0	Neg.Binomial	0	0	0.00079145	0.00079145
AT5G17165	5	5643118	5647807	4690	*	1	3	15	10	1.83258	16.9335	3.87e-05	Neg.Binomial	0.00014854	0.00042644	0.00266525	0.00223881
AT5G18636	5	6211111	6212372	1262	*	0	0	7	5	1.94591	10.1241	0.00146346	Neg.Binomial	0.0032817	0	0.00475436	0.00475436
AT5G18937	5	6324012	6325083	1072	*	1	0	13	3	1.79176	7.04143	0.00796456	Neg.Binomial	0.0135712	0.00046642	0.00746269	0.00699627
AT5G18990	5	6340076	6341699	1624	*	0	0	5	6	1.8718	9.01416	0.00267896	Neg.Binomial	0.00525645	0	0.0033867	0.0033867
AT5G19310	5	6498743	6503692	4950	*	0	0	1	6	1.50408	4.47308	0.034433	Neg.Binomial	0.0401718	0	0.00070707	0.00070707
AT5G19840	5	6705325	6709382	4058	*	0	0	1	5	1.38629	3.85489	0.049601	Neg.Binomial	0.049601	0	0.00073928	0.00073928
AT5G24990	5	8610313	8611948	1636	*	0	0	4	5	1.70475	150.906	0.00656149	QuasiPoisson	0.0112545	0	0.00275061	0.00275061
AT5G25040	5	8621900	8624484	2585	*	1	1	6	9	2.0149	11.2518	0.00079544	Neg.Binomial	0.00199052	0.00038685	0.00290135	0.00251451
AT5G25200	5	8716766	8717869	1104	*	0	1	11	3	1.67398	7.13854	0.00754447	Neg.Binomial	0.0128978	0.0004529	0.00634058	0.00588768
AT5G26270	5	9206375	9208136	1762	*	0	0	4	7	1.8718	9.01418	0.00267893	Neg.Binomial	0.00525645	0	0.00312145	0.00312145
AT5G26650	5	9343785	9345011	1227	*	1	0	1	7	1.20397	4.09484	0.0430144	Neg.Binomial.W	0.0486506	0.0004075	0.00325998	0.00285249
AT5G27170	5	9566007	9566412	406	*	0	0	5	7	1.94591	10.1241	0.00146346	Neg.Binomial	0.0032817	0	0.0147783	0.0147783
AT5G27606	5	9752002	9753404	1403	*	0	1	5	9	1.67398	9.76542	0.00177824	Neg.Binomial	0.00383805	0.00035638	0.00498931	0.00463293
AT5G27730	5	9819256	9823250	3995	*	0	0	4	2	1.38629	3.85489	0.049601	Neg.Binomial	0.049601	0	0.00075094	0.00075094
AT5G27790	5	9840925	9842003	1079	*	0	0	6	2	1.60944	5.82206	0.0158264	Neg.Binomial	0.0208591	0	0.00370714	0.00370714
AT5G27800	5	9842412	9843804	1393	*	0	0	7	4	1.8718	9.01418	0.00267893	Neg.Binomial	0.00525645	0	0.00394831	0.00394831
AT5G27890	5	9903640	9905921	2282	*	1	0	11	4	1.7346	9.57245	0.0019752	Neg.Binomial	0.0042105	0.00021911	0.00328659	0.00306748
AT5G27893	5	9909130	9910429	1300	*	1	0	4	6	1.38629	5.78234	0.0161879	Neg.Binomial	0.0208591	0.00038462	0.00384615	0.00346154
AT5G27950	5	9984044	9988967	4924	*	0	0	6	4	1.79176	7.92486	0.004876	Neg.Binomial	0.00880059	0	0.00101543	0.00101543
AT5G27960	5	9991685	9992770	1086	*	0	0	7	3	1.79176	7.92486	0.004876	Neg.Binomial	0.00880059	0	0.00460405	0.00460405
AT5G28090	5	10101042	10102274	1233	*	1	0	6	6	1.54045	7.72303	0.00545208	Neg.Binomial	0.00970509	0.00040552	0.00486618	0.00446067
AT5G28190	5	10167850	10170696	2847	*	1	0	4	5	1.29928	4.85989	0.0274882	Neg.Binomial	0.0331137	0.00017562	0.00158061	0.00140499
AT5G28235	5	10201271	10203335	2065	*	0	0	7	6	2.0149	11.2518	0.00079544	Neg.Binomial	0.00199052	0	0.0031477	0.0031477
AT5G28290	5	10278615	10282824	4210	*	0	0	4	3	1.50408	86.7271	0.0113347	QuasiPoisson	0.0163094	0	0.00083135	0.00083135
AT5G28295	5	10283282	10283777	496	*	0	0	2	4	1.38629	3.85489	0.049601	Neg.Binomial	0.049601	0	0.00604839	0.00604839
AT5G28345	5	10317847	10319860	2014	*	0	0	3	4	1.50408	86.7271	0.0113347	QuasiPoisson	0.0163094	0	0.00173784	0.00173784
AT5G28420	5	10364614	10365468	855	*	3	0	7	12	1.43508	10.587	0.00113888	Neg.Binomial	0.00273121	0.00175439	0.0111111	0.00935673
AT5G28450	5	10372872	10374190	1319	*	2	0	8	8	1.50408	9.63635	0.00190764	Neg.Binomial	0.0040833	0.00075815	0.0060652	0.00530705
AT5G28463	5	10379446	10380973	1528	*	0	0	9	8	2.25129	15.9035	6.67e-05	Neg.Binomial	0.00024315	0	0.00556283	0.00556283
AT5G28470	5	10428733	10432407	3675	*	0	0	3	3	1.38629	4.32e+31	0	Neg.Binomial.W	0	0	0.00081633	0.00081633
AT5G28550	5	10557722	10559779	2058	*	2	0	3	9	1.25276	5.47877	0.0192488	Neg.Binomial	0.0247416	0.00048591	0.00291545	0.00242954
AT5G28590	5	10579446	10581559	2114	*	1	0	10	4	1.67398	10.2554	0.00136282	Neg.Binomial	0.00322348	0.00023652	0.00331126	0.00307474
AT5G28615	5	10611971	10612501	531	*	0	0	4	3	1.50408	86.7271	0.0113347	QuasiPoisson	0.0163094	0	0.00659134	0.00659134
AT5G28780	5	10812907	10814173	1267	*	0	0	6	4	1.79176	7.92486	0.004876	Neg.Binomial	0.00880059	0	0.00394633	0.00394633
AT5G28810	5	10823356	10826646	3291	*	2	0	8	12	1.70475	13.7189	0.00021231	Neg.Binomial	0.00066653	0.00030386	0.00303859	0.00273473
AT5G28823	5	10837849	10839826	1978	*	0	0	5	6	1.8718	9.01416	0.00267896	Neg.Binomial	0.00525645	0	0.00278059	0.00278059
AT5G29070	5	11132175	11133516	1342	*	1	0	13	10	2.12026	19.7483	8.83e-06	Neg.Binomial	3.94e-05	0.00037258	0.0085693	0.00819672
AT5G30341	5	11365987	11366641	655	*	0	0	7	3	1.79176	7.92486	0.004876	Neg.Binomial	0.00880059	0	0.00763359	0.00763359
AT5G31412	5	11541463	11543768	2306	*	0	1	5	5	1.38629	5.78234	0.016188	Neg.Binomial	0.0208591	0.00021683	0.00216826	0.00195143
AT5G32590	5	12221589	12224322	2734	*	0	0	14	13	2.67415	28.1437	1.13e-07	Neg.Binomial	6.48e-07	0	0.00493782	0.00493782
AT5G32613	5	12263255	12265041	1787	*	4	0	18	16	1.79176	23.7746	1.08e-06	Neg.Binomial	5.72e-06	0.00111919	0.00951315	0.00839396
AT5G33393	5	12656430	12658588	2159	*	0	0	5	7	1.94591	10.1241	0.00146346	Neg.Binomial	0.0032817	0	0.00277906	0.00277906
AT5G33390	5	12661708	12663496	1789	*	0	0	8	7	2.14007	13.5528	0.00023195	Neg.Binomial	0.00067882	0	0.00419229	0.00419229
AT5G33806	5	12784839	12787298	2460	*	0	0	16	15	2.80336	33.188	8.37e-09	Neg.Binomial	5.42e-08	0	0.00630081	0.00630081
AT5G33898	5	12787599	12788778	1180	*	0	0	3	5	1.60944	5.82206	0.0158264	Neg.Binomial	0.0208591	0	0.00338983	0.00338983
AT5G34581	5	12920366	12921018	653	*	1	0	2	6	1.20397	3.97652	0.0461388	Neg.Binomial	0.049601	0.0007657	0.00612557	0.00535988
AT5G34869	5	13061035	13062230	1196	*	0	0	4	4	1.60944	3.21e+31	0	Neg.Binomial	0	0	0.00334448	0.00334448
AT5G34870	5	13185521	13187946	2426	*	1	0	7	8	1.7346	10.8175	0.00100544	Neg.Binomial	0.00246833	0.0002061	0.00309151	0.00288541
AT5G35230	5	13489978	13491673	1696	*	1	2	17	7	2.07944	13.2866	0.0002673	Neg.Binomial	0.00076924	0.00088443	0.00707547	0.00619104
AT5G35370	5	13588433	13591271	2839	*	0	0	3	5	1.60944	5.82206	0.0158264	Neg.Binomial	0.0208591	0	0.00140895	0.00140895
AT5G35603	5	13785168	13786329	1162	*	1	0	4	4	1.20397	23.8591	0.0394492	QuasiPoisson	0.0453098	0.00043029	0.00344234	0.00301205
AT5G35604	5	13788205	13789345	1141	*	0	0	9	8	2.25129	15.9035	6.67e-05	Neg.Binomial	0.00024315	0	0.00744961	0.00744961
AT5G35640	5	13834633	13835641	1009	*	0	0	4	8	1.94591	10.1241	0.00146346	Neg.Binomial	0.0032817	0	0.00594648	0.00594648
AT5G35917	5	14049123	14051128	2006	*	1	0	5	4	1.29928	4.85989	0.0274882	Neg.Binomial	0.0331137	0.00024925	0.00224327	0.00199402
AT5G36180	5	14238935	14242135	3201	*	0	0	5	3	1.60944	5.82206	0.0158264	Neg.Binomial	0.0208591	0	0.00124961	0.00124961
AT5G36228	5	14271349	14273258	1910	*	0	1	12	7	1.94591	15.1861	9.74e-05	Neg.Binomial	0.00034096	0.00026178	0.00497382	0.00471204
AT5G36900	5	14546924	14548203	1280	*	0	1	8	9	1.84583	12.973	0.00031602	Neg.Binomial	0.00090442	0.00039063	0.00664063	0.00625
AT5G37150	5	14701330	14704562	3233	*	0	0	2	4	1.38629	3.85489	0.049601	Neg.Binomial	0.049601	0	0.00092793	0.00092793
AT5G37500	5	14889245	14895233	5989	*	0	0	2	6	1.60944	5.82206	0.0158264	Neg.Binomial	0.0208591	0	0.00066789	0.00066789
AT5G38190	5	15234188	15237906	3719	*	3	3	19	40	2.28578	26.2223	3.04e-07	Neg.Binomial	1.71e-06	0.00080667	0.00793224	0.00712557
AT5G38920	5	15581719	15582439	721	*	0	0	5	2	1.50408	4.81817	0.0281612	Neg.Binomial	0.0335345	0	0.00485437	0.00485437
AT5G39120	5	15662582	15663527	946	*	0	0	3	4	1.50408	86.7271	0.0113347	QuasiPoisson	0.0163094	0	0.00369979	0.00369979
AT5G39130	5	15665502	15666472	971	*	0	0	4	2	1.38629	3.85489	0.049601	Neg.Binomial	0.049601	0	0.0030896	0.0030896
AT5G39770	5	15919241	15927549	8309	*	3	5	63	55	2.69124	98.5634	3.15e-23	Neg.Binomial	3.26e-22	0.00048141	0.00710073	0.00661933
AT5G39775	5	15923803	15924404	602	*	0	0	9	1	1.79176	4.79999	0.02846	Neg.Binomial	0.0338125	0	0.00830565	0.00830565
AT5G41660	5	16656708	16658405	1698	*	2	0	5	6	1.17866	5.01679	0.0251027	Neg.Binomial	0.0316379	0.00058893	0.0032391	0.00265018
AT5G42895	5	17196762	17197163	402	*	0	0	4	2	1.38629	3.85489	0.049601	Neg.Binomial	0.049601	0	0.00746269	0.00746269
AT5G42957	5	17233599	17234132	534	*	0	0	5	2	1.50408	4.81817	0.0281612	Neg.Binomial	0.0335345	0	0.00655431	0.00655431
AT5G44270	5	17833636	17835817	2182	*	0	0	1	8	1.70475	4.69336	0.0302794	Neg.Binomial	0.0358918	0	0.00206233	0.00206233
AT5G44640	5	18011146	18012882	1737	*	1	1	5	7	1.79176	7.92486	0.004876	Neg.Binomial	0.00880059	0.00057571	0.00345423	0.00287853
AT5G45570	5	18471498	18475574	4077	*	1	0	11	17	2.30259	25.6418	4.11e-07	Neg.Binomial	2.29e-06	0.00012264	0.0034339	0.00331126
AT5G45573	5	18475758	18476576	819	*	0	1	10	6	1.79176	11.8873	0.00056518	Neg.Binomial	0.00151691	0.0006105	0.00976801	0.00915751
AT5G47260	5	19189411	19192516	3106	*	3	2	19	21	2.07944	30.9884	2.6e-08	Neg.Binomial	1.6e-07	0.00080489	0.00643915	0.00563426
AT5G47300	5	19198125	19199375	1251	*	0	0	7	5	1.94591	10.1241	0.00146346	Neg.Binomial	0.0032817	0	0.00479616	0.00479616
AT5G49430	5	20036988	20046702	9715	*	0	0	3	7	1.79176	7.92486	0.004876	Neg.Binomial	0.00880059	0	0.00051467	0.00051467
AT5G51195	5	20803106	20804268	1163	*	0	0	8	4	1.94591	10.1241	0.00146346	Neg.Binomial	0.0032817	0	0.00515907	0.00515907
AT5G52070	5	21161132	21165565	4434	*	1	0	7	3	1.38629	5.78234	0.016188	Neg.Binomial	0.0208591	0.00011276	0.00112765	0.00101488
AT5G52090	5	21167432	21169462	2031	*	4	0	8	8	1.09861	6.27898	0.0122179	Neg.Binomial	0.0175314	0.00098474	0.00393895	0.00295421
AT5G53890	5	21876586	21880540	3955	*	0	0	2	4	1.38629	3.85489	0.049601	Neg.Binomial	0.049601	0	0.00075853	0.00075853
AT5G54700	5	22222886	22225616	2731	*	0	0	4	7	1.8718	9.01418	0.00267893	Neg.Binomial	0.00525645	0	0.00201391	0.00201391
AT5G55565	5	22510017	22513588	3572	*	1	1	11	8	2.25129	15.9035	6.67e-05	Neg.Binomial	0.00024315	0.00027996	0.00265957	0.00237962
AT5G56920	5	23024896	23025915	1020	*	1	0	5	7	1.54045	7.72303	0.00545208	Neg.Binomial	0.00970509	0.0004902	0.00588235	0.00539216
AT5G57790	5	23411887	23414811	2925	*	0	0	3	4	1.50408	86.7271	0.0113347	QuasiPoisson	0.0163094	0	0.00119658	0.00119658
AT5G59660	5	24035650	24039979	4330	*	0	0	5	1	1.38629	3.85489	0.049601	Neg.Binomial	0.049601	0	0.00069284	0.00069284
AT5G60945	5	24526245	24526636	392	*	0	0	1	6	1.50408	4.47308	0.034433	Neg.Binomial	0.0401718	0	0.00892857	0.00892857
AT5G61470	5	24722870	24723983	1114	*	0	0	2	5	1.50408	20.8007	5.1e-06	Neg.Binomial.W	2.4e-05	0	0.00314183	0.00314183
AT5G62110	5	24942169	24946087	3919	*	0	0	4	5	1.70475	150.906	0.00656149	QuasiPoisson	0.0112545	0	0.00114825	0.00114825
AT5G62970	5	25272033	25273537	1505	*	0	0	3	4	1.50408	86.7271	0.0113347	QuasiPoisson	0.0163094	0	0.00232558	0.00232558
AT5G63930	5	25581696	25586630	4935	*	0	0	3	5	1.60944	5.82206	0.0158264	Neg.Binomial	0.0208591	0	0.00081054	0.00081054
AT5G64240	5	25695620	25697416	1797	*	0	0	4	2	1.38629	3.85489	0.049601	Neg.Binomial	0.049601	0	0.00166945	0.00166945

## Sheet: Root, 7 days, + vs. - Pi
	seqnames	start	end	width	strand	plus_root_7_1	plus_root_7_2	minus_root_7_1	minus_root_7_2	log2FC	scaled.deviance	pvalue	model	adj.pval	CT.SignalDensity	TT.SignalDensity	SignalDensityVariation
AT1G05035	1	1444983	1446116	1134	*	0	0	6	2	1.60944	5.82206	0.0158264	Neg.Binomial	0.0206519	0	0.00352734	0.00352734
AT1G10190	1	3343686	3345632	1947	*	1	1	4	5	1.50408	86.7271	0.0113347	QuasiPoisson	0.0159064	0.00051361	0.00231125	0.00179764
AT1G11590	1	3892580	3894677	2098	*	1	0	12	4	1.79176	9.32024	0.00226636	Neg.Binomial	0.00477069	0.00023832	0.00381316	0.00357483
AT1G13470	1	4620101	4621585	1485	*	0	0	3	5	1.60944	5.82206	0.0158264	Neg.Binomial	0.0206519	0	0.0026936	0.0026936
AT1G14110	1	4830297	4831915	1619	*	1	1	6	5	1.70475	150.906	0.00656149	QuasiPoisson	0.0110055	0.00061767	0.00339716	0.00277949
AT1G14800	1	5099572	5102558	2987	*	0	0	10	9	2.35138	18.2946	1.89e-05	Neg.Binomial	8.39e-05	0	0.00318045	0.00318045
AT1G18130	1	6235895	6238799	2905	*	0	0	3	3	1.38629	4.32e+31	0	Neg.Binomial.W	0	0	0.0010327	0.0010327
AT1G19086	1	6588542	6589338	797	*	0	1	5	4	1.29928	4.85989	0.0274882	Neg.Binomial	0.0332097	0.00062735	0.00564617	0.00501882
AT1G20400	1	7072192	7076619	4428	*	2	0	19	32	2.584	40.7151	1.76e-10	Neg.Binomial	1.4e-09	0.00022584	0.00575881	0.00553297
AT1G20860	1	7253998	7258952	4955	*	0	0	9	8	2.25129	15.9035	6.67e-05	Neg.Binomial	0.00027512	0	0.00171544	0.00171544
AT1G21230	1	7429895	7432477	2583	*	0	0	7	12	2.35138	18.2946	1.89e-05	Neg.Binomial	8.39e-05	0	0.00367789	0.00367789
AT1G24390	1	8648201	8648995	795	*	0	0	3	3	1.38629	4.32e+31	0	Neg.Binomial.W	0	0	0.00377358	0.00377358
AT1G27570	1	9575538	9582376	6839	*	3	0	33	42	2.73437	76.0146	2.82e-18	Neg.Binomial	2.63e-17	0.00021933	0.00548326	0.00526393
AT1G29620	1	10347363	10349017	1655	*	1	1	6	2	1.38629	3.85489	0.049601	Neg.Binomial	0.049601	0.00060423	0.00241692	0.00181269
AT1G31095	1	11102778	11103644	867	*	0	1	6	3	1.29928	4.85989	0.0274882	Neg.Binomial	0.0332097	0.0005767	0.00519031	0.00461361
AT1G31163	1	11128732	11130239	1508	*	0	0	2	4	1.38629	3.85489	0.049601	Neg.Binomial	0.049601	0	0.00198939	0.00198939
AT1G32000	1	11508285	11508909	625	*	0	0	4	2	1.38629	3.85489	0.049601	Neg.Binomial	0.049601	0	0.0048	0.0048
AT1G32010	1	11509341	11512040	2700	*	0	0	12	11	2.52573	23.1711	1.48e-06	Neg.Binomial	8e-06	0	0.00425926	0.00425926
AT1G32270	1	11642593	11645237	2645	*	0	0	6	4	1.79176	7.92486	0.004876	Neg.Binomial	0.00848263	0	0.00189036	0.00189036
AT1G33010	1	11959287	11960591	1305	*	0	0	6	7	2.0149	11.2518	0.00079544	Neg.Binomial	0.00198154	0	0.00498084	0.00498084
AT1G34015	1	12361832	12363493	1662	*	1	0	7	7	1.67398	9.76542	0.00177824	Neg.Binomial	0.00385898	0.00030084	0.00421179	0.00391095
AT1G34042	1	12379427	12379703	277	*	0	0	1	5	1.38629	3.85489	0.049601	Neg.Binomial	0.049601	0	0.0108303	0.0108303
AT1G34070	1	12402283	12403209	927	*	2	0	6	7	1.32176	6.78277	0.00920418	Neg.Binomial	0.0140908	0.00107875	0.00701187	0.00593312
AT1G34290	1	12498000	12498800	801	*	0	0	8	7	2.14007	13.5528	0.00023195	Neg.Binomial	0.00071278	0	0.0093633	0.0093633
AT1G34390	1	12556005	12559082	3078	*	0	0	7	6	2.0149	11.2518	0.00079544	Neg.Binomial	0.00198154	0	0.00211176	0.00211176
AT1G34410	1	12577722	12580824	3103	*	0	0	9	4	2.0149	11.2518	0.00079544	Neg.Binomial	0.00198154	0	0.00209475	0.00209475
AT1G34440	1	12591348	12593579	2232	*	0	0	6	3	1.70475	6.85943	0.00881748	Neg.Binomial	0.013698	0	0.00201613	0.00201613
AT1G34460	1	12595110	12602379	7270	*	0	0	4	3	1.50408	86.7271	0.0113347	QuasiPoisson	0.0159064	0	0.00048143	0.00048143
AT1G34550	1	12646674	12652646	5973	*	0	1	4	4	1.20397	23.8591	0.0394492	QuasiPoisson	0.0447659	8.37e-05	0.00066968	0.00058597
AT1G35215	1	12902718	12906171	3454	*	0	0	10	5	2.14007	13.5528	0.00023195	Neg.Binomial	0.00071278	0	0.0021714	0.0021714
AT1G35240	1	12927303	12930523	3221	*	0	0	5	5	1.79176	3.62e+21	2.76e-22	QuasiPoisson	2.7e-21	0	0.00155231	0.00155231
AT1G35520	1	13082819	13085830	3012	*	1	0	5	8	1.60944	8.73309	0.00312486	Neg.Binomial	0.00577002	0.000166	0.00215803	0.00199203
AT1G35540	1	13108634	13111700	3067	*	0	1	9	7	1.79176	11.8873	0.00056518	Neg.Binomial	0.0015351	0.00016303	0.00260841	0.00244539
AT1G35820	1	13308119	13309257	1139	*	1	0	5	4	1.29928	4.85989	0.0274882	Neg.Binomial	0.0332097	0.00043898	0.00395083	0.00351185
AT1G35860	1	13332047	13334050	2004	*	0	1	3	5	1.20397	3.97652	0.0461388	Neg.Binomial	0.049601	0.0002495	0.00199601	0.00174651
AT1G35895	1	13346878	13354225	7348	*	0	0	9	13	2.48491	21.9418	2.81e-06	Neg.Binomial	1.43e-05	0	0.00149701	0.00149701
AT1G36095	1	13491370	13492725	1356	*	1	0	5	3	1.20397	3.97652	0.0461388	Neg.Binomial	0.049601	0.00036873	0.00294985	0.00258112
AT1G36230	1	13610985	13614051	3067	*	1	0	12	9	2.03688	17.447	2.95e-05	Neg.Binomial	0.00012822	0.00016303	0.00342354	0.00326052
AT1G36325	1	13681704	13683045	1342	*	0	0	4	6	1.79176	7.92486	0.004876	Neg.Binomial	0.00848263	0	0.00372578	0.00372578
AT1G36580	1	13816459	13818556	2098	*	0	0	3	7	1.79176	7.92486	0.004876	Neg.Binomial	0.00848263	0	0.00238322	0.00238322
AT1G36675	1	13867568	13869490	1923	*	0	0	3	4	1.50408	86.7271	0.0113347	QuasiPoisson	0.0159064	0	0.00182007	0.00182007
AT1G36756	1	13917331	13917816	486	*	0	0	3	4	1.50408	86.7271	0.0113347	QuasiPoisson	0.0159064	0	0.00720165	0.00720165
AT1G36950	1	14009673	14010822	1150	*	2	0	6	11	1.55814	10.6311	0.00111203	Neg.Binomial	0.00266003	0.00086957	0.0073913	0.00652174
AT1G36970	1	14016385	14018356	1972	*	1	0	4	4	1.20397	23.8591	0.0394492	QuasiPoisson	0.0447659	0.00025355	0.0020284	0.00177485
AT1G37000	1	14036038	14037145	1108	*	0	0	4	9	2.0149	11.2518	0.00079544	Neg.Binomial	0.00198154	0	0.00586643	0.00586643
AT1G37020	1	14046735	14049742	3008	*	0	0	3	5	1.60944	5.82206	0.0158264	Neg.Binomial	0.0206519	0	0.00132979	0.00132979
AT1G37113	1	14136413	14138703	2291	*	0	0	10	4	2.07944	12.3953	0.00043041	Neg.Binomial	0.00120001	0	0.00305543	0.00305543
AT1G38790	1	14543277	14544528	1252	*	0	0	3	7	1.79176	7.92486	0.004876	Neg.Binomial	0.00848263	0	0.00399361	0.00399361
AT1G40087	1	14999615	15001868	2254	*	0	0	5	1	1.38629	3.85489	0.049601	Neg.Binomial	0.049601	0	0.00133097	0.00133097
AT1G40104	1	15081952	15085893	3942	*	0	0	4	3	1.50408	86.7271	0.0113347	QuasiPoisson	0.0159064	0	0.00088787	0.00088787
AT1G40390	1	15432576	15434674	2099	*	0	0	4	6	1.79176	7.92486	0.004876	Neg.Binomial	0.00848263	0	0.00238209	0.00238209
AT1G41820	1	15582423	15585143	2721	*	0	0	3	4	1.50408	86.7271	0.0113347	QuasiPoisson	0.0159064	0	0.00128629	0.00128629
AT1G41920	1	15680978	15684487	3510	*	0	1	14	18	2.42775	30.4692	3.39e-08	Neg.Binomial	2.2e-07	0.00014245	0.0045584	0.00441595
AT1G42525	1	15966381	15968239	1859	*	0	0	4	2	1.38629	3.85489	0.049601	Neg.Binomial	0.049601	0	0.00161377	0.00161377
AT1G42680	1	16041656	16042880	1225	*	0	0	3	3	1.38629	4.32e+31	0	Neg.Binomial.W	0	0	0.00244898	0.00244898
AT1G43145	1	16238525	16240015	1491	*	0	2	6	10	1.50408	9.63635	0.00190764	Neg.Binomial	0.00407674	0.00067069	0.00536553	0.00469484
AT1G43722	1	16496403	16497377	975	*	1	0	3	7	1.38629	5.78234	0.0161879	Neg.Binomial	0.0206519	0.00051282	0.00512821	0.00461538
AT1G43730	1	16508723	16509784	1062	*	0	0	7	12	2.35138	18.2946	1.89e-05	Neg.Binomial	8.39e-05	0	0.00894539	0.00894539
AT1G43760	1	16528880	16531065	2186	*	7	2	15	16	1.23676	12.7987	0.00034687	Neg.Binomial	0.00102839	0.00205855	0.00709058	0.00503202
AT1G43780	1	16563811	16567399	3589	*	0	0	4	4	1.60944	3.21e+31	0	Neg.Binomial	0	0	0.00111452	0.00111452
AT1G43815	1	16582084	16584556	2473	*	0	0	6	5	1.8718	9.01416	0.00267896	Neg.Binomial	0.00510336	0	0.00222402	0.00222402
AT1G43970	1	16681269	16682933	1665	*	3	1	7	8	1.32176	6.78277	0.00920418	Neg.Binomial	0.0140908	0.0012012	0.0045045	0.0033033
AT1G44020	1	16715972	16718656	2685	*	0	0	11	10	2.44235	20.7189	5.32e-06	Neg.Binomial	2.6e-05	0	0.00391061	0.00391061
AT1G44030	1	16724237	16726752	2516	*	1	0	8	6	1.67398	9.76542	0.00177824	Neg.Binomial	0.00385898	0.00019873	0.00278219	0.00258347
AT1G44080	1	16753944	16755670	1727	*	0	0	2	4	1.38629	3.85489	0.049601	Neg.Binomial	0.049601	0	0.00173712	0.00173712
AT1G46696	1	17261860	17264183	2324	*	0	0	21	12	2.8622	34.3501	4.6e-09	Neg.Binomial	3.29e-08	0	0.00709983	0.00709983
AT1G47497	1	17431009	17432401	1393	*	0	0	3	4	1.50408	86.7271	0.0113347	QuasiPoisson	0.0159064	0	0.00251256	0.00251256
AT1G47657	1	17531871	17535174	3304	*	2	0	27	19	2.48491	43.8836	3.48e-11	Neg.Binomial	2.82e-10	0.00030266	0.00696126	0.0066586
AT1G47660	1	17533941	17535551	1611	*	1	1	17	9	2.56495	22.9613	1.65e-06	Neg.Binomial	8.81e-06	0.00062073	0.00806952	0.00744879
AT1G47940	1	17668285	17669713	1429	*	0	1	10	6	1.79176	11.8873	0.00056518	Neg.Binomial	0.0015351	0.0003499	0.00559832	0.00524843
AT1G47960	1	17681157	17683719	2563	*	0	0	4	7	1.8718	9.01418	0.00267893	Neg.Binomial	0.00510336	0	0.00214592	0.00214592
AT1G48095	1	17760142	17761998	1857	*	3	0	9	5	1.16315	6.04945	0.0139106	Neg.Binomial	0.019392	0.00080775	0.00376952	0.00296177
AT1G48953	1	18110814	18111463	650	*	0	0	3	8	1.8718	9.01418	0.00267893	Neg.Binomial	0.00510336	0	0.00846154	0.00846154
AT1G49500	1	18320490	18322505	2016	*	0	0	6	3	1.70475	6.85943	0.00881748	Neg.Binomial	0.013698	0	0.00223214	0.00223214
AT1G51172	1	18963205	18965571	2367	*	4	1	21	22	2.15176	34.4644	4.34e-09	Neg.Binomial	3.15e-08	0.00105619	0.00908323	0.00802704
AT1G52940	1	19716402	19723725	7324	*	1	1	4	5	1.50408	86.7271	0.0113347	QuasiPoisson	0.0159064	0.00013654	0.00061442	0.00047788
AT1G52950	1	19725483	19728035	2553	*	0	0	12	8	2.3979	19.5029	1e-05	Neg.Binomial	4.7e-05	0	0.00391696	0.00391696
AT1G54420	1	20311619	20312418	800	*	2	0	3	7	1.09861	4.18598	0.0407595	Neg.Binomial	0.0460047	0.00125	0.00625	0.005
AT1G56100	1	20980369	20984115	3747	*	2	0	13	8	1.7492	14.7778	0.00012095	Neg.Binomial	0.00044666	0.00026688	0.00280224	0.00253536
AT1G58260	1	21605752	21607995	2244	*	0	0	5	3	1.60944	5.82206	0.0158264	Neg.Binomial	0.0206519	0	0.00178253	0.00178253
AT1G58390	1	21690642	21694447	3806	*	0	0	4	4	1.60944	3.21e+31	0	Neg.Binomial	0	0	0.00105097	0.00105097
AT1G58520	1	21729913	21738808	8896	*	0	0	5	4	1.70475	150.906	0.00656149	QuasiPoisson	0.0110055	0	0.00050585	0.00050585
AT1G58525	1	21729913	21731344	1432	*	0	0	4	2	1.38629	3.85489	0.049601	Neg.Binomial	0.049601	0	0.00209497	0.00209497
AT1G58602	1	21746354	21766048	19695	*	4	1	45	52	2.96527	101.496	7.16e-24	Neg.Binomial	8.61e-23	0.00012694	0.00246255	0.00233562
AT1G63540	1	23566958	23569495	2538	*	2	0	12	16	2.0149	22.5037	2.1e-06	Neg.Binomial	1.1e-05	0.00039401	0.00551615	0.00512214
AT1G64340	1	23878066	23881073	3008	*	0	0	3	3	1.38629	4.32e+31	0	Neg.Binomial.W	0	0	0.00099734	0.00099734
AT1G65350	1	24272518	24277275	4758	*	1	2	14	8	1.99243	20.5473	5.82e-06	Neg.Binomial	2.78e-05	0.00031526	0.0023119	0.00199664
AT1G66100	1	24605538	24606722	1185	*	1	0	7	17	2.15948	15.6475	7.63e-05	Neg.Binomial	0.00030892	0.00042194	0.0101266	0.00970464
AT1G67870	1	25449222	25451051	1830	*	0	0	3	6	1.70475	6.85943	0.00881748	Neg.Binomial	0.013698	0	0.00245902	0.00245902
AT1G69940	1	26343275	26345058	1784	*	0	0	4	4	1.60944	3.21e+31	0	Neg.Binomial	0	0	0.00224215	0.00224215
AT1G77960	1	29310021	29313571	3551	*	0	1	3	5	1.20397	3.97652	0.0461388	Neg.Binomial	0.049601	0.00014081	0.00112644	0.00098564
AT2G01008	2	1025	3173	2149	*	2	0	7	4	1.17866	5.01679	0.0251027	Neg.Binomial	0.0311747	0.00046533	0.00255933	0.002094
AT2G02103	2	530241	531636	1396	*	0	1	9	10	1.94591	15.1861	9.74e-05	Neg.Binomial	0.00036949	0.00035817	0.00680516	0.00644699
AT2G02835	2	820437	821291	855	*	2	0	8	10	1.60944	11.6441	0.00064406	Neg.Binomial	0.00172705	0.00116959	0.0105263	0.00935673
AT2G02840	2	821553	822858	1306	*	0	0	4	2	1.38629	3.85489	0.049601	Neg.Binomial	0.049601	0	0.00229709	0.00229709
AT2G03330	2	1008460	1014122	5663	*	1	0	6	7	1.60944	8.73309	0.00312486	Neg.Binomial	0.00577002	8.83e-05	0.0011478	0.00105951
AT2G03965	2	1251510	1252989	1480	*	0	0	3	4	1.50408	86.7271	0.0113347	QuasiPoisson	0.0159064	0	0.00236486	0.00236486
AT2G04060	2	1342137	1345164	3028	*	0	0	6	3	1.70475	6.85943	0.00881748	Neg.Binomial	0.013698	0	0.00148613	0.00148613
AT2G04160	2	1401268	1407827	6560	*	0	0	6	8	2.07944	12.3953	0.00043041	Neg.Binomial	0.00120001	0	0.00106707	0.00106707
AT2G05350	2	1949614	1954740	5127	*	1	0	11	8	1.94591	15.1861	9.74e-05	Neg.Binomial	0.00036949	9.75e-05	0.00185294	0.00175541
AT2G05360	2	1956115	1959303	3189	*	1	0	9	10	1.94591	15.1861	9.74e-05	Neg.Binomial	0.00036949	0.00015679	0.00297899	0.0028222
AT2G05635	2	2089484	2091016	1533	*	0	0	2	4	1.38629	3.85489	0.049601	Neg.Binomial	0.049601	0	0.00195695	0.00195695
AT2G05642	2	2098087	2101167	3081	*	0	0	9	6	2.14007	13.5528	0.00023195	Neg.Binomial	0.00071278	0	0.00243427	0.00243427
AT2G05752	2	2169305	2170528	1224	*	0	0	1	5	1.38629	3.85489	0.049601	Neg.Binomial	0.049601	0	0.00245098	0.00245098
AT2G06105	2	2395013	2398395	3383	*	0	0	5	9	2.07944	12.3953	0.00043041	Neg.Binomial	0.00120001	0	0.00206917	0.00206917
AT2G06500	2	2580718	2583223	2506	*	0	0	9	9	2.30259	6.33e+31	0	Neg.Binomial	0	0	0.00359138	0.00359138
AT2G06570	2	2622603	2624902	2300	*	2	0	12	15	1.981	21.3717	3.78e-06	Neg.Binomial	1.9e-05	0.00043478	0.00586957	0.00543478
AT2G06645	2	2647991	2649647	1657	*	0	1	9	9	1.89712	14.073	0.00017585	Neg.Binomial	0.00060683	0.00030175	0.0054315	0.00512975
AT2G06845	2	2753443	2756008	2566	*	2	1	8	9	1.7346	10.8175	0.00100544	Neg.Binomial	0.0024327	0.00058457	0.00331255	0.00272798
AT2G06904	2	2806625	2807368	744	*	1	0	4	4	1.20397	23.8591	0.0394492	QuasiPoisson	0.0447659	0.00067204	0.00537634	0.0047043
AT2G06908	2	2815398	2816349	952	*	0	0	5	3	1.60944	5.82206	0.0158264	Neg.Binomial	0.0206519	0	0.00420168	0.00420168
AT2G07020	2	2908473	2911198	2726	*	1	0	10	8	1.89712	14.073	0.00017585	Neg.Binomial	0.00060683	0.00018342	0.00330154	0.00311812
AT2G07040	2	2916416	2919392	2977	*	0	0	3	3	1.38629	4.32e+31	0	Neg.Binomial.W	0	0	0.00100773	0.00100773
AT2G07120	2	2953605	2954722	1118	*	0	0	3	5	1.60944	5.82206	0.0158264	Neg.Binomial	0.0206519	0	0.00357782	0.00357782
AT2G07215	2	2996776	2997889	1114	*	0	0	6	7	2.0149	11.2518	0.00079544	Neg.Binomial	0.00198154	0	0.00583483	0.00583483
AT2G07240	2	3007102	3012333	5232	*	1	0	16	15	2.3979	29.2544	6.35e-08	Neg.Binomial	4.05e-07	9.56e-05	0.00296254	0.00286697
AT2G07440	2	3093821	3094750	930	*	0	0	3	3	1.38629	4.32e+31	0	Neg.Binomial.W	0	0	0.00322581	0.00322581
AT2G07560	2	3169908	3174102	4195	*	1	0	8	9	1.84583	12.973	0.00031602	Neg.Binomial	0.00094358	0.00011919	0.00202622	0.00190703
AT2G07680	2	3514668	3522658	7991	*	4	0	11	10	1.34373	10.6332	0.00111074	Neg.Binomial	0.00266003	0.00025028	0.00131398	0.0010637
AT2G07750	2	3576465	3580525	4061	*	0	1	12	18	2.36712	28.0447	1.19e-07	Neg.Binomial	7.23e-07	0.00012312	0.00369367	0.00357055
AT2G07760	2	3584420	3586278	1859	*	0	0	8	8	2.19722	5.16e+31	0	Neg.Binomial	0	0	0.00430339	0.00430339
AT2G09388	2	3651156	3652235	1080	*	0	0	5	1	1.38629	3.85489	0.049601	Neg.Binomial	0.049601	0	0.00277778	0.00277778
AT2G10260	2	3938527	3941240	2714	*	0	0	7	5	1.94591	10.1241	0.00146346	Neg.Binomial	0.00331245	0	0.00221076	0.00221076
AT2G10440	2	4013752	4018046	4295	*	2	1	15	11	2.15948	20.9121	4.81e-06	Neg.Binomial	2.38e-05	0.00034924	0.00302678	0.00267753
AT2G10560	2	4109862	4110698	837	*	1	0	3	5	1.20397	3.97651	0.0461391	Neg.Binomial	0.049601	0.00059737	0.00477897	0.0041816
AT2G10602	2	4134895	4135888	994	*	0	0	7	4	1.8718	9.01418	0.00267893	Neg.Binomial	0.00510336	0	0.0055332	0.0055332
AT2G10615	2	4228157	4229987	1831	*	0	0	6	6	1.94591	1.71e+32	0	Neg.Binomial	0	0	0.0032769	0.0032769
AT2G10625	2	4295362	4300871	5510	*	2	1	17	17	2.42775	30.4692	3.39e-08	Neg.Binomial	2.2e-07	0.00027223	0.0030853	0.00281307
AT2G10940	2	4310321	4312162	1842	*	1	1	5	9	1.94591	10.1241	0.00146346	Neg.Binomial	0.00331245	0.00054289	0.00380022	0.00325733
AT2G10965	2	4323671	4324948	1278	*	1	0	4	6	1.38629	5.78234	0.0161879	Neg.Binomial	0.0206519	0.00039124	0.00391236	0.00352113
AT2G11010	2	4361869	4365919	4051	*	1	0	21	16	2.56495	36.6096	1.44e-09	Neg.Binomial	1.1e-08	0.00012343	0.00456677	0.00444335
AT2G11620	2	4658445	4660777	2333	*	2	1	9	8	1.7346	10.8175	0.00100544	Neg.Binomial	0.0024327	0.00064295	0.00364338	0.00300043
AT2G11623	2	4660870	4661415	546	*	0	1	8	2	1.38629	5.08983	0.0240665	Neg.Binomial	0.0302448	0.00091575	0.00915751	0.00824176
AT2G11851	2	4785961	4790030	4070	*	1	0	6	7	1.60944	8.73309	0.00312486	Neg.Binomial	0.00577002	0.00012285	0.00159705	0.0014742
AT2G12875	2	5289411	5291470	2060	*	0	0	10	3	2.0149	9.29105	0.00230276	Neg.Binomial	0.00479931	0	0.00315534	0.00315534
AT2G12935	2	5315038	5316041	1004	*	0	0	6	10	2.19722	14.7226	0.00012455	Neg.Binomial	0.00045202	0	0.00796813	0.00796813
AT2G13430	2	5590052	5591422	1371	*	0	0	3	5	1.60944	5.82206	0.0158264	Neg.Binomial	0.0206519	0	0.00291758	0.00291758
AT2G13450	2	5598421	5599923	1503	*	1	1	10	7	2.14007	13.5528	0.00023195	Neg.Binomial	0.00071278	0.00066534	0.00565536	0.00499002
AT2G13500	2	5627936	5629099	1164	*	0	2	9	11	1.70475	12.3631	0.00043791	Neg.Binomial	0.0012129	0.00085911	0.00859107	0.00773196
AT2G13510	2	5630001	5631107	1107	*	0	0	10	5	2.14007	13.5528	0.00023195	Neg.Binomial	0.00071278	0	0.00677507	0.00677507
AT2G14000	2	5884600	5885985	1386	*	0	0	13	4	2.25129	11.2795	0.00078368	Neg.Binomial	0.00198154	0	0.00613276	0.00613276
AT2G14265	2	6044120	6045141	1022	*	0	0	4	3	1.50408	86.7271	0.0113347	QuasiPoisson	0.0159064	0	0.00342466	0.00342466
AT2G14390	2	6110912	6111918	1007	*	0	0	2	4	1.38629	3.85489	0.049601	Neg.Binomial	0.049601	0	0.00297915	0.00297915
AT2G14700	2	6292466	6295726	3261	*	0	0	8	7	2.14007	13.5528	0.00023195	Neg.Binomial	0.00071278	0	0.00229991	0.00229991
AT2G14755	2	6316744	6317587	844	*	0	0	5	6	1.8718	9.01416	0.00267896	Neg.Binomial	0.00510336	0	0.00651659	0.00651659
AT2G14945	2	6438504	6439144	641	*	1	1	7	4	1.70475	6.85943	0.00881748	Neg.Binomial	0.013698	0.00156006	0.00858034	0.00702028
AT2G15110	2	6554847	6557168	2322	*	1	1	12	10	2.3979	482.223	7.01e-107	Neg.Binomial	8.95e-106	0.00043066	0.0047373	0.00430663
AT2G15420	2	6723948	6728183	4236	*	0	0	20	16	2.94444	39.5706	3.16e-10	Neg.Binomial	2.47e-09	0	0.00424929	0.00424929
AT2G15710	2	6842648	6845103	2456	*	0	0	5	3	1.60944	5.82206	0.0158264	Neg.Binomial	0.0206519	0	0.00162866	0.00162866
AT2G16018	2	6972222	6973705	1484	*	0	0	3	4	1.50408	86.7271	0.0113347	QuasiPoisson	0.0159064	0	0.00235849	0.00235849
AT2G16676	2	7230346	7232223	1878	*	0	0	11	15	2.63906	26.893	2.15e-07	Neg.Binomial	1.29e-06	0	0.00692226	0.00692226
AT2G17920	2	7782712	7784287	1576	*	3	1	10	12	1.70475	13.7189	0.00021231	Neg.Binomial	0.00071278	0.00126904	0.0069797	0.00571066
AT2G19360	2	8378664	8383374	4711	*	3	1	7	9	1.38629	7.70979	0.00549221	Neg.Binomial	0.00936122	0.00042454	0.00169815	0.00127361
AT2G19365	2	8380020	8381326	1307	*	1	0	3	5	1.20397	3.97651	0.0461391	Neg.Binomial	0.049601	0.00038256	0.00306044	0.00267789
AT2G19850	2	8568569	8569890	1322	*	0	2	8	5	1.32176	6.78277	0.00920418	Neg.Binomial	0.0140908	0.00075643	0.00491679	0.00416036
AT2G20950	2	9002843	9005944	3102	*	0	0	5	5	1.79176	3.62e+21	2.76e-22	QuasiPoisson	2.7e-21	0	0.00161186	0.00161186
AT2G21100	2	9048131	9049404	1274	*	0	0	2	4	1.38629	3.85489	0.049601	Neg.Binomial	0.049601	0	0.00235479	0.00235479
AT2G22440	2	9528910	9530060	1151	*	0	1	7	11	1.89712	14.073	0.00017585	Neg.Binomial	0.00060683	0.0004344	0.00781929	0.00738488
AT2G24340	2	10355430	10359546	4117	*	3	0	7	6	1.09861	5.23248	0.0221689	Neg.Binomial	0.0281118	0.00036434	0.00157882	0.00121448
AT2G24870	2	10588569	10589615	1047	*	0	0	3	5	1.60944	5.82206	0.0158264	Neg.Binomial	0.0206519	0	0.00382044	0.00382044
AT2G26620	2	11325069	11326835	1767	*	0	0	5	6	1.8718	9.01416	0.00267896	Neg.Binomial	0.00510336	0	0.00311262	0.00311262
AT2G28640	2	12284281	12286842	2562	*	0	0	3	4	1.50408	86.7271	0.0113347	QuasiPoisson	0.0159064	0	0.00136612	0.00136612
AT2G29605	2	12657909	12660087	2179	*	1	1	12	9	2.35138	18.2946	1.89e-05	Neg.Binomial	8.39e-05	0.00045893	0.00481872	0.0043598
AT2G29850	2	12734725	12736394	1670	*	0	0	2	9	1.8718	6.868	0.00877528	Neg.Binomial	0.013698	0	0.00329341	0.00329341
AT2G29920	2	12754424	12755384	961	*	0	0	9	6	2.14007	13.5528	0.00023195	Neg.Binomial	0.00071278	0	0.00780437	0.00780437
AT2G29925	2	12755006	12755431	426	*	0	0	7	4	1.8718	9.01418	0.00267893	Neg.Binomial	0.00510336	0	0.0129108	0.0129108
AT2G30730	2	13092593	13094677	2085	*	0	0	6	8	2.07944	12.3953	0.00043041	Neg.Binomial	0.00120001	0	0.00335731	0.00335731
AT2G34110	2	14392551	14403317	10767	*	0	0	9	9	2.30259	6.33e+31	0	Neg.Binomial	0	0	0.00083589	0.00083589
AT2G34100	2	14399534	14413489	13956	*	5	1	32	24	2.23359	46.5261	9.04e-12	Neg.Binomial	7.46e-11	0.00021496	0.00200631	0.00179134
AT2G34790	2	14673840	14677398	3559	*	0	1	2	6	1.20397	3.97652	0.0461388	Neg.Binomial	0.049601	0.00014049	0.00112391	0.00098342
AT2G35280	2	14859378	14860200	823	*	0	0	4	4	1.60944	3.21e+31	0	Neg.Binomial	0	0	0.00486027	0.00486027
AT2G36750	2	15410376	15412064	1689	*	0	0	3	7	1.79176	7.92486	0.004876	Neg.Binomial	0.00848263	0	0.00296033	0.00296033
AT2G37370	2	15679107	15684718	5612	*	0	2	5	6	1.17866	5.01679	0.0251027	Neg.Binomial	0.0311747	0.00017819	0.00098004	0.00080185
AT2G38195	2	16002263	16006654	4392	*	0	1	6	2	1.20397	5.03315	0.0248667	Neg.Binomial	0.0310649	0.00011384	0.00091075	0.0007969
AT2G38220	2	16007891	16010932	3042	*	0	1	2	7	1.29928	4.85988	0.0274882	Neg.Binomial	0.0332097	0.00016437	0.00147929	0.00131492
AT2G40310	2	16834065	16835711	1647	*	1	2	7	8	1.60944	8.73309	0.00312486	Neg.Binomial	0.00577002	0.00091075	0.00455373	0.00364299
AT2G40955	2	17092669	17095132	2464	*	1	0	9	5	1.67398	9.76542	0.00177825	Neg.Binomial	0.00385898	0.00020292	0.00284091	0.00263799
AT2G41640	2	17360374	17363788	3415	*	1	0	4	4	1.20397	23.8591	0.0394492	QuasiPoisson	0.0447659	0.00014641	0.0011713	0.00102489
AT2G41650	2	17362645	17364518	1874	*	1	0	4	4	1.20397	23.8591	0.0394492	QuasiPoisson	0.0447659	0.00026681	0.00213447	0.00186766
AT2G46130	2	18957212	18957925	714	*	0	0	4	2	1.38629	3.85489	0.049601	Neg.Binomial	0.049601	0	0.00420168	0.00420168
AT2G46190	2	18971769	18972804	1036	*	0	0	5	5	1.79176	3.62e+21	2.76e-22	QuasiPoisson	2.7e-21	0	0.00482625	0.00482625
AT3G01345	3	129138	130749	1612	*	3	2	7	15	1.4816	10.4293	0.00124033	Neg.Binomial	0.00293359	0.00155087	0.00682382	0.00527295
AT3G05410	3	1554673	1561535	6863	*	9	1	39	35	2.00148	55.1248	1.13e-13	Neg.Binomial	1.01e-12	0.00072854	0.00539123	0.00466268
AT3G06435	3	1968288	1970946	2659	*	0	0	2	5	1.50408	4.81817	0.0281612	Neg.Binomial	0.0332097	0	0.00131628	0.00131628
AT3G14670	3	4927682	4929018	1337	*	0	0	9	2	1.8718	6.868	0.00877528	Neg.Binomial	0.013698	0	0.00411369	0.00411369
AT3G16820	3	5728016	5729174	1159	*	0	0	6	5	1.8718	9.01416	0.00267896	Neg.Binomial	0.00510336	0	0.00474547	0.00474547
AT3G18340	3	6294018	6295134	1117	*	0	0	1	7	1.60944	4.58265	0.0322972	Neg.Binomial	0.0377698	0	0.00358102	0.00358102
AT3G20030	3	6990254	6991462	1209	*	0	0	7	8	2.14007	13.5528	0.00023195	Neg.Binomial	0.00071278	0	0.00620347	0.00620347
AT3G20700	3	7233525	7234505	981	*	0	0	3	4	1.50408	86.7271	0.0113347	QuasiPoisson	0.0159064	0	0.00356779	0.00356779
AT3G20950	3	7342675	7344744	2070	*	1	1	3	8	1.70475	6.85943	0.00881749	Neg.Binomial	0.013698	0.00048309	0.002657	0.00217391
AT3G22125	3	7803338	7808056	4719	*	1	0	18	18	2.53897	35.3734	2.72e-09	Neg.Binomial	2.01e-08	0.00010595	0.00381437	0.00370841
AT3G22142	3	7803492	7808046	4555	*	1	0	18	18	2.53897	35.3734	2.72e-09	Neg.Binomial	2.01e-08	0.00010977	0.0039517	0.00384193
AT3G22421	3	7949106	7950440	1335	*	0	0	4	4	1.60944	3.21e+31	0	Neg.Binomial	0	0	0.00299625	0.00299625
AT3G22770	3	8047684	8048667	984	*	0	0	4	4	1.60944	3.21e+31	0	Neg.Binomial	0	0	0.00406504	0.00406504
AT3G24514	3	8937382	8938949	1568	*	2	0	10	9	1.65823	12.6739	0.0003708	Neg.Binomial	0.00108408	0.00063776	0.00605867	0.00542092
AT3G24517	3	8938106	8938641	536	*	1	0	3	5	1.20397	3.97651	0.0461391	Neg.Binomial	0.049601	0.00093284	0.00746269	0.00652985
AT3G24542	3	8956257	8957667	1411	*	1	1	7	5	1.79176	7.92486	0.004876	Neg.Binomial	0.00848263	0.00070872	0.0042523	0.00354359
AT3G25460	3	9231581	9232666	1086	*	1	0	9	9	1.89712	14.073	0.00017585	Neg.Binomial	0.00060683	0.00046041	0.00828729	0.00782689
AT3G25720	3	9380234	9381405	1172	*	2	1	9	7	1.67398	9.76542	0.00177824	Neg.Binomial	0.00385898	0.00127986	0.00682594	0.00554608
AT3G26500	3	9707912	9710100	2189	*	0	0	2	4	1.38629	3.85489	0.049601	Neg.Binomial	0.049601	0	0.00137049	0.00137049
AT3G27470	3	10162960	10167546	4587	*	0	0	4	2	1.38629	3.85489	0.049601	Neg.Binomial	0.049601	0	0.00065402	0.00065402
AT3G27600	3	10223743	10224948	1206	*	0	0	4	8	1.94591	10.1241	0.00146346	Neg.Binomial	0.00331245	0	0.00497512	0.00497512
AT3G28100	3	10456029	10461000	4972	*	0	0	8	2	1.79176	6.91328	0.00855579	Neg.Binomial	0.013698	0	0.00100563	0.00100563
AT3G28780	3	10805857	10808461	2605	*	0	0	6	6	1.94591	1.71e+32	0	Neg.Binomial	0	0	0.00230326	0.00230326
AT3G28785	3	10810579	10811197	619	*	0	0	4	7	1.8718	9.01418	0.00267893	Neg.Binomial	0.00510336	0	0.0088853	0.0088853
AT3G28870	3	10890355	10891839	1485	*	1	0	6	8	1.67398	9.76542	0.00177825	Neg.Binomial	0.00385898	0.0003367	0.0047138	0.0043771
AT3G29033	3	11024007	11024889	883	*	0	0	4	7	1.8718	9.01418	0.00267893	Neg.Binomial	0.00510336	0	0.00622877	0.00622877
AT3G29080	3	11069352	11071376	2025	*	1	1	11	8	2.25129	15.9035	6.67e-05	Neg.Binomial	0.00027512	0.00049383	0.00469136	0.00419753
AT3G29450	3	11322669	11324582	1914	*	1	1	4	7	1.70475	6.85943	0.00881748	Neg.Binomial	0.013698	0.00052247	0.00287356	0.0023511
AT3G29455	3	11348729	11350267	1539	*	1	0	9	6	1.7346	10.8175	0.00100544	Neg.Binomial	0.0024327	0.00032489	0.00487329	0.00454841
AT3G29570	3	11363806	11364789	984	*	0	0	3	6	1.70475	6.85943	0.00881748	Neg.Binomial	0.013698	0	0.00457317	0.00457317
AT3G29633	3	11452509	11453528	1020	*	0	0	2	6	1.60944	5.82206	0.0158264	Neg.Binomial	0.0206519	0	0.00392157	0.00392157
AT3G29750	3	11579125	11580600	1476	*	0	1	10	9	1.94591	15.1861	9.74e-05	Neg.Binomial	0.00036949	0.00033875	0.00643631	0.00609756
AT3G29765	3	11595467	11597077	1611	*	1	0	6	3	1.29928	4.85989	0.0274881	Neg.Binomial	0.0332097	0.00031037	0.0027933	0.00248293
AT3G29796	3	11708561	11713028	4468	*	0	1	14	16	2.36712	28.0447	1.19e-07	Neg.Binomial	7.23e-07	0.00011191	0.00335721	0.0032453
AT3G30200	3	11827752	11834262	6511	*	0	0	6	3	1.70475	6.85943	0.00881748	Neg.Binomial	0.013698	0	0.00069114	0.00069114
AT3G30230	3	11879235	11881788	2554	*	1	1	13	19	2.77259	31.9212	1.61e-08	Neg.Binomial	1.07e-07	0.00039154	0.00626468	0.00587314
AT3G30320	3	11931287	11934694	3408	*	2	0	14	8	1.79176	10.578	0.0011444	Neg.Binomial	0.002722	0.00029343	0.0032277	0.00293427
AT3G30520	3	12130340	12132173	1834	*	0	0	14	10	2.56495	24.4064	7.8e-07	Neg.Binomial	4.38e-06	0	0.00654308	0.00654308
AT3G30770	3	12445493	12448285	2793	*	0	0	8	5	2.0149	11.2518	0.00079544	Neg.Binomial	0.00198154	0	0.00232725	0.00232725
AT3G30820	3	12529843	12531235	1393	*	2	0	13	17	2.07944	17.3987	3.03e-05	Neg.Binomial	0.00013018	0.00071788	0.0107681	0.0100503
AT3G31402	3	12770931	12773539	2609	*	0	0	3	3	1.38629	4.32e+31	0	Neg.Binomial.W	0	0	0.00114987	0.00114987
AT3G31430	3	12795861	12796871	1011	*	0	1	5	5	1.38629	5.78234	0.016188	Neg.Binomial	0.0206519	0.00049456	0.0049456	0.00445104
AT3G31910	3	12907877	12910391	2515	*	0	0	5	4	1.70475	150.906	0.00656149	QuasiPoisson	0.0110055	0	0.00178926	0.00178926
AT3G31950	3	12950113	12952593	2481	*	3	0	6	6	1.02962	4.4389	0.0351289	Neg.Binomial	0.0408544	0.00060459	0.00241838	0.00181378
AT3G32090	3	13078956	13079921	966	*	0	0	3	4	1.50408	86.7271	0.0113347	QuasiPoisson	0.0159064	0	0.00362319	0.00362319
AT3G32130	3	13127479	13128165	687	*	0	0	4	4	1.60944	3.21e+31	0	Neg.Binomial	0	0	0.00582242	0.00582242
AT3G32150	3	13143627	13144825	1199	*	0	0	5	7	1.94591	10.1241	0.00146346	Neg.Binomial	0.00331245	0	0.00500417	0.00500417
AT3G32190	3	13163278	13164557	1280	*	1	0	8	9	1.84583	12.973	0.00031602	Neg.Binomial	0.00094358	0.00039063	0.00664063	0.00625
AT3G32260	3	13219168	13221456	2289	*	0	0	6	3	1.70475	6.85943	0.00881748	Neg.Binomial	0.013698	0	0.00196592	0.00196592
AT3G32280	3	13233832	13240154	6323	*	0	0	6	4	1.79176	7.92486	0.004876	Neg.Binomial	0.00848263	0	0.00079076	0.00079076
AT3G32400	3	13356995	13360630	3636	*	0	0	12	13	2.60269	25.6472	4.1e-07	Neg.Binomial	2.4e-06	0	0.00343784	0.00343784
AT3G32420	3	13374402	13375467	1066	*	0	0	7	4	1.8718	9.01418	0.00267893	Neg.Binomial	0.00510336	0	0.00515947	0.00515947
AT3G32896	3	13424905	13425833	929	*	0	0	10	3	2.0149	9.29105	0.00230276	Neg.Binomial	0.00479931	0	0.00699677	0.00699677
AT3G32960	3	13499677	13500415	739	*	0	0	7	3	1.79176	7.92486	0.004876	Neg.Binomial	0.00848263	0	0.0067659	0.0067659
AT3G33528	3	14082640	14084346	1707	*	0	0	4	2	1.38629	3.85489	0.049601	Neg.Binomial	0.049601	0	0.00175747	0.00175747
AT3G42060	3	14251600	14254269	2670	*	1	1	10	17	2.60269	25.6472	4.1e-07	Neg.Binomial	2.4e-06	0.00037453	0.00505618	0.00468165
AT3G42075	3	14297931	14299337	1407	*	0	0	6	2	1.60944	5.82206	0.0158264	Neg.Binomial	0.0206519	0	0.00284293	0.00284293
AT3G42140	3	14302060	14303018	959	*	0	0	2	5	1.50408	4.81817	0.0281612	Neg.Binomial	0.0332097	0	0.00364964	0.00364964
AT3G42155	3	14312295	14313498	1204	*	0	0	5	2	1.50408	4.81817	0.0281612	Neg.Binomial	0.0332097	0	0.00290698	0.00290698
AT3G42160	3	14314583	14315634	1052	*	0	0	5	5	1.79176	3.62e+21	2.76e-22	QuasiPoisson	2.7e-21	0	0.00475285	0.00475285
AT3G42550	3	14665728	14669135	3408	*	0	0	8	7	2.14007	13.5528	0.00023195	Neg.Binomial	0.00071278	0	0.0022007	0.0022007
AT3G42723	3	14838392	14841189	2798	*	1	0	8	11	1.94591	15.1861	9.74e-05	Neg.Binomial	0.00036949	0.0001787	0.00339528	0.00321658
AT3G42770	3	14867122	14870083	2962	*	0	0	9	13	2.48491	21.9418	2.81e-06	Neg.Binomial	1.43e-05	0	0.00371371	0.00371371
AT3G42780	3	14871213	14871743	531	*	0	0	6	2	1.60944	5.82206	0.0158264	Neg.Binomial	0.0206519	0	0.00753296	0.00753296
AT3G42786	3	14876476	14877255	780	*	0	1	7	7	1.67398	9.76542	0.00177825	Neg.Binomial	0.00385898	0.00064103	0.00897436	0.00833333
AT3G42870	3	14949456	14951279	1824	*	0	1	8	2	1.38629	5.08983	0.0240665	Neg.Binomial	0.0302448	0.00027412	0.00274123	0.00246711
AT3G43148	3	15139995	15143123	3129	*	1	0	15	12	2.26868	24.4492	7.63e-07	Neg.Binomial	4.34e-06	0.0001598	0.00431448	0.00415468
AT3G43150	3	15143695	15144432	738	*	0	0	3	5	1.60944	5.82206	0.0158264	Neg.Binomial	0.0206519	0	0.00542005	0.00542005
AT3G43160	3	15166561	15168225	1665	*	2	0	7	11	1.60944	11.6441	0.00064406	Neg.Binomial	0.00172705	0.0006006	0.00540541	0.0048048
AT3G43280	3	15229778	15230251	474	*	0	0	4	3	1.50408	86.7271	0.0113347	QuasiPoisson	0.0159064	0	0.00738397	0.00738397
AT3G43290	3	15230568	15231115	548	*	0	0	3	4	1.50408	86.7271	0.0113347	QuasiPoisson	0.0159064	0	0.00638686	0.00638686
AT3G43291	3	15231277	15232108	832	*	0	0	5	5	1.79176	3.62e+21	2.76e-22	QuasiPoisson	2.7e-21	0	0.00600962	0.00600962
AT3G43340	3	15284861	15285851	991	*	0	0	4	2	1.38629	3.85489	0.049601	Neg.Binomial	0.049601	0	0.00302725	0.00302725
AT3G43470	3	15391568	15393281	1714	*	0	0	4	7	1.8718	9.01418	0.00267893	Neg.Binomial	0.00510336	0	0.00320887	0.00320887
AT3G43500	3	15400257	15400718	462	*	1	0	3	7	1.38629	5.78234	0.0161879	Neg.Binomial	0.0206519	0.00108225	0.0108225	0.00974026
AT3G43833	3	15687554	15688773	1220	*	0	0	7	7	2.07944	1.04e+32	0	Neg.Binomial.W	0	0	0.0057377	0.0057377
AT3G43837	3	15690840	15692202	1363	*	1	0	6	15	2.03688	13.7174	0.00021248	Neg.Binomial	0.00071278	0.00036684	0.0077036	0.00733676
AT3G44006	3	15796133	15796837	705	*	1	0	4	4	1.20397	23.8591	0.0394492	QuasiPoisson	0.0447659	0.00070922	0.00567376	0.00496454
AT3G44070	3	15828153	15829823	1671	*	1	0	4	6	1.38629	5.78234	0.0161879	Neg.Binomial	0.0206519	0.00029922	0.00299222	0.002693
AT3G44130	3	15881870	15883638	1769	*	0	0	6	3	1.70475	6.85943	0.00881748	Neg.Binomial	0.013698	0	0.00254381	0.00254381
AT3G44210	3	15916270	15917332	1063	*	0	0	5	4	1.70475	150.906	0.00656149	QuasiPoisson	0.0110055	0	0.0042333	0.0042333
AT3G44230	3	15932134	15932748	615	*	0	0	2	4	1.38629	3.85489	0.049601	Neg.Binomial	0.049601	0	0.00487805	0.00487805
AT3G44235	3	15933284	15933963	680	*	1	0	4	5	1.29928	4.85989	0.0274882	Neg.Binomial	0.0332097	0.00073529	0.00661765	0.00588235
AT3G44265	3	15955138	15956246	1109	*	1	0	4	4	1.20397	23.8591	0.0394492	QuasiPoisson	0.0447659	0.00045086	0.00360685	0.003156
AT3G44570	3	16158405	16159835	1431	*	2	1	6	9	1.60944	8.73309	0.00312486	Neg.Binomial	0.00577002	0.00104822	0.00524109	0.00419287
AT3G44580	3	16160338	16161837	1500	*	0	0	9	5	2.07944	12.3953	0.00043041	Neg.Binomial	0.00120001	0	0.00466667	0.00466667
AT3G45130	3	16512170	16517781	5612	*	0	0	2	4	1.38629	3.85489	0.049601	Neg.Binomial	0.049601	0	0.00053457	0.00053457
AT3G45140	3	16525245	16529352	4108	*	0	0	2	4	1.38629	3.85489	0.049601	Neg.Binomial	0.049601	0	0.00073028	0.00073028
AT3G45200	3	16548828	16549730	903	*	1	0	7	6	1.60944	8.73309	0.00312486	Neg.Binomial	0.00577002	0.00055371	0.00719823	0.00664452
AT3G45525	3	16697273	16697828	556	*	0	0	4	2	1.38629	3.85489	0.049601	Neg.Binomial	0.049601	0	0.00539568	0.00539568
AT3G45800	3	16829482	16831134	1653	*	1	0	12	6	1.89712	14.073	0.00017585	Neg.Binomial	0.00060683	0.00030248	0.00544465	0.00514217
AT3G47920	3	17682952	17683854	903	*	1	0	4	5	1.29928	4.85989	0.0274882	Neg.Binomial	0.0332097	0.00055371	0.00498339	0.00442968
AT3G49230	3	18254232	18255485	1254	*	1	0	5	3	1.20397	3.97652	0.0461388	Neg.Binomial	0.049601	0.00039872	0.00318979	0.00279107
AT3G50320	3	18653731	18654717	987	*	0	0	5	10	2.14007	13.5528	0.00023195	Neg.Binomial	0.00071278	0	0.00759878	0.00759878
AT3G54580	3	20200573	20203919	3347	*	0	0	4	4	1.60944	3.21e+31	0	Neg.Binomial	0	0	0.0011951	0.0011951
AT3G54730	3	20259003	20260458	1456	*	2	1	8	6	1.54045	7.72303	0.00545208	Neg.Binomial	0.0093306	0.00103022	0.00480769	0.00377747
AT3G55860	3	20727591	20729619	2029	*	3	1	6	8	1.25276	5.88387	0.0152802	Neg.Binomial	0.0206519	0.00098571	0.00344998	0.00246427
AT3G56670	3	20989035	20989995	961	*	0	0	9	3	1.94591	9.5322	0.00201898	Neg.Binomial	0.00427131	0	0.0062435	0.0062435
AT3G57587	3	21328263	21329634	1372	*	3	3	15	11	1.46634	13.4765	0.00024158	Neg.Binomial	0.00073698	0.00218659	0.00947522	0.00728863
AT4G00140	4	51166	53449	2284	*	0	0	5	9	2.07944	12.3953	0.00043041	Neg.Binomial	0.00120001	0	0.0030648	0.0030648
AT4G02000	4	874880	876181	1302	*	0	0	5	5	1.79176	3.62e+21	2.76e-22	QuasiPoisson	2.7e-21	0	0.00384025	0.00384025
AT4G03157	4	1396953	1397351	399	*	0	0	4	2	1.38629	3.85489	0.049601	Neg.Binomial	0.049601	0	0.0075188	0.0075188
AT4G03380	4	1485049	1490228	5180	*	0	0	5	8	2.0149	11.2518	0.00079544	Neg.Binomial	0.00198154	0	0.00125483	0.00125483
AT4G03580	4	1596985	1599091	2107	*	0	0	4	3	1.50408	86.7271	0.0113347	QuasiPoisson	0.0159064	0	0.00166113	0.00166113
AT4G03590	4	1600780	1602950	2171	*	1	0	8	10	1.89712	14.073	0.00017585	Neg.Binomial	0.00060683	0.00023031	0.00414556	0.00391525
AT4G03645	4	1648416	1648994	579	*	0	0	4	4	1.60944	3.21e+31	0	Neg.Binomial	0	0	0.00690846	0.00690846
AT4G03740	4	1661992	1663515	1524	*	0	0	5	1	1.38629	3.85489	0.049601	Neg.Binomial	0.049601	0	0.0019685	0.0019685
AT4G03830	4	1790440	1792458	2019	*	0	1	19	15	2.48491	32.9127	9.64e-09	Neg.Binomial	6.65e-08	0.00024765	0.00842001	0.00817236
AT4G03930	4	1870422	1872387	1966	*	1	1	3	3	1.09861	6.38e+30	0	Neg.Binomial	0	0.00050865	0.00152594	0.00101729
AT4G04110	4	1972591	1974014	1424	*	0	0	6	1	1.50408	4.47308	0.034433	Neg.Binomial	0.0401559	0	0.00245787	0.00245787
AT4G04415	4	2194160	2195495	1336	*	0	0	4	6	1.79176	7.92486	0.004876	Neg.Binomial	0.00848263	0	0.00374251	0.00374251
AT4G04570	4	2288616	2292965	4350	*	0	0	3	3	1.38629	4.32e+31	0	Neg.Binomial.W	0	0	0.00068966	0.00068966
AT4G04650	4	2353989	2355213	1225	*	0	0	4	8	1.94591	10.1241	0.00146346	Neg.Binomial	0.00331245	0	0.00489796	0.00489796
AT4G05080	4	2603001	2604176	1176	*	0	0	5	5	1.79176	3.62e+21	2.76e-22	QuasiPoisson	2.7e-21	0	0.0042517	0.0042517
AT4G05555	4	2845303	2848125	2823	*	0	0	10	8	2.30259	17.0945	3.56e-05	Neg.Binomial	0.00014973	0	0.0031881	0.0031881
AT4G05612	4	2959094	2963744	4651	*	1	0	8	4	1.54045	7.72303	0.00545209	Neg.Binomial	0.0093306	0.0001075	0.00129005	0.00118254
AT4G05632	4	3001664	3002411	748	*	0	0	2	4	1.38629	3.85489	0.049601	Neg.Binomial	0.049601	0	0.0040107	0.0040107
AT4G06526	4	3318302	3320945	2644	*	1	0	8	9	1.84583	12.973	0.00031602	Neg.Binomial	0.00094358	0.00018911	0.00321483	0.00302572
AT4G06688	4	3920693	3924437	3745	*	1	0	16	20	2.53897	56.806	4.81e-14	Neg.Binomial	4.4e-13	0.00013351	0.00480641	0.0046729
AT4G07350	4	4172609	4175227	2619	*	0	0	5	2	1.50408	4.81817	0.0281612	Neg.Binomial	0.0332097	0	0.00133639	0.00133639
AT4G07666	4	4456702	4458842	2141	*	1	0	5	3	1.20397	3.97652	0.0461388	Neg.Binomial	0.049601	0.00023354	0.00186829	0.00163475
AT4G07740	4	4539638	4540682	1045	*	0	0	2	4	1.38629	3.85489	0.049601	Neg.Binomial	0.049601	0	0.00287081	0.00287081
AT4G07932	4	4732198	4733424	1227	*	0	0	3	9	1.94591	9.5322	0.00201898	Neg.Binomial	0.00427131	0	0.00488998	0.00488998
AT4G08097	4	5004096	5005932	1837	*	0	1	9	10	1.94591	15.1861	9.74e-05	Neg.Binomial	0.00036949	0.00027218	0.00517148	0.00489929
AT4G08260	4	5200847	5202034	1188	*	0	0	4	3	1.50408	86.7271	0.0113347	QuasiPoisson	0.0159064	0	0.00294613	0.00294613
AT4G08430	4	5347396	5350436	3041	*	2	1	3	10	1.46634	5.12359	0.0236027	Neg.Binomial	0.02984	0.00049326	0.00213745	0.0016442
AT4G08593	4	5469345	5470466	1122	*	0	1	4	4	1.20397	23.8591	0.0394492	QuasiPoisson	0.0447659	0.00044563	0.00356506	0.00311943
AT4G08630	4	5506809	5512046	5238	*	1	0	17	17	2.48491	32.9127	9.64e-09	Neg.Binomial	6.65e-08	9.55e-05	0.00324551	0.00315006
AT4G08760	4	5584739	5591133	6395	*	0	0	9	14	2.52573	23.1711	1.48e-06	Neg.Binomial	8e-06	0	0.00179828	0.00179828
AT4G08878	4	5683180	5684022	843	*	0	0	5	2	1.50408	4.81817	0.0281612	Neg.Binomial	0.0332097	0	0.00415184	0.00415184
AT4G08990	4	5764781	5770496	5716	*	0	0	6	13	2.35138	17.7621	2.5e-05	Neg.Binomial	0.00010977	0	0.001662	0.001662
AT4G09360	4	5940186	5943280	3095	*	2	0	24	25	2.54553	47.5761	5.29e-12	Neg.Binomial	4.45e-11	0.0003231	0.00791599	0.00759289
AT4G09545	4	6037565	6037937	373	*	0	1	7	1	1.20397	4.06957	0.0436624	Neg.Binomial.W	0.0491494	0.00134048	0.0107239	0.00938338
AT4G10613	4	6560363	6561726	1364	*	2	0	6	4	1.09861	4.18599	0.0407595	Neg.Binomial	0.0460047	0.00073314	0.00366569	0.00293255
AT4G11270	4	6854233	6860902	6670	*	0	0	3	4	1.50408	86.7271	0.0113347	QuasiPoisson	0.0159064	0	0.00052474	0.00052474
AT4G11373	4	6913984	6919763	5780	*	4	1	41	43	2.82138	84.8745	3.18e-20	Neg.Binomial	3.04e-19	0.00043253	0.00726644	0.00683391
AT4G13992	4	8087310	8089347	2038	*	0	0	2	4	1.38629	3.85489	0.049601	Neg.Binomial	0.049601	0	0.00147203	0.00147203
AT4G14140	4	8145998	8152131	6134	*	2	1	16	9	2.12026	19.7483	8.83e-06	Neg.Binomial	4.18e-05	0.00024454	0.00203782	0.00179328
AT4G15096	4	8620245	8622702	2458	*	0	0	4	9	2.0149	11.2518	0.00079544	Neg.Binomial	0.00198154	0	0.00264443	0.00264443
AT4G16215	4	9179244	9179833	590	*	1	0	7	3	1.38629	5.78234	0.016188	Neg.Binomial	0.0206519	0.00084746	0.00847458	0.00762712
AT4G16860	4	9488466	9495837	7372	*	1	1	13	12	2.52573	23.1711	1.48e-06	Neg.Binomial	8e-06	0.00013565	0.0016956	0.00155996
AT4G16900	4	9511859	9516688	4830	*	1	0	9	5	1.67398	9.76542	0.00177825	Neg.Binomial	0.00385898	0.00010352	0.00144928	0.00134576
AT4G16920	4	9517950	9525800	7851	*	0	0	5	8	2.0149	11.2518	0.00079544	Neg.Binomial	0.00198154	0	0.00082792	0.00082792
AT4G17590	4	9800843	9802591	1749	*	0	0	9	5	2.07944	12.3953	0.00043041	Neg.Binomial	0.00120001	0	0.00400229	0.00400229
AT4G18150	4	10050211	10054031	3821	*	4	2	37	25	2.33537	51.5689	6.91e-13	Neg.Binomial	6.06e-12	0.00078513	0.00811306	0.00732792
AT4G19240	4	10527800	10529092	1293	*	3	0	12	6	1.38629	9.63724	0.00190672	Neg.Binomial	0.00407674	0.00116009	0.00696056	0.00580046
AT4G20170	4	10896579	10899141	2563	*	0	0	3	3	1.38629	4.32e+31	0	Neg.Binomial.W	0	0	0.0011705	0.0011705
AT4G20953	4	11209622	11211109	1488	*	1	1	3	6	1.50408	4.81817	0.0281612	Neg.Binomial	0.0332097	0.00067204	0.00302419	0.00235215
AT4G22410	4	11818033	11826143	8111	*	5	1	59	35	2.75154	49.2938	2.2e-12	Neg.Binomial	1.89e-11	0.00036987	0.0057946	0.00542473
AT4G22475	4	11844242	11846630	2389	*	0	0	6	2	1.60944	5.82206	0.0158264	Neg.Binomial	0.0206519	0	0.00167434	0.00167434
AT4G22485	4	11844506	11846476	1971	*	0	0	6	2	1.60944	5.82206	0.0158264	Neg.Binomial	0.0206519	0	0.00202943	0.00202943
AT4G29090	4	14333528	14335255	1728	*	2	2	10	14	1.79176	15.8497	6.86e-05	Neg.Binomial	0.0002803	0.00115741	0.00694444	0.00578704
AT4G29200	4	14398054	14400198	2145	*	0	0	11	9	2.3979	482.223	7.01e-107	Neg.Binomial	8.95e-106	0	0.004662	0.004662
AT4G29654	4	14531601	14532454	854	*	0	0	4	7	1.8718	9.01418	0.00267893	Neg.Binomial	0.00510336	0	0.00644028	0.00644028
AT4G30740	4	14979246	14979864	619	*	0	0	2	4	1.38629	3.85489	0.049601	Neg.Binomial	0.049601	0	0.00484653	0.00484653
AT4G40100	4	18583244	18584524	1281	*	0	1	6	2	1.20397	5.03315	0.0248667	Neg.Binomial	0.0310649	0.00039032	0.00312256	0.00273224
AT5G02700	5	609381	611747	2367	*	0	1	14	5	1.94591	11.343	0.00075732	Neg.Binomial	0.00198154	0.00021124	0.00401352	0.00380228
AT5G03944	5	1064611	1064808	198	*	1	0	5	5	1.38629	5.78234	0.0161879	Neg.Binomial	0.0206519	0.00252525	0.0252525	0.0227273
AT5G04267	5	1182025	1182294	270	*	0	0	3	3	1.38629	4.32e+31	0	Neg.Binomial.W	0	0	0.0111111	0.0111111
AT5G04590	5	1319074	1323364	4291	*	0	0	5	1	1.38629	3.85489	0.049601	Neg.Binomial	0.049601	0	0.00069914	0.00069914
AT5G05260	5	1559608	1561802	2195	*	0	0	3	3	1.38629	4.32e+31	0	Neg.Binomial.W	0	0	0.00136674	0.00136674
AT5G12090	5	3909703	3910877	1175	*	0	0	10	8	2.30259	17.0945	3.56e-05	Neg.Binomial	0.00014973	0	0.00765957	0.00765957
AT5G15360	5	4987437	4989182	1746	*	1	0	8	7	1.7346	10.8175	0.00100544	Neg.Binomial	0.0024327	0.00028637	0.00429553	0.00400916
AT5G15685	5	5111820	5113456	1637	*	0	0	3	4	1.50408	86.7271	0.0113347	QuasiPoisson	0.0159064	0	0.00213806	0.00213806
AT5G17165	5	5643118	5647807	4690	*	1	3	14	9	1.7492	14.7778	0.00012095	Neg.Binomial	0.00044666	0.00042644	0.00245203	0.00202559
AT5G18636	5	6211111	6212372	1262	*	0	0	7	4	1.8718	9.01418	0.00267893	Neg.Binomial	0.00510336	0	0.00435816	0.00435816
AT5G18937	5	6324012	6325083	1072	*	0	0	12	3	2.14007	8.97727	0.00273359	Neg.Binomial	0.00518397	0	0.00699627	0.00699627
AT5G18990	5	6340076	6341699	1624	*	0	0	5	6	1.8718	9.01416	0.00267896	Neg.Binomial	0.00510336	0	0.0033867	0.0033867
AT5G24990	5	8610313	8611948	1636	*	0	0	4	5	1.70475	376.034	9.09e-84	Neg.Binomial.W	1.12e-82	0	0.00275061	0.00275061
AT5G25040	5	8621900	8624484	2585	*	1	1	4	8	1.79176	7.92486	0.004876	Neg.Binomial	0.00848263	0.00038685	0.00232108	0.00193424
AT5G25200	5	8716766	8717869	1104	*	0	1	10	3	1.60944	7.22718	0.00718079	Neg.Binomial	0.0119965	0.0004529	0.00588768	0.00543478
AT5G26270	5	9206375	9208136	1762	*	0	0	4	7	1.8718	9.01418	0.00267893	Neg.Binomial	0.00510336	0	0.00312145	0.00312145
AT5G27170	5	9566007	9566412	406	*	0	0	3	6	1.70475	6.85943	0.00881748	Neg.Binomial	0.013698	0	0.0110837	0.0110837
AT5G27606	5	9752002	9753404	1403	*	0	1	4	7	1.46634	6.73823	0.00943683	Neg.Binomial	0.0143946	0.00035638	0.00392017	0.00356379
AT5G27790	5	9840925	9842003	1079	*	0	0	5	1	1.38629	3.85489	0.049601	Neg.Binomial	0.049601	0	0.00278035	0.00278035
AT5G27800	5	9842412	9843804	1393	*	0	0	6	3	1.70475	6.85943	0.00881748	Neg.Binomial	0.013698	0	0.00323044	0.00323044
AT5G27890	5	9903640	9905921	2282	*	0	0	8	4	1.94591	10.1241	0.00146346	Neg.Binomial	0.00331245	0	0.00262927	0.00262927
AT5G27893	5	9909130	9910429	1300	*	0	0	4	6	1.79176	7.92486	0.004876	Neg.Binomial	0.00848263	0	0.00384615	0.00384615
AT5G27950	5	9984044	9988967	4924	*	0	0	6	2	1.60944	5.82206	0.0158264	Neg.Binomial	0.0206519	0	0.00081235	0.00081235
AT5G27960	5	9991685	9992770	1086	*	0	0	7	3	1.79176	7.92486	0.004876	Neg.Binomial	0.00848263	0	0.00460405	0.00460405
AT5G28090	5	10101042	10102274	1233	*	1	0	6	6	1.54045	7.72303	0.00545208	Neg.Binomial	0.0093306	0.00040552	0.00486618	0.00446067
AT5G28190	5	10167850	10170696	2847	*	1	0	4	4	1.20397	23.8591	0.0394492	QuasiPoisson	0.0447659	0.00017562	0.00140499	0.00122936
AT5G28235	5	10201271	10203335	2065	*	0	0	6	6	1.94591	1.71e+32	0	Neg.Binomial	0	0	0.00290557	0.00290557
AT5G28295	5	10283282	10283777	496	*	0	0	2	4	1.38629	3.85489	0.049601	Neg.Binomial	0.049601	0	0.00604839	0.00604839
AT5G28345	5	10317847	10319860	2014	*	0	0	3	3	1.38629	4.32e+31	0	Neg.Binomial.W	0	0	0.00148957	0.00148957
AT5G28420	5	10364614	10365468	855	*	3	0	7	11	1.38629	9.63724	0.00190672	Neg.Binomial	0.00407674	0.00175439	0.0105263	0.00877193
AT5G28450	5	10372872	10374190	1319	*	2	0	5	8	1.32176	6.78277	0.00920418	Neg.Binomial	0.0140908	0.00075815	0.00492798	0.00416983
AT5G28463	5	10379446	10380973	1528	*	0	0	7	8	2.14007	13.5528	0.00023195	Neg.Binomial	0.00071278	0	0.00490838	0.00490838
AT5G28550	5	10557722	10559779	2058	*	2	0	3	9	1.25276	5.47877	0.0192488	Neg.Binomial	0.0244826	0.00048591	0.00291545	0.00242954
AT5G28590	5	10579446	10581559	2114	*	1	0	10	4	1.67398	10.2554	0.00136282	Neg.Binomial	0.0032053	0.00023652	0.00331126	0.00307474
AT5G28615	5	10611971	10612501	531	*	0	0	4	3	1.50408	86.7271	0.0113347	QuasiPoisson	0.0159064	0	0.00659134	0.00659134
AT5G28780	5	10812907	10814173	1267	*	0	0	6	3	1.70475	6.85943	0.00881748	Neg.Binomial	0.013698	0	0.0035517	0.0035517
AT5G28810	5	10823356	10826646	3291	*	2	0	7	12	1.65823	12.6739	0.0003708	Neg.Binomial	0.00108408	0.00030386	0.00288666	0.0025828
AT5G28823	5	10837849	10839826	1978	*	0	0	3	5	1.60944	5.82206	0.0158264	Neg.Binomial	0.0206519	0	0.00202224	0.00202224
AT5G29070	5	11132175	11133516	1342	*	0	0	10	9	2.35138	18.2946	1.89e-05	Neg.Binomial	8.39e-05	0	0.00707899	0.00707899
AT5G30341	5	11365987	11366641	655	*	0	0	6	3	1.70475	6.85943	0.00881748	Neg.Binomial	0.013698	0	0.00687023	0.00687023
AT5G31412	5	11541463	11543768	2306	*	0	1	5	5	1.38629	5.78234	0.016188	Neg.Binomial	0.0206519	0.00021683	0.00216826	0.00195143
AT5G32590	5	12221589	12224322	2734	*	0	0	10	12	2.48491	21.9418	2.81e-06	Neg.Binomial	1.43e-05	0	0.00402341	0.00402341
AT5G32613	5	12263255	12265041	1787	*	4	0	16	15	1.70475	20.5783	5.72e-06	Neg.Binomial	2.77e-05	0.00111919	0.00867375	0.00755456
AT5G33393	5	12656430	12658588	2159	*	0	0	4	7	1.8718	9.01418	0.00267893	Neg.Binomial	0.00510336	0	0.00254748	0.00254748
AT5G33390	5	12661708	12663496	1789	*	0	0	8	5	2.0149	11.2518	0.00079544	Neg.Binomial	0.00198154	0	0.00363331	0.00363331
AT5G33806	5	12784839	12787298	2460	*	0	0	16	14	2.77259	31.9212	1.61e-08	Neg.Binomial	1.07e-07	0	0.00609756	0.00609756
AT5G33898	5	12787599	12788778	1180	*	0	0	3	3	1.38629	4.32e+31	0	Neg.Binomial.W	0	0	0.00254237	0.00254237
AT5G34581	5	12920366	12921018	653	*	0	0	1	5	1.38629	3.85489	0.049601	Neg.Binomial	0.049601	0	0.00459418	0.00459418
AT5G34869	5	13061035	13062230	1196	*	0	0	3	4	1.50408	86.7271	0.0113347	QuasiPoisson	0.0159064	0	0.00292642	0.00292642
AT5G34870	5	13185521	13187946	2426	*	1	0	7	7	1.67398	9.76542	0.00177824	Neg.Binomial	0.00385898	0.0002061	0.00288541	0.00267931
AT5G35230	5	13489978	13491673	1696	*	1	2	16	7	2.03688	13.7174	0.00021248	Neg.Binomial	0.00071278	0.00088443	0.00678066	0.00589623
AT5G35370	5	13588433	13591271	2839	*	0	0	2	5	1.50408	4.81817	0.0281612	Neg.Binomial	0.0332097	0	0.00123283	0.00123283
AT5G35604	5	13788205	13789345	1141	*	0	0	9	6	2.14007	13.5528	0.00023195	Neg.Binomial	0.00071278	0	0.00657318	0.00657318
AT5G35640	5	13834633	13835641	1009	*	0	0	3	6	1.70475	6.85943	0.00881748	Neg.Binomial	0.013698	0	0.00445986	0.00445986
AT5G35917	5	14049123	14051128	2006	*	1	0	5	4	1.29928	4.85989	0.0274882	Neg.Binomial	0.0332097	0.00024925	0.00224327	0.00199402
AT5G36180	5	14238935	14242135	3201	*	0	0	5	3	1.60944	5.82206	0.0158264	Neg.Binomial	0.0206519	0	0.00124961	0.00124961
AT5G36228	5	14271349	14273258	1910	*	0	1	12	7	1.94591	15.1861	9.74e-05	Neg.Binomial	0.00036949	0.00026178	0.00497382	0.00471204
AT5G36900	5	14546924	14548203	1280	*	0	1	8	8	1.79176	11.8873	0.00056518	Neg.Binomial	0.0015351	0.00039063	0.00625	0.00585938
AT5G38190	5	15234188	15237906	3719	*	2	3	12	37	2.28238	14.9459	0.00011064	Neg.Binomial	0.00041588	0.00067222	0.00658779	0.00591557
AT5G38920	5	15581719	15582439	721	*	0	0	5	2	1.50408	4.81817	0.0281612	Neg.Binomial	0.0332097	0	0.00485437	0.00485437
AT5G39120	5	15662582	15663527	946	*	0	0	3	4	1.50408	86.7271	0.0113347	QuasiPoisson	0.0159064	0	0.00369979	0.00369979
AT5G39150	5	15669898	15670904	1007	*	0	0	2	4	1.38629	3.85489	0.049601	Neg.Binomial	0.049601	0	0.00297915	0.00297915
AT5G39770	5	15919241	15927549	8309	*	3	5	52	54	2.584	100.104	1.45e-23	Neg.Binomial	1.69e-22	0.00048141	0.00637863	0.00589722
AT5G39775	5	15923803	15924404	602	*	0	0	8	1	1.70475	4.69336	0.0302794	Neg.Binomial	0.0355087	0	0.00747508	0.00747508
AT5G41660	5	16656708	16658405	1698	*	1	0	4	6	1.38629	5.78234	0.0161879	Neg.Binomial	0.0206519	0.00029446	0.00294464	0.00265018
AT5G42895	5	17196762	17197163	402	*	0	0	4	2	1.38629	3.85489	0.049601	Neg.Binomial	0.049601	0	0.00746269	0.00746269
AT5G42957	5	17233599	17234132	534	*	0	0	5	2	1.50408	4.81817	0.0281612	Neg.Binomial	0.0332097	0	0.00655431	0.00655431
AT5G44270	5	17833636	17835817	2182	*	0	0	1	8	1.70475	4.69336	0.0302794	Neg.Binomial	0.0355087	0	0.00206233	0.00206233
AT5G44640	5	18011146	18012882	1737	*	1	1	5	7	1.79176	7.92486	0.004876	Neg.Binomial	0.00848263	0.00057571	0.00345423	0.00287853
AT5G45570	5	18471498	18475574	4077	*	1	0	11	16	2.26868	24.4492	7.63e-07	Neg.Binomial	4.34e-06	0.00012264	0.00331126	0.00318862
AT5G45573	5	18475758	18476576	819	*	0	1	9	6	1.7346	10.8175	0.00100544	Neg.Binomial	0.0024327	0.0006105	0.00915751	0.00854701
AT5G47260	5	19189411	19192516	3106	*	3	2	19	19	2.02815	28.6984	8.46e-08	Neg.Binomial	5.31e-07	0.00080489	0.00611719	0.0053123
AT5G47300	5	19198125	19199375	1251	*	0	0	6	5	1.8718	9.01416	0.00267896	Neg.Binomial	0.00510336	0	0.00439648	0.00439648
AT5G51195	5	20803106	20804268	1163	*	0	0	8	4	1.94591	10.1241	0.00146346	Neg.Binomial	0.00331245	0	0.00515907	0.00515907
AT5G52070	5	21161132	21165565	4434	*	1	0	6	2	1.20397	3.97652	0.0461388	Neg.Binomial	0.049601	0.00011276	0.00090212	0.00078935
AT5G52090	5	21167432	21169462	2031	*	4	0	8	8	1.09861	6.27898	0.0122179	Neg.Binomial	0.0170888	0.00098474	0.00393895	0.00295421
AT5G54700	5	22222886	22225616	2731	*	0	0	4	7	1.8718	9.01418	0.00267893	Neg.Binomial	0.00510336	0	0.00201391	0.00201391
AT5G55565	5	22510017	22513588	3572	*	1	1	11	7	2.19722	14.7226	0.00012455	Neg.Binomial	0.00045202	0.00027996	0.0025196	0.00223964
AT5G56920	5	23024896	23025915	1020	*	1	0	5	7	1.54045	7.73403	0.00541897	Neg.Binomial.W	0.0093306	0.0004902	0.00588235	0.00539216
AT5G57790	5	23411887	23414811	2925	*	0	0	2	4	1.38629	3.85489	0.049601	Neg.Binomial	0.049601	0	0.00102564	0.00102564
AT5G60945	5	24526245	24526636	392	*	0	0	1	5	1.38629	3.85489	0.049601	Neg.Binomial	0.049601	0	0.00765306	0.00765306
AT5G61470	5	24722870	24723983	1114	*	0	0	2	5	1.50408	4.81817	0.0281612	Neg.Binomial	0.0332097	0	0.00314183	0.00314183
AT5G62110	5	24942169	24946087	3919	*	0	0	4	4	1.60944	3.21e+31	0	Neg.Binomial	0	0	0.00102067	0.00102067
AT5G62970	5	25272033	25273537	1505	*	0	0	3	4	1.50408	86.7271	0.0113347	QuasiPoisson	0.0159064	0	0.00232558	0.00232558

## Sheet: Shoot, 16 days, + vs. - Pi
	seqnames	start	end	width	strand	plus_shoot_16_1	plus_shoot_16_2	minus_shoot_16_1	minus_shoot_16_2	log2FC	scaled.deviance	pvalue	model	adj.pval	CT.SignalDensity	TT.SignalDensity	SignalDensityVariation
AT1G02470	1	511765	513721	1957	*	2	1	11	10	1.94591	15.1861	9.74181e-05	Neg.Binomial	0.000295657	0.000766479	0.00536536	0.00459888
AT1G05035	1	1444983	1446116	1134	*	0	0	3	6	1.70475	6.85943	0.00881748	Neg.Binomial	0.0131625	0	0.00396825	0.00396825
AT1G07615	1	2342198	2344314	2117	*	0	0	12	14	2.63906	26.893	2.15033e-07	Neg.Binomial	1.03068e-06	0	0.00614077	0.00614077
AT1G08300	1	2614774	2618823	4050	*	0	0	8	7	2.14007	13.5528	0.000231951	Neg.Binomial	0.000597059	0	0.00185185	0.00185185
AT1G08310	1	2618647	2620452	1806	*	0	0	2	4	1.38629	3.85489	0.049601	Neg.Binomial	0.049601	0	0.00166113	0.00166113
AT1G08590	1	2718538	2722280	3743	*	0	0	3	3	1.38629	4.32435e+31	0	Neg.Binomial.W	0	0	0.000801496	0.000801496
AT1G10190	1	3343686	3345632	1947	*	0	0	4	3	1.50408	86.7271	0.0113348	QuasiPoisson	0.0157239	0	0.00179764	0.00179764
AT1G11350	1	3817424	3820887	3464	*	0	0	3	12	2.14007	8.97727	0.00273359	Neg.Binomial	0.00482194	0	0.00216513	0.00216513
AT1G11590	1	3892580	3894677	2098	*	1	0	8	11	1.94591	15.1861	9.7418e-05	Neg.Binomial	0.000295657	0.000238322	0.00452812	0.0042898
AT1G13470	1	4620101	4621585	1485	*	0	0	8	12	2.3979	19.5029	1.00445e-05	Neg.Binomial	3.61706e-05	0	0.00673401	0.00673401
AT1G14110	1	4830297	4831915	1619	*	0	0	9	8	2.25129	15.9035	6.6655e-05	Neg.Binomial	0.000206809	0	0.00525015	0.00525015
AT1G14800	1	5099572	5102558	2987	*	1	0	8	8	1.79176	11.8873	0.000565181	Neg.Binomial	0.00133606	0.000167392	0.00267827	0.00251088
AT1G15670	1	5389952	5391672	1721	*	1	0	8	18	2.23359	18.1307	2.06247e-05	Neg.Binomial	7.06115e-05	0.000290529	0.00755375	0.00726322
AT1G17110	1	5845675	5850934	5260	*	0	0	3	3	1.38629	4.32435e+31	0	Neg.Binomial.W	0	0	0.000570342	0.000570342
AT1G17290	1	5922332	5926400	4069	*	0	0	2	5	1.50408	4.81817	0.0281612	Neg.Binomial	0.0329495	0	0.000860162	0.000860162
AT1G19086	1	6588542	6589338	797	*	0	0	6	6	1.94591	1.71386e+32	0	Neg.Binomial	0	0	0.00752823	0.00752823
AT1G19260	1	6657260	6659569	2310	*	1	0	11	13	2.15948	20.9121	4.80855e-06	Neg.Binomial	1.84638e-05	0.00021645	0.00519481	0.00497835
AT1G20400	1	7072192	7076619	4428	*	0	1	24	30	2.92674	58.073	2.52567e-14	Neg.Binomial	2.08969e-13	0.000112918	0.00609756	0.00598464
AT1G21230	1	7429895	7432477	2583	*	1	0	17	21	2.59027	37.8495	7.64188e-10	Neg.Binomial	4.78479e-09	0.000193573	0.00735579	0.00716221
AT1G21250	1	7439171	7442113	2943	*	0	0	4	7	1.8718	9.01418	0.00267893	Neg.Binomial	0.00474969	0	0.00186884	0.00186884
AT1G23915	1	8457659	8458946	1288	*	0	0	5	10	2.14007	13.5528	0.000231951	Neg.Binomial	0.000597059	0	0.00582298	0.00582298
AT1G24100	1	8525334	8527087	1754	*	0	0	1	5	1.38629	3.85489	0.049601	Neg.Binomial	0.049601	0	0.00171038	0.00171038
AT1G27220	1	9463806	9465444	1639	*	0	0	3	3	1.38629	4.32435e+31	0	Neg.Binomial.W	0	0	0.00183038	0.00183038
AT1G27570	1	9575538	9582376	6839	*	4	4	49	66	2.66549	103.753	2.29203e-24	Neg.Binomial	2.37755e-23	0.000584881	0.00840766	0.00782278
AT1G30510	1	10806930	10809188	2259	*	0	0	12	6	2.30259	17.0945	3.55655e-05	Neg.Binomial	0.000116047	0	0.00398406	0.00398406
AT1G30780	1	10923919	10926561	2643	*	0	0	3	7	1.79176	7.92486	0.004876	Neg.Binomial	0.00808788	0	0.00189179	0.00189179
AT1G31095	1	11102778	11103644	867	*	1	0	7	4	1.46634	6.73823	0.00943683	Neg.Binomial	0.0138076	0.000576701	0.00634371	0.00576701
AT1G31640	1	11322692	11324176	1485	*	2	2	10	9	1.55814	10.6311	0.00111203	Neg.Binomial	0.0023635	0.0013468	0.00639731	0.00505051
AT1G31960	1	11479133	11479654	522	*	0	0	1	9	1.79176	4.79999	0.02846	Neg.Binomial	0.0330212	0	0.00957854	0.00957854
AT1G32000	1	11508285	11508909	625	*	0	0	2	5	1.50408	4.81817	0.0281612	Neg.Binomial	0.0329495	0	0.0056	0.0056
AT1G32010	1	11509341	11512040	2700	*	0	2	21	21	2.3979	39.0059	4.22532e-10	Neg.Binomial	2.74449e-09	0.00037037	0.00777778	0.00740741
AT1G32270	1	11642593	11645237	2645	*	0	3	10	10	1.4816	11.555	0.000675672	Neg.Binomial	0.00157054	0.000567108	0.00378072	0.00321361
AT1G32720	1	11834902	11836631	1730	*	1	1	6	7	1.8718	9.01416	0.00267896	Neg.Binomial	0.00474969	0.000578035	0.00375723	0.00317919
AT1G33010	1	11959287	11960591	1305	*	0	0	5	10	2.14007	13.5528	0.000231951	Neg.Binomial	0.000597059	0	0.00574713	0.00574713
AT1G33860	1	12294394	12295305	912	*	0	0	6	1	1.50408	4.47308	0.034433	Neg.Binomial	0.0385982	0	0.00383772	0.00383772
AT1G33910	1	12314904	12316258	1355	*	1	0	4	5	1.29928	4.85989	0.0274882	Neg.Binomial	0.0329495	0.000369004	0.00332103	0.00295203
AT1G34042	1	12379427	12379703	277	*	0	0	4	4	1.60944	3.21132e+31	0	Neg.Binomial	0	0	0.0144404	0.0144404
AT1G34070	1	12402283	12403209	927	*	1	1	11	4	2.0149	9.29105	0.00230276	Neg.Binomial	0.00458572	0.00107875	0.00809061	0.00701187
AT1G34290	1	12498000	12498800	801	*	0	0	5	3	1.60944	5.82206	0.0158264	Neg.Binomial	0.0204829	0	0.00499376	0.00499376
AT1G34310	1	12508548	12511520	2973	*	0	0	3	8	1.8718	9.01418	0.00267893	Neg.Binomial	0.00474969	0	0.00184998	0.00184998
AT1G34390	1	12556005	12559082	3078	*	0	2	16	14	2.07944	24.7907	6.39055e-07	Neg.Binomial	2.922e-06	0.000324886	0.00487329	0.00454841
AT1G34400	1	12565992	12566615	624	*	0	0	4	6	1.79176	7.92486	0.004876	Neg.Binomial	0.00808788	0	0.00801282	0.00801282
AT1G34410	1	12577722	12580824	3103	*	0	0	10	14	2.56495	24.4064	7.80092e-07	Neg.Binomial	3.35631e-06	0	0.00386723	0.00386723
AT1G34440	1	12591348	12593579	2232	*	0	0	7	2	1.70475	6.85943	0.00881748	Neg.Binomial	0.0131625	0	0.00201613	0.00201613
AT1G34550	1	12646674	12652646	5973	*	0	0	3	12	2.14007	8.97727	0.00273359	Neg.Binomial	0.00482194	0	0.00125565	0.00125565
AT1G35030	1	12808246	12809481	1236	*	0	0	2	5	1.50408	4.81817	0.0281612	Neg.Binomial	0.0329495	0	0.00283172	0.00283172
AT1G35150	1	12864158	12866238	2081	*	1	0	11	3	1.67398	7.13854	0.00754447	Neg.Binomial	0.0118361	0.000240269	0.00336377	0.0031235
AT1G35215	1	12902718	12906171	3454	*	0	0	9	2	1.8718	6.868	0.00877528	Neg.Binomial	0.0131625	0	0.00159236	0.00159236
AT1G35240	1	12927303	12930523	3221	*	0	0	5	3	1.60944	5.82206	0.0158264	Neg.Binomial	0.0204829	0	0.00124185	0.00124185
AT1G35400	1	13018289	13019198	910	*	0	0	3	5	1.60944	5.82206	0.0158264	Neg.Binomial	0.0204829	0	0.0043956	0.0043956
AT1G35500	1	13066087	13066596	510	*	0	0	3	3	1.38629	4.32435e+31	0	Neg.Binomial.W	0	0	0.00588235	0.00588235
AT1G35520	1	13082819	13085830	3012	*	0	0	4	3	1.50408	86.7271	0.0113348	QuasiPoisson	0.0157239	0	0.00116202	0.00116202
AT1G35540	1	13108634	13111700	3067	*	0	0	5	6	1.8718	9.01416	0.00267896	Neg.Binomial	0.00474969	0	0.00179328	0.00179328
AT1G35610	1	13143061	13144988	1928	*	0	0	5	4	1.70475	150.906	0.00656149	QuasiPoisson	0.0103173	0	0.00233402	0.00233402
AT1G35614	1	13148592	13149559	968	*	2	1	5	15	1.89712	8.97221	0.00274116	Neg.Binomial	0.00482306	0.00154959	0.0103306	0.00878099
AT1G35617	1	13153583	13153948	366	*	0	0	4	3	1.50408	86.7271	0.0113348	QuasiPoisson	0.0157239	0	0.00956284	0.00956284
AT1G35710	1	13220471	13224681	4211	*	0	0	2	4	1.38629	3.85489	0.049601	Neg.Binomial	0.049601	0	0.00071242	0.00071242
AT1G35820	1	13308119	13309257	1139	*	1	0	4	8	1.54045	7.72303	0.00545209	Neg.Binomial	0.00895792	0.000438982	0.00526778	0.0048288
AT1G35850	1	13330510	13331506	997	*	0	0	10	10	2.3979	7.52358e+31	0	Neg.Binomial	0	0	0.0100301	0.0100301
AT1G35895	1	13346878	13354225	7348	*	0	0	6	5	1.8718	9.01416	0.00267896	Neg.Binomial	0.00474969	0	0.000748503	0.000748503
AT1G36085	1	13486004	13486920	917	*	0	0	7	4	1.8718	9.01418	0.00267893	Neg.Binomial	0.00474969	0	0.00599782	0.00599782
AT1G36095	1	13491370	13492725	1356	*	0	0	5	5	1.79176	3.62447e+21	2.75903e-22	QuasiPoisson	2.52306e-21	0	0.00368732	0.00368732
AT1G36230	1	13610985	13614051	3067	*	0	1	15	23	2.59027	37.8495	7.64189e-10	Neg.Binomial	4.78479e-09	0.000163026	0.00619498	0.00603195
AT1G36240	1	13614890	13616233	1344	*	0	0	4	4	1.60944	3.21132e+31	0	Neg.Binomial	0	0	0.00297619	0.00297619
AT1G36325	1	13681704	13683045	1342	*	0	0	11	13	2.56495	24.4064	7.80093e-07	Neg.Binomial	3.35631e-06	0	0.00894188	0.00894188
AT1G36622	1	13835620	13836954	1335	*	0	0	4	8	1.94591	10.1241	0.00146346	Neg.Binomial	0.00299148	0	0.00449438	0.00449438
AT1G36623	1	13835832	13836121	290	*	0	0	3	5	1.60944	5.82206	0.0158264	Neg.Binomial	0.0204829	0	0.0137931	0.0137931
AT1G36675	1	13867568	13869490	1923	*	0	0	6	5	1.8718	9.01416	0.00267896	Neg.Binomial	0.00474969	0	0.00286011	0.00286011
AT1G36756	1	13917331	13917816	486	*	0	0	5	11	2.19722	14.7226	0.000124547	Neg.Binomial	0.000354754	0	0.0164609	0.0164609
AT1G36970	1	14016385	14018356	1972	*	0	0	1	6	1.50408	4.47308	0.034433	Neg.Binomial	0.0385982	0	0.00177485	0.00177485
AT1G37000	1	14036038	14037145	1108	*	0	0	5	6	1.8718	9.01416	0.00267896	Neg.Binomial	0.00474969	0	0.0049639	0.0049639
AT1G37020	1	14046735	14049742	3008	*	0	1	13	12	2.19722	49.2284	2.27829e-12	Neg.Binomial	1.70259e-11	0.000166223	0.00415559	0.00398936
AT1G37113	1	14136413	14138703	2291	*	0	1	6	8	1.67398	24.4009	7.82333e-07	Neg.Binomial	3.35631e-06	0.000218245	0.00305543	0.00283719
AT1G38790	1	14543277	14544528	1252	*	0	0	1	9	1.79176	4.79999	0.02846	Neg.Binomial	0.0330212	0	0.00399361	0.00399361
AT1G40104	1	15081952	15085893	3942	*	0	0	5	3	1.60944	5.82206	0.0158264	Neg.Binomial	0.0204829	0	0.00101471	0.00101471
AT1G40390	1	15432576	15434674	2099	*	1	0	12	19	2.3979	46.4531	9.38394e-12	Neg.Binomial.W	6.58771e-11	0.000238209	0.00738447	0.00714626
AT1G41820	1	15582423	15585143	2721	*	0	0	8	12	2.3979	19.5029	1.00445e-05	Neg.Binomial	3.61706e-05	0	0.00367512	0.00367512
AT1G41920	1	15680978	15684487	3510	*	2	1	26	40	3.09104	60.5592	7.13985e-15	Neg.Binomial	6.05146e-14	0.00042735	0.00940171	0.00897436
AT1G42080	1	15716714	15717169	456	*	1	0	2	6	1.20397	3.97652	0.0461388	Neg.Binomial	0.049601	0.00109649	0.00877193	0.00767544
AT1G42525	1	15966381	15968239	1859	*	0	0	3	7	1.79176	7.92486	0.004876	Neg.Binomial	0.00808788	0	0.00268962	0.00268962
AT1G42615	1	16037606	16038455	850	*	0	0	2	6	1.60944	5.82206	0.0158264	Neg.Binomial	0.0204829	0	0.00470588	0.00470588
AT1G42680	1	16041656	16042880	1225	*	0	0	3	3	1.38629	4.32435e+31	0	Neg.Binomial.W	0	0	0.00244898	0.00244898
AT1G43145	1	16238525	16240015	1491	*	0	0	11	19	2.77259	31.9212	1.60558e-08	Neg.Binomial	8.71777e-08	0	0.0100604	0.0100604
AT1G43260	1	16318253	16319234	982	*	0	0	9	6	2.14007	13.5528	0.000231951	Neg.Binomial	0.000597059	0	0.00763747	0.00763747
AT1G43320	1	16356762	16357118	357	*	0	0	3	4	1.50408	86.7271	0.0113348	QuasiPoisson	0.0157239	0	0.00980392	0.00980392
AT1G43720	1	16495080	16496078	999	*	0	1	18	11	2.33537	26.8404	2.20973e-07	Neg.Binomial	1.04474e-06	0.000500501	0.0145145	0.014014
AT1G43722	1	16496403	16497377	975	*	0	0	7	4	1.8718	9.01418	0.00267893	Neg.Binomial	0.00474969	0	0.00564103	0.00564103
AT1G43730	1	16508723	16509784	1062	*	2	0	18	5	1.83258	8.49736	0.00355662	Neg.Binomial	0.00617963	0.00094162	0.0108286	0.00988701
AT1G43760	1	16528880	16531065	2186	*	0	0	24	24	3.21888	4.98658e+30	0	Neg.Binomial	0	0	0.010979	0.010979
AT1G43815	1	16582084	16584556	2473	*	0	1	15	16	2.3979	58.4041	2.13441e-14	Neg.Binomial	1.78725e-13	0.000202184	0.00626769	0.00606551
AT1G43910	1	16655884	16657686	1803	*	0	0	4	7	1.8718	9.01418	0.00267893	Neg.Binomial	0.00474969	0	0.00305047	0.00305047
AT1G43970	1	16681269	16682933	1665	*	1	0	8	10	1.89712	14.073	0.00017585	Neg.Binomial	0.000483067	0.0003003	0.00540541	0.00510511
AT1G44020	1	16715972	16718656	2685	*	1	0	4	6	1.38629	5.78234	0.0161879	Neg.Binomial	0.0206813	0.00018622	0.0018622	0.00167598
AT1G44030	1	16724237	16726752	2516	*	1	0	5	15	1.99243	11.0579	0.000883091	Neg.Binomial	0.00193002	0.000198728	0.00397456	0.00377583
AT1G46696	1	17261860	17264183	2324	*	2	0	14	21	2.22462	30.6234	3.13286e-08	Neg.Binomial	1.62488e-07	0.000430293	0.00753012	0.00709983
AT1G47265	1	17324318	17324911	594	*	1	0	4	4	1.20397	23.8591	0.0394492	QuasiPoisson	0.0438706	0.000841751	0.00673401	0.00589226
AT1G47497	1	17431009	17432401	1393	*	0	0	4	7	1.8718	9.01418	0.00267893	Neg.Binomial	0.00474969	0	0.00394831	0.00394831
AT1G47657	1	17531871	17535174	3304	*	1	0	21	25	2.77259	47.8818	4.52712e-12	Neg.Binomial	3.27745e-11	0.000151332	0.00696126	0.00680993
AT1G47660	1	17533941	17535551	1611	*	1	0	7	15	2.07944	16.9368	3.86445e-05	Neg.Binomial	0.000124921	0.000310366	0.00682806	0.00651769
AT1G47765	1	17574906	17576092	1187	*	0	0	3	5	1.60944	5.82206	0.0158264	Neg.Binomial	0.0204829	0	0.00336984	0.00336984
AT1G47940	1	17668285	17669713	1429	*	0	1	7	6	1.60944	8.73309	0.00312486	Neg.Binomial	0.00545672	0.000349895	0.00454864	0.00419874
AT1G47960	1	17681157	17683719	2563	*	3	0	8	14	1.56862	6.02971	0.0140671	Neg.Binomial	0.0193596	0.000585252	0.00429185	0.00370659
AT1G48120	1	17773627	17780106	6480	*	0	0	2	4	1.38629	3.85489	0.049601	Neg.Binomial	0.049601	0	0.000462963	0.000462963
AT1G48285	1	17844350	17844900	551	*	0	0	3	3	1.38629	4.32435e+31	0	Neg.Binomial.W	0	0	0.00544465	0.00544465
AT1G48953	1	18110814	18111463	650	*	0	1	4	7	1.46634	6.73823	0.00943683	Neg.Binomial	0.0138076	0.000769231	0.00846154	0.00769231
AT1G49190	1	18191267	18193782	2516	*	0	0	5	2	1.50408	4.81817	0.0281612	Neg.Binomial	0.0329495	0	0.0013911	0.0013911
AT1G50240	1	18606511	18614500	7990	*	0	0	4	3	1.50408	86.7271	0.0113348	QuasiPoisson	0.0157239	0	0.000438048	0.000438048
AT1G51172	1	18963205	18965571	2367	*	4	0	19	24	2.0149	33.7555	6.2491e-09	Neg.Binomial	3.62431e-08	0.000844951	0.00908323	0.00823828
AT1G52780	1	19658614	19662186	3573	*	0	0	3	3	1.38629	4.32435e+31	0	Neg.Binomial.W	0	0	0.000839631	0.000839631
AT1G52950	1	19725483	19728035	2553	*	0	1	5	7	1.54045	8.02739	0.00460752	Neg.Binomial.W	0.00796574	0.000195848	0.00235018	0.00215433
AT1G53310	1	19883935	19888413	4479	*	0	0	10	9	2.35138	18.2946	1.89246e-05	Neg.Binomial	6.51119e-05	0	0.00212101	0.00212101
AT1G54090	1	20189472	20191900	2429	*	0	0	4	2	1.38629	3.85489	0.049601	Neg.Binomial	0.049601	0	0.00123508	0.00123508
AT1G54420	1	20311619	20312418	800	*	3	0	8	7	1.22378	6.91624	0.00854164	Neg.Binomial	0.0131625	0.001875	0.009375	0.0075
AT1G56100	1	20980369	20984115	3747	*	0	0	9	20	2.74084	22.9085	1.699e-06	Neg.Binomial	6.98701e-06	0	0.00386976	0.00386976
AT1G58265	1	21610909	21611388	480	*	0	0	5	1	1.38629	3.85489	0.049601	Neg.Binomial	0.049601	0	0.00625	0.00625
AT1G58390	1	21690642	21694447	3806	*	0	0	2	6	1.60944	5.82206	0.0158264	Neg.Binomial	0.0204829	0	0.00105097	0.00105097
AT1G58602	1	21746354	21766048	19695	*	6	1	77	79	3.10395	168.201	1.82831e-38	Neg.Binomial	1.98543e-37	0.00017771	0.0039604	0.00378269
AT1G59980	1	22080689	22086845	6157	*	0	0	10	11	2.44235	20.7189	5.31887e-06	Neg.Binomial	1.99818e-05	0	0.00170538	0.00170538
AT1G60720	1	22356860	22357941	1082	*	0	0	4	4	1.60944	3.21132e+31	0	Neg.Binomial	0	0	0.00369686	0.00369686
AT1G61370	1	22641843	22645922	4080	*	0	0	3	11	2.07944	9.11254	0.00253863	Neg.Binomial	0.00474969	0	0.00171569	0.00171569
AT1G62310	1	23033403	23039787	6385	*	0	0	9	3	1.94591	9.5322	0.00201898	Neg.Binomial	0.00405547	0	0.000939702	0.000939702
AT1G62580	1	23173286	23176931	3646	*	0	0	2	4	1.38629	3.85489	0.049601	Neg.Binomial	0.049601	0	0.00082282	0.00082282
AT1G62895	1	23295989	23296858	870	*	2	0	8	4	1.25276	4.90272	0.0268144	Neg.Binomial	0.0329495	0.00114943	0.00689655	0.00574713
AT1G63020	1	23354685	23362589	7905	*	0	0	5	6	1.8718	9.01416	0.00267896	Neg.Binomial	0.00474969	0	0.000695762	0.000695762
AT1G63540	1	23566958	23569495	2538	*	0	0	20	16	2.94444	39.5706	3.16419e-10	Neg.Binomial	2.07463e-09	0	0.0070922	0.0070922
AT1G63750	1	23650840	23655453	4614	*	0	0	3	6	1.70475	6.85943	0.00881748	Neg.Binomial	0.0131625	0	0.000975293	0.000975293
AT1G64140	1	23803793	23807159	3367	*	0	0	5	10	2.14007	13.5528	0.000231951	Neg.Binomial	0.000597059	0	0.0022275	0.0022275
AT1G65350	1	24272518	24277275	4758	*	0	0	10	14	2.56495	24.4064	7.80092e-07	Neg.Binomial	3.35631e-06	0	0.00252207	0.00252207
AT1G65681	1	24428875	24430670	1796	*	0	0	4	4	1.60944	3.21132e+31	0	Neg.Binomial	0	0	0.00222717	0.00222717
AT1G65840	1	24489758	24493077	3320	*	0	0	3	6	1.70475	6.85943	0.00881748	Neg.Binomial	0.0131625	0	0.00135542	0.00135542
AT1G65920	1	24525102	24529362	4261	*	0	0	3	5	1.60944	5.82206	0.0158264	Neg.Binomial	0.0204829	0	0.000938747	0.000938747
AT1G66100	1	24605538	24606722	1185	*	0	0	3	8	1.8718	9.01418	0.00267893	Neg.Binomial	0.00474969	0	0.00464135	0.00464135
AT1G67870	1	25449222	25451051	1830	*	0	0	4	5	1.70475	150.906	0.00656149	QuasiPoisson	0.0103173	0	0.00245902	0.00245902
AT1G67930	1	25474140	25477545	3406	*	0	0	1	5	1.38629	3.85489	0.049601	Neg.Binomial	0.049601	0	0.000880799	0.000880799
AT1G69940	1	26343275	26345058	1784	*	0	0	7	7	2.07944	1.0381e+32	0	Neg.Binomial.W	0	0	0.00392377	0.00392377
AT1G71320	1	26882485	26883818	1334	*	0	0	1	6	1.50408	4.47308	0.034433	Neg.Binomial	0.0385982	0	0.00262369	0.00262369
AT1G71530	1	26939567	26942952	3386	*	0	0	3	4	1.50408	86.7271	0.0113348	QuasiPoisson	0.0157239	0	0.00103367	0.00103367
AT1G71920	1	27066948	27069166	2219	*	0	0	3	4	1.50408	86.7271	0.0113348	QuasiPoisson	0.0157239	0	0.00157729	0.00157729
AT1G71930	1	27074702	27077991	3290	*	0	0	6	3	1.70475	6.85943	0.00881748	Neg.Binomial	0.0131625	0	0.00136778	0.00136778
AT1G73630	1	27684673	27685614	942	*	0	0	2	6	1.60944	5.82206	0.0158264	Neg.Binomial	0.0204829	0	0.00424628	0.00424628
AT1G77960	1	29310021	29313571	3551	*	0	0	5	6	1.8718	9.01416	0.00267896	Neg.Binomial	0.00474969	0	0.00154886	0.00154886
AT1G80840	1	30383561	30385499	1939	*	0	0	5	3	1.60944	5.82206	0.0158264	Neg.Binomial	0.0204829	0	0.00206292	0.00206292
AT2G01008	2	1025	3173	2149	*	1	3	9	6	1.32176	6.78277	0.00920418	Neg.Binomial	0.0136104	0.000930665	0.00349	0.00255933
AT2G01050	2	68337	69884	1548	*	0	0	3	4	1.50408	86.7271	0.0113348	QuasiPoisson	0.0157239	0	0.00226098	0.00226098
AT2G01830	2	362983	369707	6725	*	0	0	1	5	1.38629	3.85489	0.049601	Neg.Binomial	0.049601	0	0.000446097	0.000446097
AT2G02103	2	530241	531636	1396	*	3	0	17	15	1.91692	24.1946	8.70776e-07	Neg.Binomial	3.71282e-06	0.0010745	0.0114613	0.0103868
AT2G02520	2	676771	678145	1375	*	0	0	2	4	1.38629	3.85489	0.049601	Neg.Binomial	0.049601	0	0.00218182	0.00218182
AT2G02695	2	752139	754145	2007	*	0	0	4	2	1.38629	3.85489	0.049601	Neg.Binomial	0.049601	0	0.00149477	0.00149477
AT2G02835	2	820437	821291	855	*	0	0	12	5	2.25129	14.7629	0.000121911	Neg.Binomial	0.000354754	0	0.00994152	0.00994152
AT2G02840	2	821553	822858	1306	*	0	0	7	7	2.07944	1.0381e+32	0	Neg.Binomial.W	0	0	0.00535988	0.00535988
AT2G03330	2	1008460	1014122	5663	*	0	0	4	6	1.79176	7.92486	0.004876	Neg.Binomial	0.00808788	0	0.000882924	0.000882924
AT2G03567	2	1085525	1086607	1083	*	0	0	6	1	1.50408	4.47308	0.034433	Neg.Binomial	0.0385982	0	0.00323176	0.00323176
AT2G03821	2	1167303	1168206	904	*	0	0	2	5	1.50408	4.81817	0.0281612	Neg.Binomial	0.0329495	0	0.00387168	0.00387168
AT2G03965	2	1251510	1252989	1480	*	1	0	9	9	1.89712	14.073	0.00017585	Neg.Binomial	0.000483067	0.000337838	0.00608108	0.00574324
AT2G04040	2	1334270	1336550	2281	*	0	0	3	3	1.38629	4.32435e+31	0	Neg.Binomial.W	0	0	0.00131521	0.00131521
AT2G04160	2	1401268	1407827	6560	*	0	0	12	8	2.3979	19.5029	1.00445e-05	Neg.Binomial	3.61706e-05	0	0.00152439	0.00152439
AT2G05105	2	1836841	1837441	601	*	0	1	4	6	1.38629	5.78234	0.016188	Neg.Binomial	0.0206813	0.000831947	0.00831947	0.00748752
AT2G05350	2	1949614	1954740	5127	*	1	0	8	12	1.99243	28.5735	9.02062e-08	Neg.Binomial	4.44633e-07	9.75229e-05	0.00195046	0.00185294
AT2G05360	2	1956115	1959303	3189	*	0	0	11	19	2.77259	31.9212	1.60558e-08	Neg.Binomial	8.71777e-08	0	0.00470367	0.00470367
AT2G05635	2	2089484	2091016	1533	*	0	0	7	4	1.8718	9.01418	0.00267893	Neg.Binomial	0.00474969	0	0.00358774	0.00358774
AT2G05645	2	2101497	2102111	615	*	0	0	4	7	1.8718	9.01418	0.00267893	Neg.Binomial	0.00474969	0	0.00894309	0.00894309
AT2G06095	2	2373522	2374745	1224	*	0	0	2	10	1.94591	6.84909	0.00886865	Neg.Binomial	0.0131703	0	0.00490196	0.00490196
AT2G06105	2	2395013	2398395	3383	*	0	0	8	10	2.30259	17.0945	3.55654e-05	Neg.Binomial	0.000116047	0	0.00266036	0.00266036
AT2G06420	2	2538743	2540365	1623	*	0	0	5	6	1.8718	9.01416	0.00267896	Neg.Binomial	0.00474969	0	0.00338879	0.00338879
AT2G06500	2	2580718	2583223	2506	*	0	0	7	7	2.07944	1.0381e+32	0	Neg.Binomial.W	0	0	0.0027933	0.0027933
AT2G06555	2	2604148	2604927	780	*	4	0	6	10	1.09861	6.27898	0.0122179	Neg.Binomial	0.0168815	0.0025641	0.0102564	0.00769231
AT2G06570	2	2622603	2624902	2300	*	0	0	10	22	2.83321	24.6772	6.77812e-07	Neg.Binomial	3.07895e-06	0	0.00695652	0.00695652
AT2G06645	2	2647991	2649647	1657	*	1	0	11	16	2.26868	24.4492	7.6297e-07	Neg.Binomial	3.35631e-06	0.00030175	0.00814725	0.0078455
AT2G06675	2	2705042	2705476	435	*	0	0	3	6	1.70475	6.85943	0.00881748	Neg.Binomial	0.0131625	0	0.0103448	0.0103448
AT2G06845	2	2753443	2756008	2566	*	2	0	19	20	2.32728	35.3869	2.70301e-09	Neg.Binomial	1.64789e-08	0.000389712	0.00759938	0.00720966
AT2G06904	2	2806625	2807368	744	*	0	0	7	9	2.19722	14.7226	0.000124547	Neg.Binomial	0.000354754	0	0.0107527	0.0107527
AT2G06906	2	2807415	2807967	553	*	0	0	1	5	1.38629	3.85489	0.049601	Neg.Binomial	0.049601	0	0.00542495	0.00542495
AT2G06908	2	2815398	2816349	952	*	0	0	6	5	1.8718	9.01416	0.00267896	Neg.Binomial	0.00474969	0	0.00577731	0.00577731
AT2G07020	2	2908473	2911198	2726	*	1	1	4	20	2.48491	15.4158	8.6262e-05	Neg.Binomial.W	0.000266454	0.000366838	0.00440205	0.00403522
AT2G07120	2	2953605	2954722	1118	*	0	0	5	1	1.38629	3.85489	0.049601	Neg.Binomial	0.049601	0	0.00268336	0.00268336
AT2G07200	2	2989205	2989878	674	*	0	0	3	6	1.70475	6.85943	0.00881748	Neg.Binomial	0.0131625	0	0.00667656	0.00667656
AT2G07215	2	2996776	2997889	1114	*	0	0	8	12	2.3979	19.5029	1.00445e-05	Neg.Binomial	3.61706e-05	0	0.00897666	0.00897666
AT2G07240	2	3007102	3012333	5232	*	0	1	20	32	2.89037	49.8493	1.66021e-12	Neg.Binomial	1.25418e-11	9.55657e-05	0.00496942	0.00487385
AT2G07280	2	3026398	3029353	2956	*	0	0	8	6	2.07944	12.3953	0.000430406	Neg.Binomial	0.00104228	0	0.00236806	0.00236806
AT2G07310	2	3034797	3036387	1591	*	0	0	7	5	1.94591	10.1241	0.00146346	Neg.Binomial	0.00299148	0	0.00377121	0.00377121
AT2G07560	2	3169908	3174102	4195	*	1	1	14	16	2.70805	29.3987	5.89156e-08	Neg.Binomial	2.98879e-07	0.000238379	0.00357569	0.00333731
AT2G07749	2	3247003	3249357	2355	*	1	0	6	2	1.20397	3.97652	0.0461388	Neg.Binomial	0.049601	0.000212314	0.00169851	0.0014862
AT2G07777	2	3249396	3251545	2150	*	0	0	1	5	1.38629	3.85489	0.049601	Neg.Binomial	0.049601	0	0.00139535	0.00139535
AT2G07779	2	3254364	3255815	1452	*	0	0	9	3	1.94591	9.5322	0.00201898	Neg.Binomial	0.00405547	0	0.00413223	0.00413223
AT2G07621	2	3263619	3264412	794	*	0	1	9	1	1.38629	5.09972	0.0239297	Neg.Binomial.W	0.0301836	0.000629723	0.00629723	0.00566751
AT2G07674	2	3268932	3269906	975	*	0	0	11	6	2.25129	15.9035	6.6655e-05	Neg.Binomial	0.000206809	0	0.00871795	0.00871795
AT2G07676	2	3272619	3272975	357	*	0	0	7	3	1.79176	7.92486	0.004876	Neg.Binomial	0.00808788	0	0.0140056	0.0140056
AT2G07669	2	3282787	3283553	767	*	0	0	4	13	2.25129	11.2795	0.000783684	Neg.Binomial	0.00174394	0	0.0110821	0.0110821
AT2G07681	2	3287529	3292366	4838	*	0	0	7	3	1.79176	7.92486	0.004876	Neg.Binomial	0.00808788	0	0.00103348	0.00103348
AT2G07633	2	3329660	3331324	1665	*	0	0	9	1	1.79176	4.79999	0.02846	Neg.Binomial	0.0330212	0	0.003003	0.003003
AT2G07599	2	3348796	3351212	2417	*	0	1	7	1	1.20397	4.2413	0.039452	Neg.Binomial.W	0.0438706	0.000206868	0.00165494	0.00144808
AT2G07698	2	3361463	3364127	2665	*	0	0	32	6	2.99573	22.4434	2.16433e-06	Neg.Binomial.W	8.84829e-06	0	0.00712946	0.00712946
AT2G07706	2	3381463	3386102	4640	*	0	0	8	1	1.70475	4.69336	0.0302794	Neg.Binomial	0.0349571	0	0.000969828	0.000969828
AT2G07714	2	3407671	3408506	836	*	0	0	5	1	1.38629	3.85489	0.049601	Neg.Binomial	0.049601	0	0.00358852	0.00358852
AT2G07715	2	3410597	3413161	2565	*	0	0	17	9	2.63906	26.1279	3.19537e-07	Neg.Binomial	1.50053e-06	0	0.00506823	0.00506823
AT2G07725	2	3447398	3449059	1662	*	0	0	9	3	1.94591	9.5322	0.00201898	Neg.Binomial	0.00405547	0	0.00361011	0.00361011
AT2G07728	2	3453686	3456127	2442	*	0	0	5	1	1.38629	3.85489	0.049601	Neg.Binomial	0.049601	0	0.0012285	0.0012285
AT2G07656	2	3458281	3461448	3168	*	1	0	21	4	2.19722	8.4678	0.00361489	Neg.Binomial	0.00626521	0.000157828	0.00394571	0.00378788
AT2G07732	2	3468160	3468899	740	*	0	0	6	1	1.50408	4.47308	0.034433	Neg.Binomial	0.0385982	0	0.00472973	0.00472973
AT2G07827	2	3474996	3476845	1850	*	0	0	7	4	1.8718	9.01418	0.00267893	Neg.Binomial	0.00474969	0	0.00297297	0.00297297
AT2G07806	2	3484627	3489670	5044	*	0	0	20	3	2.52573	14.5111	0.000139339	Neg.Binomial.W	0.000393661	0	0.00227994	0.00227994
AT2G07795	2	3493226	3494382	1157	*	0	0	7	2	1.70475	6.85943	0.00881748	Neg.Binomial	0.0131625	0	0.00388937	0.00388937
AT2G07662	2	3497073	3498780	1708	*	0	0	9	1	1.79176	4.79999	0.02846	Neg.Binomial	0.0330212	0	0.0029274	0.0029274
AT2G07835	2	3501553	3502294	742	*	0	0	12	2	2.07944	6.85397	0.00884444	Neg.Binomial	0.0131625	0	0.00943396	0.00943396
AT2G07680	2	3514668	3522658	7991	*	1	1	17	18	2.8622	35.7319	2.26424e-09	Neg.Binomial	1.39261e-08	0.000125141	0.00218996	0.00206482
AT2G07750	2	3576465	3580525	4061	*	1	0	16	25	2.66259	41.5894	1.12601e-10	Neg.Binomial	7.59785e-10	0.000123122	0.00504802	0.0049249
AT2G07760	2	3584420	3586278	1859	*	0	0	8	17	2.60269	21.9258	2.83396e-06	Neg.Binomial	1.12549e-05	0	0.00672405	0.00672405
AT2G07981	2	3614986	3617716	2731	*	0	1	6	7	1.60944	8.73309	0.00312486	Neg.Binomial	0.00545672	0.000183083	0.00238008	0.002197
AT2G08986	2	3618058	3626460	8403	*	0	0	8	11	2.35138	18.2946	1.89246e-05	Neg.Binomial	6.51119e-05	0	0.00113055	0.00113055
AT2G10260	2	3938527	3941240	2714	*	1	0	5	16	2.03688	10.8223	0.00100282	Neg.Binomial	0.00215673	0.00018423	0.00386883	0.0036846
AT2G10440	2	4013752	4018046	4295	*	4	0	22	38	2.33537	35.0621	3.19353e-09	Neg.Binomial	1.93e-08	0.000465658	0.00698487	0.00651921
AT2G10545	2	4089648	4090671	1024	*	1	0	4	5	1.29928	4.85989	0.0274882	Neg.Binomial	0.0329495	0.000488281	0.00439453	0.00390625
AT2G10550	2	4096001	4096920	920	*	1	0	3	6	1.29928	4.85989	0.0274882	Neg.Binomial	0.0329495	0.000543478	0.0048913	0.00434783
AT2G10560	2	4109862	4110698	837	*	1	0	5	4	1.29928	4.85989	0.0274882	Neg.Binomial	0.0329495	0.000597372	0.00537634	0.00477897
AT2G10602	2	4134895	4135888	994	*	0	1	2	10	1.54045	5.5876	0.018088	Neg.Binomial.W	0.0230241	0.000503018	0.00603622	0.0055332
AT2G10615	2	4228157	4229987	1831	*	0	0	6	9	2.14007	13.5528	0.000231951	Neg.Binomial	0.000597059	0	0.00409612	0.00409612
AT2G10625	2	4295362	4300871	5510	*	0	0	10	21	2.80336	25.6228	4.15103e-07	Neg.Binomial	1.91057e-06	0	0.00281307	0.00281307
AT2G10940	2	4310321	4312162	1842	*	0	0	9	5	2.07944	12.3953	0.000430406	Neg.Binomial	0.00104228	0	0.00380022	0.00380022
AT2G10965	2	4323671	4324948	1278	*	0	0	9	9	2.30259	6.32878e+31	0	Neg.Binomial	0	0	0.00704225	0.00704225
AT2G10975	2	4334959	4335909	951	*	1	1	7	8	2.0149	11.2518	0.000795439	Neg.Binomial	0.00174394	0.00105152	0.00788644	0.00683491
AT2G11010	2	4361869	4365919	4051	*	0	2	15	34	2.54553	24.4548	7.60752e-07	Neg.Binomial	3.35631e-06	0.000246853	0.00604789	0.00580104
AT2G11015	2	4366200	4366640	441	*	0	0	5	2	1.50408	4.81817	0.0281612	Neg.Binomial	0.0329495	0	0.00793651	0.00793651
AT2G11620	2	4658445	4660777	2333	*	3	1	15	14	1.981	21.3717	3.78309e-06	Neg.Binomial	1.4771e-05	0.000857265	0.00621517	0.00535791
AT2G11623	2	4660870	4661415	546	*	0	0	8	2	1.79176	6.91328	0.00855579	Neg.Binomial	0.0131625	0	0.00915751	0.00915751
AT2G11851	2	4785961	4790030	4070	*	0	1	6	14	1.99243	14.2375	0.000161129	Neg.Binomial	0.000453379	0.00012285	0.002457	0.00233415
AT2G12405	2	5010792	5011590	799	*	0	0	5	9	2.07944	12.3953	0.000430406	Neg.Binomial	0.00104228	0	0.00876095	0.00876095
AT2G12875	2	5289411	5291470	2060	*	1	0	4	5	1.29928	4.85989	0.0274882	Neg.Binomial	0.0329495	0.000242718	0.00218447	0.00194175
AT2G12935	2	5315038	5316041	1004	*	0	0	6	12	2.30259	17.0945	3.55655e-05	Neg.Binomial	0.000116047	0	0.00896414	0.00896414
AT2G12940	2	5317475	5319090	1616	*	0	0	4	5	1.70475	150.906	0.00656149	QuasiPoisson	0.0103173	0	0.00278465	0.00278465
AT2G12945	2	5322903	5323624	722	*	0	0	5	8	2.0149	11.2518	0.000795439	Neg.Binomial	0.00174394	0	0.00900277	0.00900277
AT2G13430	2	5590052	5591422	1371	*	0	0	2	4	1.38629	3.85489	0.049601	Neg.Binomial	0.049601	0	0.00218818	0.00218818
AT2G13450	2	5598421	5599923	1503	*	3	1	18	28	2.44235	40.6659	1.80612e-10	Neg.Binomial	1.20698e-09	0.00133067	0.0153027	0.0139721
AT2G13500	2	5627936	5629099	1164	*	0	1	8	10	1.89712	14.073	0.00017585	Neg.Binomial	0.000483067	0.000429553	0.00773196	0.00730241
AT2G13510	2	5630001	5631107	1107	*	0	0	16	14	2.77259	31.9212	1.60557e-08	Neg.Binomial	8.71777e-08	0	0.0135501	0.0135501
AT2G13770	2	5736570	5737863	1294	*	0	0	4	11	2.14007	11.9316	0.000551896	Neg.Binomial	0.00132722	0	0.00579598	0.00579598
AT2G14000	2	5884600	5885985	1386	*	1	1	14	15	2.67415	28.1437	1.12636e-07	Neg.Binomial	5.47427e-07	0.000721501	0.0104618	0.00974026
AT2G14390	2	6110912	6111918	1007	*	2	0	6	7	1.32176	6.78277	0.00920418	Neg.Binomial	0.0136104	0.000993049	0.00645482	0.00546177
AT2G14395	2	6119467	6120748	1282	*	0	0	12	8	2.3979	19.5029	1.00445e-05	Neg.Binomial	3.61706e-05	0	0.00780031	0.00780031
AT2G14540	2	6197663	6199406	1744	*	0	0	4	4	1.60944	3.21132e+31	0	Neg.Binomial	0	0	0.00229358	0.00229358
AT2G14700	2	6292466	6295726	3261	*	0	0	7	11	2.30259	17.0945	3.55654e-05	Neg.Binomial	0.000116047	0	0.00275989	0.00275989
AT2G14750	2	6313883	6316047	2165	*	0	0	2	5	1.50408	4.81817	0.0281612	Neg.Binomial	0.0329495	0	0.00161663	0.00161663
AT2G14765	2	6351289	6351964	676	*	0	0	6	3	1.70475	6.85943	0.00881748	Neg.Binomial	0.0131625	0	0.0066568	0.0066568
AT2G14870	2	6391172	6391477	306	*	1	0	7	4	1.46634	6.73823	0.00943683	Neg.Binomial	0.0138076	0.00163399	0.0179739	0.0163399
AT2G14945	2	6438504	6439144	641	*	0	0	8	10	2.30259	17.0945	3.55654e-05	Neg.Binomial	0.000116047	0	0.0140406	0.0140406
AT2G15110	2	6554847	6557168	2322	*	1	2	11	23	2.42775	21.6496	3.27286e-06	Neg.Binomial	1.28511e-05	0.000645995	0.00732127	0.00667528
AT2G15180	2	6588743	6590167	1425	*	0	0	3	6	1.70475	6.85943	0.00881748	Neg.Binomial	0.0131625	0	0.00315789	0.00315789
AT2G15420	2	6723948	6728183	4236	*	0	0	20	32	3.29584	54.2118	1.80003e-13	Neg.Binomial	1.43796e-12	0	0.00613787	0.00613787
AT2G15710	2	6842648	6845103	2456	*	0	1	11	5	1.79176	11.8873	0.000565181	Neg.Binomial	0.00133606	0.000203583	0.00325733	0.00305375
AT2G16018	2	6972222	6973705	1484	*	0	0	12	8	2.3979	19.5029	1.00445e-05	Neg.Binomial	3.61706e-05	0	0.00673854	0.00673854
AT2G16030	2	6973673	6975007	1335	*	2	0	6	10	1.50408	9.63635	0.00190764	Neg.Binomial	0.00387664	0.000749064	0.00599251	0.00524345
AT2G16040	2	6976017	6977683	1667	*	0	0	7	8	2.14007	13.5528	0.000231951	Neg.Binomial	0.000597059	0	0.0044991	0.0044991
AT2G16586	2	7190937	7192071	1135	*	0	0	7	14	2.44235	20.7189	5.31889e-06	Neg.Binomial	1.99818e-05	0	0.0092511	0.0092511
AT2G16676	2	7230346	7232223	1878	*	2	0	12	30	2.3979	19.354	1.08594e-05	Neg.Binomial	3.89036e-05	0.000532481	0.0111821	0.0106496
AT2G17920	2	7782712	7784287	1576	*	3	0	10	12	1.56862	13.5403	0.00023349	Neg.Binomial	0.000598803	0.000951777	0.0069797	0.00602792
AT2G18130	2	7879308	7883935	4628	*	0	0	3	3	1.38629	4.32435e+31	0	Neg.Binomial.W	0	0	0.000648228	0.000648228
AT2G18320	2	7956220	7957584	1365	*	0	0	3	3	1.38629	4.32435e+31	0	Neg.Binomial.W	0	0	0.0021978	0.0021978
AT2G18530	2	8039670	8040780	1111	*	0	0	9	12	2.44235	20.7189	5.31887e-06	Neg.Binomial	1.99818e-05	0	0.00945095	0.00945095
AT2G18915	2	8194512	8197483	2972	*	0	0	4	4	1.60944	3.21132e+31	0	Neg.Binomial	0	0	0.0013459	0.0013459
AT2G19360	2	8378664	8383374	4711	*	1	0	21	17	2.59027	37.8495	7.64188e-10	Neg.Binomial	4.78479e-09	0.000106135	0.00403311	0.00392698
AT2G19365	2	8380020	8381326	1307	*	0	0	10	8	2.30259	17.0945	3.55654e-05	Neg.Binomial	0.000116047	0	0.006886	0.006886
AT2G19850	2	8568569	8569890	1322	*	1	0	16	25	2.66259	41.5894	1.12601e-10	Neg.Binomial	7.59785e-10	0.000378215	0.0155068	0.0151286
AT2G20780	2	8947242	8949429	2188	*	0	0	3	5	1.60944	5.82206	0.0158264	Neg.Binomial	0.0204829	0	0.00182815	0.00182815
AT2G20950	2	9002843	9005944	3102	*	0	0	1	7	1.60944	4.58265	0.0322973	Neg.Binomial	0.0370406	0	0.00128949	0.00128949
AT2G21100	2	9048131	9049404	1274	*	0	0	2	5	1.50408	4.81817	0.0281612	Neg.Binomial	0.0329495	0	0.00274725	0.00274725
AT2G22010	2	9363109	9369461	6353	*	0	0	3	3	1.38629	4.32435e+31	0	Neg.Binomial.W	0	0	0.000472218	0.000472218
AT2G22440	2	9528910	9530060	1151	*	2	0	9	14	1.83258	12.1697	0.000485731	Neg.Binomial	0.00117216	0.00086881	0.00999131	0.0091225
AT2G22740	2	9662638	9667038	4401	*	0	0	3	4	1.50408	86.7271	0.0113348	QuasiPoisson	0.0157239	0	0.000795274	0.000795274
AT2G24340	2	10355430	10359546	4117	*	0	1	6	10	1.79176	11.8873	0.000565181	Neg.Binomial	0.00133606	0.000121448	0.00194316	0.00182171
AT2G24880	2	10590554	10590862	309	*	1	0	2	6	1.20397	3.97652	0.0461388	Neg.Binomial	0.049601	0.00161812	0.012945	0.0113269
AT2G25160	2	10708993	10711281	2289	*	0	0	4	4	1.60944	3.21132e+31	0	Neg.Binomial	0	0	0.00174749	0.00174749
AT2G26620	2	11325069	11326835	1767	*	0	0	5	8	2.0149	11.2518	0.000795439	Neg.Binomial	0.00174394	0	0.00367855	0.00367855
AT2G26660	2	11338752	11340950	2199	*	0	0	3	5	1.60944	5.82206	0.0158264	Neg.Binomial	0.0204829	0	0.00181901	0.00181901
AT2G27380	2	11713411	11715774	2364	*	0	0	3	7	1.79176	7.92486	0.004876	Neg.Binomial	0.00808788	0	0.00211506	0.00211506
AT2G28640	2	12284281	12286842	2562	*	0	0	4	7	1.8718	9.01418	0.00267893	Neg.Binomial	0.00474969	0	0.00214676	0.00214676
AT2G29600	2	12655151	12657296	2146	*	0	0	2	4	1.38629	3.85489	0.049601	Neg.Binomial	0.049601	0	0.00139795	0.00139795
AT2G29605	2	12657909	12660087	2179	*	2	0	7	7	1.38629	7.70979	0.00549221	Neg.Binomial	0.00898139	0.000458926	0.00321248	0.00275356
AT2G29850	2	12734725	12736394	1670	*	1	0	9	10	1.94591	15.1861	9.74181e-05	Neg.Binomial	0.000295657	0.000299401	0.00568862	0.00538922
AT2G29920	2	12754424	12755384	961	*	0	0	5	5	1.79176	3.62447e+21	2.75903e-22	QuasiPoisson	2.52306e-21	0	0.00520291	0.00520291
AT2G29925	2	12755006	12755431	426	*	0	0	1	5	1.38629	3.85489	0.049601	Neg.Binomial	0.049601	0	0.00704225	0.00704225
AT2G30730	2	13092593	13094677	2085	*	0	1	4	8	1.54045	7.72303	0.00545209	Neg.Binomial	0.00895792	0.000239808	0.0028777	0.00263789
AT2G30920	2	13157089	13160886	3798	*	0	0	5	4	1.70475	150.906	0.00656149	QuasiPoisson	0.0103173	0	0.00118483	0.00118483
AT2G33170	2	14056100	14060848	4749	*	0	0	3	3	1.38629	4.32435e+31	0	Neg.Binomial.W	0	0	0.000631712	0.000631712
AT2G33770	2	14277558	14283113	5556	*	0	0	2	5	1.50408	4.81817	0.0281612	Neg.Binomial	0.0329495	0	0.00062995	0.00062995
AT2G34110	2	14392551	14403317	10767	*	0	1	14	13	2.26868	24.4492	7.62971e-07	Neg.Binomial	3.35631e-06	4.64382e-05	0.00125383	0.00120739
AT2G34100	2	14399534	14413489	13956	*	5	1	49	36	2.65089	81.2488	1.99019e-19	Neg.Binomial	1.77331e-18	0.000214961	0.00304529	0.00283032
AT2G34290	2	14472633	14473437	805	*	0	0	5	5	1.79176	3.62447e+21	2.75903e-22	QuasiPoisson	2.52306e-21	0	0.00621118	0.00621118
AT2G34655	2	14596565	14597543	979	*	1	0	6	12	1.89712	14.073	0.00017585	Neg.Binomial	0.000483067	0.000510725	0.00919305	0.00868233
AT2G36580	2	15339122	15343086	3965	*	0	0	4	3	1.50408	86.7271	0.0113348	QuasiPoisson	0.0157239	0	0.000882724	0.000882724
AT2G36710	2	15389466	15391257	1792	*	0	0	5	8	2.0149	11.2518	0.000795439	Neg.Binomial	0.00174394	0	0.00362723	0.00362723
AT2G36730	2	15404932	15406609	1678	*	0	0	11	9	2.3979	482.223	7.01366e-107	Neg.Binomial	7.73729e-106	0	0.00595948	0.00595948
AT2G36750	2	15410376	15412064	1689	*	0	0	3	10	2.0149	9.29105	0.00230276	Neg.Binomial	0.00458572	0	0.00384843	0.00384843
AT2G37370	2	15679107	15684718	5612	*	0	0	4	10	2.07944	12.3953	0.000430408	Neg.Binomial	0.00104228	0	0.00124733	0.00124733
AT2G38195	2	16002263	16006654	4392	*	0	0	10	9	2.35138	18.2946	1.89246e-05	Neg.Binomial	6.51119e-05	0	0.00216302	0.00216302
AT2G38220	2	16007891	16010932	3042	*	0	0	14	14	2.70805	1.34449e+22	7.43778e-23	QuasiPoisson	7.49168e-22	0	0.00460224	0.00460224
AT2G39770	2	16588556	16591032	2477	*	0	0	13	10	2.52573	23.1711	1.48205e-06	Neg.Binomial	6.13111e-06	0	0.00464271	0.00464271
AT2G40310	2	16834065	16835711	1647	*	0	0	9	5	2.07944	12.3953	0.000430406	Neg.Binomial	0.00104228	0	0.00425015	0.00425015
AT2G40955	2	17092669	17095132	2464	*	1	0	15	12	2.26868	24.4492	7.62971e-07	Neg.Binomial	3.35631e-06	0.000202922	0.0054789	0.00527597
AT2G41590	2	17343360	17345005	1646	*	4	1	23	19	2.12823	33.3005	7.89633e-09	Neg.Binomial	4.53549e-08	0.00151883	0.0127582	0.0112394
AT2G41640	2	17360374	17363788	3415	*	0	0	7	9	2.19722	14.7226	0.000124547	Neg.Binomial	0.000354754	0	0.00234261	0.00234261
AT2G41650	2	17362645	17364518	1874	*	0	0	7	9	2.19722	14.7226	0.000124547	Neg.Binomial	0.000354754	0	0.00426894	0.00426894
AT2G43900	2	18178588	18184089	5502	*	0	0	2	4	1.38629	3.85489	0.049601	Neg.Binomial	0.049601	0	0.000545256	0.000545256
AT2G46070	2	18945937	18948067	2131	*	0	0	1	6	1.50408	4.47308	0.034433	Neg.Binomial	0.0385982	0	0.00164242	0.00164242
AT2G46190	2	18971769	18972804	1036	*	0	0	5	5	1.79176	3.62447e+21	2.75903e-22	QuasiPoisson	2.52306e-21	0	0.00482625	0.00482625
AT2G46460	2	19071537	19072019	483	*	1	0	2	10	1.54045	5.86584	0.0154375	Neg.Binomial.W	0.0204829	0.0010352	0.0124224	0.0113872
AT2G46765	2	19220194	19220586	393	*	0	0	3	10	2.0149	9.29105	0.00230276	Neg.Binomial	0.00458572	0	0.0165394	0.0165394
AT2G47020	2	19319685	19322507	2823	*	0	0	8	9	2.25129	15.9035	6.6655e-05	Neg.Binomial	0.000206809	0	0.00301098	0.00301098
AT3G01345	3	129138	130749	1612	*	0	0	4	8	1.94591	10.1241	0.00146346	Neg.Binomial	0.00299148	0	0.00372208	0.00372208
AT3G01650	3	241739	245284	3546	*	0	0	2	4	1.38629	3.85489	0.049601	Neg.Binomial	0.049601	0	0.000846024	0.000846024
AT3G02030	3	344908	348847	3940	*	0	0	6	7	2.0149	11.2518	0.000795439	Neg.Binomial	0.00174394	0	0.00164975	0.00164975
AT3G02130	3	380350	384582	4233	*	0	0	3	4	1.50408	86.7271	0.0113348	QuasiPoisson	0.0157239	0	0.000826837	0.000826837
AT3G02610	3	555626	557723	2098	*	0	0	6	8	2.07944	12.3953	0.000430406	Neg.Binomial	0.00104228	0	0.00333651	0.00333651
AT3G03790	3	961750	968152	6403	*	0	0	8	11	2.35138	18.2946	1.89246e-05	Neg.Binomial	6.51119e-05	0	0.00148368	0.00148368
AT3G05410	3	1554673	1561535	6863	*	4	2	50	75	3.03655	86.8472	1.1724e-20	Neg.Binomial	1.05821e-19	0.000437127	0.0091068	0.00866968
AT3G05540	3	1606487	1608030	1544	*	0	0	5	3	1.60944	5.82206	0.0158264	Neg.Binomial	0.0204829	0	0.00259067	0.00259067
AT3G05630	3	1635194	1640357	5164	*	0	0	4	2	1.38629	3.85489	0.049601	Neg.Binomial	0.049601	0	0.000580945	0.000580945
AT3G05840	3	1739777	1743163	3387	*	0	0	3	3	1.38629	4.32435e+31	0	Neg.Binomial.W	0	0	0.00088574	0.00088574
AT3G06435	3	1968288	1970946	2659	*	0	0	7	1	1.60944	4.58265	0.0322973	Neg.Binomial	0.0370406	0	0.00150432	0.00150432
AT3G07610	3	2425884	2433113	7230	*	0	0	4	2	1.38629	3.85489	0.049601	Neg.Binomial	0.049601	0	0.000414938	0.000414938
AT3G08720	3	2648372	2651231	2860	*	0	0	4	5	1.70475	150.906	0.00656149	QuasiPoisson	0.0103173	0	0.00157343	0.00157343
AT3G10950	3	3423893	3424566	674	*	0	0	12	6	2.30259	17.0945	3.55655e-05	Neg.Binomial	0.000116047	0	0.0133531	0.0133531
AT3G12120	3	3860251	3863250	3000	*	0	0	2	5	1.50408	4.81817	0.0281612	Neg.Binomial	0.0329495	0	0.00116667	0.00116667
AT3G13662	3	4467090	4468498	1409	*	0	0	4	4	1.60944	3.21132e+31	0	Neg.Binomial	0	0	0.00283889	0.00283889
AT3G14610	3	4912324	4914672	2349	*	0	0	6	10	2.19722	14.7226	0.000124547	Neg.Binomial	0.000354754	0	0.0034057	0.0034057
AT3G14670	3	4927682	4929018	1337	*	1	0	4	6	1.38629	5.78234	0.0161879	Neg.Binomial	0.0206813	0.000373972	0.00373972	0.00336574
AT3G14940	3	5025184	5029886	4703	*	0	0	6	5	1.8718	9.01416	0.00267896	Neg.Binomial	0.00474969	0	0.00116947	0.00116947
AT3G15518	3	5249112	5249754	643	*	0	0	1	6	1.50408	4.47308	0.034433	Neg.Binomial	0.0385982	0	0.00544323	0.00544323
AT3G16820	3	5728016	5729174	1159	*	0	0	3	3	1.38629	4.32435e+31	0	Neg.Binomial.W	0	0	0.00258844	0.00258844
AT3G17400	3	5954887	5955444	558	*	4	0	20	9	1.64223	11.6172	0.000653443	Neg.Binomial	0.00153427	0.00358423	0.0259857	0.0224014
AT3G17800	3	6091110	6093151	2042	*	0	0	8	7	2.14007	13.5528	0.000231951	Neg.Binomial	0.000597059	0	0.00367287	0.00367287
AT3G20030	3	6990254	6991462	1209	*	0	0	10	4	2.07944	12.3953	0.000430408	Neg.Binomial	0.00104228	0	0.00578991	0.00578991
AT3G20690	3	7231570	7232682	1113	*	0	0	2	5	1.50408	4.81817	0.0281612	Neg.Binomial	0.0329495	0	0.00314465	0.00314465
AT3G20700	3	7233525	7234505	981	*	0	0	4	2	1.38629	3.85489	0.049601	Neg.Binomial	0.049601	0	0.0030581	0.0030581
AT3G20950	3	7342675	7344744	2070	*	0	0	10	17	2.67415	28.1437	1.12636e-07	Neg.Binomial	5.47427e-07	0	0.00652174	0.00652174
AT3G21473	3	7565166	7567014	1849	*	0	0	2	4	1.38629	3.85489	0.049601	Neg.Binomial	0.049601	0	0.0016225	0.0016225
AT3G22125	3	7803338	7808056	4719	*	4	0	24	33	2.28578	50.0893	1.46905e-12	Neg.Binomial	1.12196e-11	0.000423819	0.00603942	0.0056156
AT3G22142	3	7803492	7808046	4555	*	4	0	24	33	2.28578	50.0893	1.46905e-12	Neg.Binomial	1.12196e-11	0.000439078	0.00625686	0.00581778
AT3G22421	3	7949106	7950440	1335	*	0	0	4	2	1.38629	3.85489	0.049601	Neg.Binomial	0.049601	0	0.00224719	0.00224719
AT3G22760	3	8044410	8048263	3854	*	0	0	3	3	1.38629	4.32435e+31	0	Neg.Binomial.W	0	0	0.000778412	0.000778412
AT3G22770	3	8047684	8048667	984	*	0	0	6	2	1.60944	5.82206	0.0158264	Neg.Binomial	0.0204829	0	0.00406504	0.00406504
AT3G22940	3	8131468	8132706	1239	*	0	0	4	5	1.70475	150.906	0.00656149	QuasiPoisson	0.0103173	0	0.00363196	0.00363196
AT3G23685	3	8527239	8528317	1079	*	0	0	2	4	1.38629	3.85489	0.049601	Neg.Binomial	0.049601	0	0.00278035	0.00278035
AT3G24514	3	8937382	8938949	1568	*	0	1	6	9	1.7346	10.8175	0.00100544	Neg.Binomial	0.00215673	0.000318878	0.00478316	0.00446429
AT3G24542	3	8956257	8957667	1411	*	0	0	8	14	2.48491	21.9418	2.81045e-06	Neg.Binomial	1.12257e-05	0	0.00779589	0.00779589
AT3G25130	3	9152170	9153944	1775	*	0	0	5	2	1.50408	4.81817	0.0281612	Neg.Binomial	0.0329495	0	0.00197183	0.00197183
AT3G25460	3	9231581	9232666	1086	*	1	0	9	7	1.79176	11.8873	0.000565181	Neg.Binomial	0.00133606	0.000460405	0.00736648	0.00690608
AT3G25720	3	9380234	9381405	1172	*	4	0	9	13	1.38629	11.5647	0.000672162	Neg.Binomial	0.00156763	0.00170648	0.00938567	0.00767918
AT3G26130	3	9551789	9555667	3879	*	0	0	5	2	1.50408	4.81817	0.0281612	Neg.Binomial	0.0329495	0	0.000902294	0.000902294
AT3G26125	3	9551812	9553602	1791	*	0	0	4	2	1.38629	3.85489	0.049601	Neg.Binomial	0.049601	0	0.00167504	0.00167504
AT3G26500	3	9707912	9710100	2189	*	0	0	8	7	2.14007	13.5528	0.000231951	Neg.Binomial	0.000597059	0	0.00342622	0.00342622
AT3G27040	3	9974768	9976390	1623	*	0	0	6	6	1.94591	1.71386e+32	0	Neg.Binomial	0	0	0.00369686	0.00369686
AT3G27329	3	10114192	10114560	369	*	0	0	9	5	2.07944	12.3953	0.000430406	Neg.Binomial	0.00104228	0	0.0189702	0.0189702
AT3G27600	3	10223743	10224948	1206	*	0	0	4	5	1.70475	150.906	0.00656149	QuasiPoisson	0.0103173	0	0.00373134	0.00373134
AT3G27670	3	10245112	10253308	8197	*	0	0	1	5	1.38629	3.85489	0.049601	Neg.Binomial	0.049601	0	0.000365988	0.000365988
AT3G28410	3	10640152	10642071	1920	*	0	0	2	6	1.60944	5.82206	0.0158264	Neg.Binomial	0.0204829	0	0.00208333	0.00208333
AT3G28550	3	10700562	10704018	3457	*	0	0	5	8	2.0149	11.2518	0.000795439	Neg.Binomial	0.00174394	0	0.00188024	0.00188024
AT3G28780	3	10805857	10808461	2605	*	1	0	8	3	1.46634	6.73823	0.00943684	Neg.Binomial	0.0138076	0.000191939	0.00211132	0.00191939
AT3G28870	3	10890355	10891839	1485	*	2	1	8	13	1.94591	15.1861	9.74156e-05	Neg.Binomial	0.000295657	0.0010101	0.00707071	0.00606061
AT3G28900	3	10902003	10904458	2456	*	0	0	7	6	2.0149	11.2518	0.000795439	Neg.Binomial	0.00174394	0	0.00264658	0.00264658
AT3G28899	3	10902184	10902515	332	*	0	0	6	5	1.8718	9.01416	0.00267896	Neg.Binomial	0.00474969	0	0.0165663	0.0165663
AT3G29033	3	11024007	11024889	883	*	0	0	3	8	1.8718	9.01418	0.00267893	Neg.Binomial	0.00474969	0	0.00622877	0.00622877
AT3G29080	3	11069352	11071376	2025	*	1	0	11	13	2.15948	20.9121	4.80855e-06	Neg.Binomial	1.84638e-05	0.000246914	0.00592593	0.00567901
AT3G29190	3	11159192	11163336	4145	*	0	0	2	5	1.50408	4.81817	0.0281612	Neg.Binomial	0.0329495	0	0.000844391	0.000844391
AT3G29450	3	11322669	11324582	1914	*	0	0	9	9	2.30259	6.32878e+31	0	Neg.Binomial	0	0	0.00470219	0.00470219
AT3G29455	3	11348729	11350267	1539	*	1	1	2	12	1.94591	5.62228	0.0177335	Neg.Binomial.W	0.0226143	0.000649773	0.00454841	0.00389864
AT3G29570	3	11363806	11364789	984	*	0	0	9	6	2.14007	13.5528	0.000231951	Neg.Binomial	0.000597059	0	0.00762195	0.00762195
AT3G29638	3	11473109	11475559	2451	*	0	0	2	4	1.38629	3.85489	0.049601	Neg.Binomial	0.049601	0	0.00122399	0.00122399
AT3G29720	3	11549418	11551369	1952	*	0	0	2	4	1.38629	3.85489	0.049601	Neg.Binomial	0.049601	0	0.00153689	0.00153689
AT3G29750	3	11579125	11580600	1476	*	0	0	8	7	2.14007	13.5528	0.000231951	Neg.Binomial	0.000597059	0	0.0050813	0.0050813
AT3G29763	3	11593924	11595441	1518	*	0	0	2	4	1.38629	3.85489	0.049601	Neg.Binomial	0.049601	0	0.00197628	0.00197628
AT3G29765	3	11595467	11597077	1611	*	0	1	4	5	1.29928	4.85989	0.0274882	Neg.Binomial	0.0329495	0.000310366	0.0027933	0.00248293
AT3G29790	3	11693095	11693622	528	*	0	0	3	3	1.38629	4.32435e+31	0	Neg.Binomial.W	0	0	0.00568182	0.00568182
AT3G29796	3	11708561	11713028	4468	*	2	0	10	8	1.60944	11.6441	0.000644056	Neg.Binomial	0.00151735	0.000223814	0.00201432	0.00179051
AT3G30160	3	11783650	11785377	1728	*	1	0	4	4	1.20397	23.8591	0.0394492	QuasiPoisson	0.0438706	0.000289352	0.00231481	0.00202546
AT3G30165	3	11797730	11798191	462	*	1	0	3	6	1.29928	4.85989	0.0274882	Neg.Binomial	0.0329495	0.00108225	0.00974026	0.00865801
AT3G30200	3	11827752	11834262	6511	*	0	0	9	9	2.30259	6.32878e+31	0	Neg.Binomial	0	0	0.00138228	0.00138228
AT3G30230	3	11879235	11881788	2554	*	1	1	21	28	3.19867	53.8258	2.1908e-13	Neg.Binomial	1.73024e-12	0.000391543	0.0095928	0.00920125
AT3G30235	3	11882266	11883625	1360	*	1	1	8	11	2.25129	15.9035	6.6655e-05	Neg.Binomial	0.000206809	0.000735294	0.00698529	0.00625
AT3G30320	3	11931287	11934694	3408	*	0	0	15	17	2.83321	34.4583	4.35474e-09	Neg.Binomial	2.58679e-08	0	0.00469484	0.00469484
AT3G30520	3	12130340	12132173	1834	*	0	0	5	8	2.0149	11.2518	0.000795439	Neg.Binomial	0.00174394	0	0.00354417	0.00354417
AT3G30540	3	12144792	12146502	1711	*	0	1	4	4	1.20397	23.8591	0.0394492	QuasiPoisson	0.0438706	0.000292227	0.00233781	0.00204559
AT3G30770	3	12445493	12448285	2793	*	0	2	15	11	1.94591	20.2481	6.802e-06	Neg.Binomial	2.54161e-05	0.000358038	0.00465449	0.00429646
AT3G30805	3	12488978	12489925	948	*	1	0	5	3	1.20397	3.97652	0.0461388	Neg.Binomial	0.049601	0.000527426	0.00421941	0.00369198
AT3G30820	3	12529843	12531235	1393	*	0	0	10	14	2.56495	24.4064	7.80092e-07	Neg.Binomial	3.35631e-06	0	0.0086145	0.0086145
AT3G30823	3	12560822	12562099	1278	*	1	0	7	10	1.84583	12.973	0.000316022	Neg.Binomial	0.000804524	0.000391236	0.00665102	0.00625978
AT3G30840	3	12588452	12589026	575	*	0	0	3	3	1.38629	4.32435e+31	0	Neg.Binomial.W	0	0	0.00521739	0.00521739
AT3G31350	3	12702587	12703222	636	*	0	0	6	5	1.8718	9.01416	0.00267896	Neg.Binomial	0.00474969	0	0.0086478	0.0086478
AT3G31402	3	12770931	12773539	2609	*	0	0	3	8	1.8718	9.01418	0.00267893	Neg.Binomial	0.00474969	0	0.00210809	0.00210809
AT3G31430	3	12795861	12796871	1011	*	0	0	3	7	1.79176	7.92486	0.004876	Neg.Binomial	0.00808788	0	0.0049456	0.0049456
AT3G31910	3	12907877	12910391	2515	*	0	0	6	11	2.25129	15.9035	6.6655e-05	Neg.Binomial	0.000206809	0	0.00337972	0.00337972
AT3G31925	3	12931025	12932241	1217	*	0	0	3	3	1.38629	4.32435e+31	0	Neg.Binomial.W	0	0	0.00246508	0.00246508
AT3G31950	3	12950113	12952593	2481	*	1	0	16	9	2.19722	22.0839	2.60996e-06	Neg.Binomial	1.05461e-05	0.000201532	0.00503829	0.00483676
AT3G32090	3	13078956	13079921	966	*	0	0	5	4	1.70475	150.906	0.00656149	QuasiPoisson	0.0103173	0	0.00465839	0.00465839
AT3G32130	3	13127479	13128165	687	*	0	0	6	6	1.94591	1.71386e+32	0	Neg.Binomial	0	0	0.00873362	0.00873362
AT3G32150	3	13143627	13144825	1199	*	1	0	7	9	1.79176	28.9293	7.50679e-08	Neg.Binomial	3.7534e-07	0.000417014	0.00667223	0.00625521
AT3G32190	3	13163278	13164557	1280	*	0	1	8	7	1.7346	10.8175	0.00100544	Neg.Binomial	0.00215673	0.000390625	0.00585938	0.00546875
AT3G32200	3	13171081	13171527	447	*	0	0	3	3	1.38629	4.32435e+31	0	Neg.Binomial.W	0	0	0.00671141	0.00671141
AT3G32280	3	13233832	13240154	6323	*	0	0	8	11	2.35138	18.2946	1.89246e-05	Neg.Binomial	6.51119e-05	0	0.00150245	0.00150245
AT3G32330	3	13276082	13277155	1074	*	0	0	6	7	2.0149	11.2518	0.000795439	Neg.Binomial	0.00174394	0	0.00605214	0.00605214
AT3G32400	3	13356995	13360630	3636	*	2	1	26	21	2.75154	46.618	8.62657e-12	Neg.Binomial	6.11782e-11	0.000412541	0.00646315	0.00605061
AT3G32410	3	13368435	13369133	699	*	0	0	4	4	1.60944	3.21132e+31	0	Neg.Binomial	0	0	0.00572246	0.00572246
AT3G32420	3	13374402	13375467	1066	*	0	0	7	9	2.19722	14.7226	0.000124547	Neg.Binomial	0.000354754	0	0.00750469	0.00750469
AT3G32896	3	13424905	13425833	929	*	0	0	8	13	2.44235	20.7189	5.31887e-06	Neg.Binomial	1.99818e-05	0	0.0113025	0.0113025
AT3G32960	3	13499677	13500415	739	*	0	0	8	4	1.94591	10.1241	0.00146346	Neg.Binomial	0.00299148	0	0.00811908	0.00811908
AT3G33293	3	14037060	14037626	567	*	0	1	4	4	1.20397	23.8591	0.0394492	QuasiPoisson	0.0438706	0.000881834	0.00705467	0.00617284
AT3G33494	3	14038360	14039358	999	*	0	0	6	10	2.19722	14.7226	0.000124547	Neg.Binomial	0.000354754	0	0.00800801	0.00800801
AT3G33528	3	14082640	14084346	1707	*	0	0	3	8	1.8718	9.01418	0.00267893	Neg.Binomial	0.00474969	0	0.00322203	0.00322203
AT3G42060	3	14251600	14254269	2670	*	1	0	20	27	2.79321	49.148	2.37358e-12	Neg.Binomial	1.75493e-11	0.000187266	0.0088015	0.00861423
AT3G42075	3	14297931	14299337	1407	*	0	1	3	6	1.29928	4.85989	0.0274882	Neg.Binomial	0.0329495	0.000355366	0.00319829	0.00284293
AT3G42140	3	14302060	14303018	959	*	0	0	5	4	1.70475	150.906	0.00656149	QuasiPoisson	0.0103173	0	0.00469239	0.00469239
AT3G42310	3	14459818	14461497	1680	*	1	0	3	5	1.20397	3.97651	0.0461391	Neg.Binomial	0.049601	0.000297619	0.00238095	0.00208333
AT3G42550	3	14665728	14669135	3408	*	0	3	7	6	1.09861	5.23248	0.0221689	Neg.Binomial	0.0280644	0.000440141	0.00190728	0.00146714
AT3G42723	3	14838392	14841189	2798	*	1	2	16	24	2.59027	37.8495	7.64189e-10	Neg.Binomial	4.78479e-09	0.000536097	0.00714796	0.00661187
AT3G42770	3	14867122	14870083	2962	*	1	0	8	12	1.99243	28.5735	9.02062e-08	Neg.Binomial	4.44633e-07	0.000168805	0.0033761	0.00320729
AT3G42786	3	14876476	14877255	780	*	0	0	4	10	2.07944	12.3953	0.000430408	Neg.Binomial	0.00104228	0	0.00897436	0.00897436
AT3G29794	3	14884504	14885709	1206	*	0	1	3	7	1.38629	5.78234	0.016188	Neg.Binomial	0.0206813	0.000414594	0.00414594	0.00373134
AT3G42870	3	14949456	14951279	1824	*	1	0	7	8	1.7346	10.8175	0.00100544	Neg.Binomial	0.00215673	0.000274123	0.00411184	0.00383772
AT3G43148	3	15139995	15143123	3129	*	0	0	25	23	3.21888	55.1328	1.12653e-13	Neg.Binomial	9.10389e-13	0	0.00767018	0.00767018
AT3G43150	3	15143695	15144432	738	*	0	0	4	7	1.8718	9.01418	0.00267893	Neg.Binomial	0.00474969	0	0.00745257	0.00745257
AT3G43160	3	15166561	15168225	1665	*	0	0	2	12	2.07944	6.85397	0.00884444	Neg.Binomial	0.0131625	0	0.0042042	0.0042042
AT3G43260	3	15219454	15221723	2270	*	0	0	5	6	1.8718	9.01416	0.00267896	Neg.Binomial	0.00474969	0	0.00242291	0.00242291
AT3G43280	3	15229778	15230251	474	*	0	0	5	6	1.8718	9.01416	0.00267896	Neg.Binomial	0.00474969	0	0.0116034	0.0116034
AT3G43290	3	15230568	15231115	548	*	0	0	3	5	1.60944	5.82206	0.0158264	Neg.Binomial	0.0204829	0	0.00729927	0.00729927
AT3G43291	3	15231277	15232108	832	*	0	0	1	5	1.38629	3.85489	0.049601	Neg.Binomial	0.049601	0	0.00360577	0.00360577
AT3G43340	3	15284861	15285851	991	*	1	0	6	13	1.94591	14.875	0.000114873	Neg.Binomial	0.000344125	0.000504541	0.00958628	0.00908174
AT3G43432	3	15359783	15360090	308	*	1	1	3	4	1.25276	41.1871	0.0234295	QuasiPoisson	0.0296064	0.00324675	0.0113636	0.00811688
AT3G43470	3	15391568	15393281	1714	*	0	0	7	11	2.30259	17.0945	3.55654e-05	Neg.Binomial	0.000116047	0	0.00525088	0.00525088
AT3G43500	3	15400257	15400718	462	*	0	0	2	4	1.38629	3.85489	0.049601	Neg.Binomial	0.049601	0	0.00649351	0.00649351
AT3G43503	3	15400717	15401123	407	*	0	0	4	4	1.60944	3.21132e+31	0	Neg.Binomial	0	0	0.00982801	0.00982801
AT3G43682	3	15584589	15585426	838	*	0	0	5	8	2.0149	11.2518	0.000795439	Neg.Binomial	0.00174394	0	0.00775656	0.00775656
AT3G43833	3	15687554	15688773	1220	*	0	0	10	4	2.07944	12.3953	0.000430408	Neg.Binomial	0.00104228	0	0.0057377	0.0057377
AT3G43837	3	15690840	15692202	1363	*	0	0	14	15	2.74084	30.658	3.07754e-08	Neg.Binomial	1.60819e-07	0	0.0106383	0.0106383
AT3G43870	3	15728176	15729150	975	*	0	0	2	5	1.50408	4.81817	0.0281612	Neg.Binomial	0.0329495	0	0.00358974	0.00358974
AT3G44070	3	15828153	15829823	1671	*	1	0	6	6	1.54045	7.72303	0.00545208	Neg.Binomial	0.00895792	0.000299222	0.00359066	0.00329144
AT3G44130	3	15881870	15883638	1769	*	0	0	9	10	2.35138	18.2946	1.89246e-05	Neg.Binomial	6.51119e-05	0	0.00537027	0.00537027
AT3G44265	3	15955138	15956246	1109	*	0	0	3	8	1.8718	9.01418	0.00267893	Neg.Binomial	0.00474969	0	0.00495942	0.00495942
AT3G44570	3	16158405	16159835	1431	*	0	2	12	26	2.30259	21.7641	3.0832e-06	Neg.Binomial	1.21751e-05	0.000698812	0.0132774	0.0125786
AT3G44580	3	16160338	16161837	1500	*	1	2	18	21	2.56495	36.6096	1.4432e-09	Neg.Binomial	8.95554e-09	0.001	0.013	0.012
AT3G45140	3	16525245	16529352	4108	*	0	0	18	24	3.09104	47.3158	6.0423e-12	Neg.Binomial	4.32928e-11	0	0.00511198	0.00511198
AT3G45510	3	16690790	16691728	939	*	0	0	5	3	1.60944	5.82206	0.0158264	Neg.Binomial	0.0204829	0	0.00425985	0.00425985
AT3G45800	3	16829482	16831134	1653	*	0	0	9	4	2.0149	11.2518	0.000795439	Neg.Binomial	0.00174394	0	0.00393224	0.00393224
AT3G45820	3	16840030	16840983	954	*	0	0	3	4	1.50408	86.7271	0.0113348	QuasiPoisson	0.0157239	0	0.00366876	0.00366876
AT3G45910	3	16876338	16877075	738	*	0	0	1	6	1.50408	4.47308	0.034433	Neg.Binomial	0.0385982	0	0.00474255	0.00474255
AT3G46120	3	16935921	16939766	3846	*	0	0	4	2	1.38629	3.85489	0.049601	Neg.Binomial	0.049601	0	0.000780031	0.000780031
AT3G46490	3	17115483	17119790	4308	*	0	0	3	5	1.60944	5.82206	0.0158264	Neg.Binomial	0.0204829	0	0.000928505	0.000928505
AT3G46970	3	17301394	17306633	5240	*	0	0	2	4	1.38629	3.85489	0.049601	Neg.Binomial	0.049601	0	0.000572519	0.000572519
AT3G47920	3	17682952	17683854	903	*	0	2	7	10	1.55814	10.6311	0.00111203	Neg.Binomial	0.0023635	0.00110742	0.00941307	0.00830565
AT3G48720	3	18046144	18049474	3331	*	0	0	9	5	2.07944	12.3953	0.000430406	Neg.Binomial	0.00104228	0	0.00210147	0.00210147
AT3G49230	3	18254232	18255485	1254	*	0	0	3	3	1.38629	4.32435e+31	0	Neg.Binomial.W	0	0	0.00239234	0.00239234
AT3G49520	3	18359584	18360750	1167	*	0	1	7	3	1.38629	5.78234	0.016188	Neg.Binomial	0.0206813	0.000428449	0.00428449	0.00385604
AT3G50320	3	18653731	18654717	987	*	1	1	6	8	1.94591	10.1241	0.00146346	Neg.Binomial	0.00299148	0.00101317	0.0070922	0.00607903
AT3G50480	3	18733021	18734420	1400	*	0	0	8	4	1.94591	10.1241	0.00146346	Neg.Binomial	0.00299148	0	0.00428571	0.00428571
AT3G52830	3	19578005	19578265	261	*	0	0	2	4	1.38629	3.85489	0.049601	Neg.Binomial	0.049601	0	0.0114943	0.0114943
AT3G55860	3	20727591	20729619	2029	*	1	0	10	14	2.15948	20.9121	4.80855e-06	Neg.Binomial	1.84638e-05	0.000246427	0.00591424	0.00566782
AT3G56040	3	20792477	20797670	5194	*	0	0	4	4	1.60944	3.21132e+31	0	Neg.Binomial	0	0	0.000770119	0.000770119
AT3G56670	3	20989035	20989995	961	*	0	0	6	8	2.07944	12.3953	0.000430406	Neg.Binomial	0.00104228	0	0.00728408	0.00728408
AT3G57587	3	21328263	21329634	1372	*	6	1	20	25	1.86075	31.0003	2.57985e-08	Neg.Binomial	1.37923e-07	0.00255102	0.0163994	0.0138484
AT3G59730	3	22064192	22065957	1766	*	1	0	4	7	1.46634	6.73823	0.00943683	Neg.Binomial	0.0138076	0.000283126	0.00311438	0.00283126
AT3G59890	3	22123982	22126630	2649	*	0	0	7	8	2.14007	13.5528	0.000231951	Neg.Binomial	0.000597059	0	0.00283126	0.00283126
AT3G61310	3	22687610	22693150	5541	*	0	0	4	3	1.50408	86.7271	0.0113348	QuasiPoisson	0.0157239	0	0.000631655	0.000631655
AT3G61470	3	22745514	22747444	1931	*	0	0	1	8	1.70475	4.69336	0.0302794	Neg.Binomial	0.0349571	0	0.0023304	0.0023304
AT3G63380	3	23406484	23410360	3877	*	0	0	3	11	2.07944	9.11254	0.00253863	Neg.Binomial	0.00474969	0	0.00180552	0.00180552
AT4G00130	4	48114	49068	955	*	1	0	6	4	1.38629	5.78234	0.0161879	Neg.Binomial	0.0206813	0.00052356	0.0052356	0.00471204
AT4G00140	4	51166	53449	2284	*	1	1	8	10	2.19722	14.7226	0.000124547	Neg.Binomial	0.000354754	0.000437828	0.00394046	0.00350263
AT4G00500	4	225028	227396	2369	*	0	0	5	3	1.60944	5.82206	0.0158264	Neg.Binomial	0.0204829	0	0.00168848	0.00168848
AT4G00970	4	418327	421885	3559	*	0	1	3	6	1.29928	4.85989	0.0274882	Neg.Binomial	0.0329495	0.000140489	0.0012644	0.00112391
AT4G01240	4	517795	521972	4178	*	0	0	5	2	1.50408	4.81817	0.0281612	Neg.Binomial	0.0329495	0	0.000837721	0.000837721
AT4G02000	4	874880	876181	1302	*	0	0	5	6	1.8718	9.01416	0.00267896	Neg.Binomial	0.00474969	0	0.00422427	0.00422427
AT4G02760	4	1223959	1229014	5056	*	0	0	2	5	1.50408	4.81817	0.0281612	Neg.Binomial	0.0329495	0	0.000692247	0.000692247
AT4G02990	4	1321758	1324062	2305	*	0	0	2	4	1.38629	3.85489	0.049601	Neg.Binomial	0.049601	0	0.00130152	0.00130152
AT4G03090	4	1366053	1371557	5505	*	0	0	3	4	1.50408	86.7271	0.0113348	QuasiPoisson	0.0157239	0	0.000635786	0.000635786
AT4G03156	4	1396002	1396784	783	*	0	0	3	3	1.38629	4.32435e+31	0	Neg.Binomial.W	0	0	0.00383142	0.00383142
AT4G03380	4	1485049	1490228	5180	*	0	2	3	19	1.79176	5.56294	0.0183446	Neg.Binomial	0.023308	0.00019305	0.00212355	0.0019305
AT4G03570	4	1590413	1594105	3693	*	0	0	5	11	2.19722	14.7226	0.000124547	Neg.Binomial	0.000354754	0	0.00216626	0.00216626
AT4G03580	4	1596985	1599091	2107	*	0	0	4	5	1.70475	150.906	0.00656149	QuasiPoisson	0.0103173	0	0.00213574	0.00213574
AT4G03590	4	1600780	1602950	2171	*	0	0	4	7	1.8718	9.01418	0.00267893	Neg.Binomial	0.00474969	0	0.00253339	0.00253339
AT4G03645	4	1648416	1648994	579	*	0	0	4	4	1.60944	3.21132e+31	0	Neg.Binomial	0	0	0.00690846	0.00690846
AT4G03728	4	1652242	1652976	735	*	0	0	4	4	1.60944	3.21132e+31	0	Neg.Binomial	0	0	0.00544218	0.00544218
AT4G03830	4	1790440	1792458	2019	*	2	1	21	18	2.56495	39.8002	2.81318e-10	Neg.Binomial.W	1.86206e-09	0.000742942	0.00965825	0.0089153
AT4G03930	4	1870422	1872387	1966	*	0	0	4	7	1.8718	9.01418	0.00267893	Neg.Binomial	0.00474969	0	0.00279756	0.00279756
AT4G03950	4	1879518	1881111	1594	*	2	0	4	8	1.25276	5.88388	0.0152802	Neg.Binomial	0.0204829	0.000627353	0.00376412	0.00313676
AT4G04030	4	1936653	1937972	1320	*	1	0	5	4	1.29928	4.85989	0.0274882	Neg.Binomial	0.0329495	0.000378788	0.00340909	0.0030303
AT4G04110	4	1972591	1974014	1424	*	0	1	8	10	1.89712	14.073	0.00017585	Neg.Binomial	0.000483067	0.000351124	0.00632022	0.0059691
AT4G04330	4	2116553	2118617	2065	*	0	0	4	4	1.60944	3.21132e+31	0	Neg.Binomial	0	0	0.00193705	0.00193705
AT4G04402	4	2164007	2165404	1398	*	0	0	1	5	1.38629	3.85489	0.049601	Neg.Binomial	0.049601	0	0.00214592	0.00214592
AT4G04415	4	2194160	2195495	1336	*	0	0	3	9	1.94591	9.5322	0.00201898	Neg.Binomial	0.00405547	0	0.00449102	0.00449102
AT4G04450	4	2218042	2221260	3219	*	0	0	2	4	1.38629	3.85489	0.049601	Neg.Binomial	0.049601	0	0.000931966	0.000931966
AT4G04540	4	2259498	2262320	2823	*	0	0	3	3	1.38629	4.32435e+31	0	Neg.Binomial.W	0	0	0.0010627	0.0010627
AT4G04570	4	2288616	2292965	4350	*	0	0	7	4	1.8718	9.01418	0.00267893	Neg.Binomial	0.00474969	0	0.00126437	0.00126437
AT4G04610	4	2324878	2327064	2187	*	0	0	9	7	2.19722	14.7226	0.000124547	Neg.Binomial	0.000354754	0	0.00365798	0.00365798
AT4G04650	4	2353989	2355213	1225	*	1	0	11	15	2.23359	23.263	1.41289e-06	Neg.Binomial	5.95127e-06	0.000408163	0.0106122	0.0102041
AT4G04760	4	2424030	2427769	3740	*	0	0	3	3	1.38629	4.32435e+31	0	Neg.Binomial.W	0	0	0.000802139	0.000802139
AT4G04960	4	2532906	2535386	2481	*	0	0	3	3	1.38629	4.32435e+31	0	Neg.Binomial.W	0	0	0.00120919	0.00120919
AT4G05080	4	2603001	2604176	1176	*	1	0	8	15	2.12026	19.7483	8.83424e-06	Neg.Binomial	3.28331e-05	0.00042517	0.00977891	0.00935374
AT4G05110	4	2624867	2629058	4192	*	0	0	2	4	1.38629	3.85489	0.049601	Neg.Binomial	0.049601	0	0.000715649	0.000715649
AT4G05360	4	2728204	2732337	4134	*	0	0	2	5	1.50408	4.81817	0.0281612	Neg.Binomial	0.0329495	0	0.000846638	0.000846638
AT4G05555	4	2845303	2848125	2823	*	0	0	12	10	2.48491	21.9418	2.81045e-06	Neg.Binomial	1.12257e-05	0	0.00389656	0.00389656
AT4G05612	4	2959094	2963744	4651	*	0	0	6	18	2.56495	14.9503	0.000110381	Neg.Binomial	0.000333541	0	0.00258009	0.00258009
AT4G05632	4	3001664	3002411	748	*	0	0	5	5	1.79176	3.62447e+21	2.75903e-22	QuasiPoisson	2.52306e-21	0	0.00668449	0.00668449
AT4G06479	4	3067503	3068769	1267	*	0	0	6	5	1.8718	9.01416	0.00267896	Neg.Binomial	0.00474969	0	0.00434096	0.00434096
AT4G06490	4	3116894	3117334	441	*	0	0	3	6	1.70475	6.85943	0.00881748	Neg.Binomial	0.0131625	0	0.0102041	0.0102041
AT4G06526	4	3318302	3320945	2644	*	1	0	15	14	2.33537	26.8404	2.20972e-07	Neg.Binomial	1.04474e-06	0.000189107	0.00548411	0.00529501
AT4G06583	4	3576112	3576681	570	*	0	0	5	1	1.38629	3.85489	0.049601	Neg.Binomial	0.049601	0	0.00526316	0.00526316
AT4G06688	4	3920693	3924437	3745	*	2	0	23	27	2.56495	48.8128	2.81597e-12	Neg.Binomial	2.0601e-11	0.000267023	0.00667557	0.00640854
AT4G07350	4	4172609	4175227	2619	*	1	0	11	14	2.19722	22.0839	2.60996e-06	Neg.Binomial	1.05461e-05	0.000190913	0.00477281	0.0045819
AT4G07380	4	4192429	4193016	588	*	2	0	3	9	1.25276	5.47877	0.0192488	Neg.Binomial	0.0244122	0.00170068	0.0102041	0.0085034
AT4G07524	4	4345348	4345975	628	*	0	0	5	2	1.50408	4.81817	0.0281612	Neg.Binomial	0.0329495	0	0.00557325	0.00557325
AT4G07526	4	4358652	4360161	1510	*	2	0	4	11	1.44692	7.4677	0.00628158	Neg.Binomial	0.0102481	0.000662252	0.00496689	0.00430464
AT4G07666	4	4456702	4458842	2141	*	1	0	5	11	1.79176	11.8873	0.000565182	Neg.Binomial	0.00133606	0.000233536	0.00373657	0.00350304
AT4G07740	4	4539638	4540682	1045	*	0	0	5	8	2.0149	11.2518	0.000795439	Neg.Binomial	0.00174394	0	0.0062201	0.0062201
AT4G07835	4	4659714	4660348	635	*	0	0	2	4	1.38629	3.85489	0.049601	Neg.Binomial	0.049601	0	0.00472441	0.00472441
AT4G07932	4	4732198	4733424	1227	*	0	0	6	4	1.79176	7.92486	0.004876	Neg.Binomial	0.00808788	0	0.00407498	0.00407498
AT4G08097	4	5004096	5005932	1837	*	1	1	12	22	2.83321	29.6733	5.11356e-08	Neg.Binomial	2.63254e-07	0.000544366	0.00925422	0.00870985
AT4G08270	4	5218105	5218404	300	*	0	0	3	3	1.38629	4.32435e+31	0	Neg.Binomial.W	0	0	0.01	0.01
AT4G08430	4	5347396	5350436	3041	*	1	0	7	13	1.99243	16.3111	5.37479e-05	Neg.Binomial	0.000172142	0.00016442	0.00328839	0.00312397
AT4G08593	4	5469345	5470466	1122	*	1	0	6	8	1.67398	9.76542	0.00177825	Neg.Binomial	0.00362428	0.000445633	0.00623886	0.00579323
AT4G08630	4	5506809	5512046	5238	*	2	1	27	27	2.89037	55.5129	9.28488e-14	Neg.Binomial	7.59175e-13	0.000286369	0.00515464	0.00486827
AT4G08691	4	5555316	5556616	1301	*	1	1	8	7	2.0149	11.2518	0.000795439	Neg.Binomial	0.00174394	0.00076864	0.0057648	0.00499616
AT4G08760	4	5584739	5591133	6395	*	0	1	14	16	2.36712	28.0447	1.18545e-07	Neg.Binomial	5.72143e-07	7.81861e-05	0.00234558	0.0022674
AT4G08850	4	5636479	5640952	4474	*	0	0	5	6	1.8718	9.01416	0.00267896	Neg.Binomial	0.00474969	0	0.00122932	0.00122932
AT4G08870	4	5646395	5648868	2474	*	0	0	5	2	1.50408	4.81817	0.0281612	Neg.Binomial	0.0329495	0	0.00141471	0.00141471
AT4G08878	4	5683180	5684022	843	*	0	0	5	7	1.94591	10.1241	0.00146346	Neg.Binomial	0.00299148	0	0.00711744	0.00711744
AT4G08990	4	5764781	5770496	5716	*	0	0	16	25	3.06805	46.0194	1.17088e-11	Neg.Binomial	8.13764e-11	0	0.00358642	0.00358642
AT4G09012	4	5780311	5783464	3154	*	0	0	2	4	1.38629	3.85489	0.049601	Neg.Binomial	0.049601	0	0.000951173	0.000951173
AT4G09070	4	5802308	5803392	1085	*	0	0	2	5	1.50408	4.81817	0.0281612	Neg.Binomial	0.0329495	0	0.00322581	0.00322581
AT4G09360	4	5940186	5943280	3095	*	1	0	24	33	2.97893	61.9267	3.56491e-15	Neg.Binomial	3.09701e-14	0.000161551	0.0092084	0.00904685
AT4G09545	4	6037565	6037937	373	*	0	0	5	1	1.38629	3.85489	0.049601	Neg.Binomial	0.049601	0	0.0080429	0.0080429
AT4G10120	4	6313914	6320094	6181	*	0	0	3	7	1.79176	7.92486	0.004876	Neg.Binomial	0.00808788	0	0.000808931	0.000808931
AT4G10613	4	6560363	6561726	1364	*	1	0	2	10	1.54045	5.86584	0.0154375	Neg.Binomial.W	0.0204829	0.000366569	0.00439883	0.00403226
AT4G10660	4	6582535	6583488	954	*	0	0	3	4	1.50408	86.7271	0.0113348	QuasiPoisson	0.0157239	0	0.00366876	0.00366876
AT4G10870	4	6683555	6684076	522	*	0	0	3	4	1.50408	86.7271	0.0113348	QuasiPoisson	0.0157239	0	0.00670498	0.00670498
AT4G11270	4	6854233	6860902	6670	*	0	0	4	3	1.50408	86.7271	0.0113348	QuasiPoisson	0.0157239	0	0.000524738	0.000524738
AT4G11340	4	6894208	6899130	4923	*	0	0	2	6	1.60944	5.82206	0.0158264	Neg.Binomial	0.0204829	0	0.000812513	0.000812513
AT4G11373	4	6913984	6919763	5780	*	6	4	61	69	2.56495	122.032	2.27146e-28	Neg.Binomial	2.42871e-27	0.000865052	0.0112457	0.0103806
AT4G12010	4	7196991	7201571	4581	*	0	0	3	3	1.38629	4.32435e+31	0	Neg.Binomial.W	0	0	0.000654879	0.000654879
AT4G13570	4	7884516	7885982	1467	*	0	0	5	4	1.70475	150.906	0.00656149	QuasiPoisson	0.0103173	0	0.00306748	0.00306748
AT4G13575	4	7890249	7893761	3513	*	0	0	7	3	1.79176	7.92486	0.004876	Neg.Binomial	0.00808788	0	0.00142328	0.00142328
AT4G13920	4	8043803	8046559	2757	*	0	0	4	4	1.60944	3.21132e+31	0	Neg.Binomial	0	0	0.00145085	0.00145085
AT4G14140	4	8145998	8152131	6134	*	0	0	13	17	2.77259	31.9212	1.60557e-08	Neg.Binomial	8.71777e-08	0	0.00244539	0.00244539
AT4G15050	4	8588548	8590345	1798	*	0	0	5	2	1.50408	4.81817	0.0281612	Neg.Binomial	0.0329495	0	0.00194661	0.00194661
AT4G15096	4	8620245	8622702	2458	*	2	0	5	5	1.09861	4.18598	0.0407595	Neg.Binomial	0.0452522	0.000406835	0.00203417	0.00162734
AT4G15230	4	8679754	8687519	7766	*	0	0	2	5	1.50408	4.81817	0.0281612	Neg.Binomial	0.0329495	0	0.000450682	0.000450682
AT4G15245	4	8706514	8707048	535	*	0	0	5	1	1.38629	3.85489	0.049601	Neg.Binomial	0.049601	0	0.00560748	0.00560748
AT4G16015	4	9072908	9074999	2092	*	0	0	10	5	2.14007	13.5528	0.000231951	Neg.Binomial	0.000597059	0	0.00358509	0.00358509
AT4G16215	4	9179244	9179833	590	*	0	0	2	7	1.70475	6.85943	0.00881749	Neg.Binomial	0.0131625	0	0.00762712	0.00762712
AT4G16860	4	9488466	9495837	7372	*	1	0	19	14	2.45674	31.6887	1.80973e-08	Neg.Binomial	9.75011e-08	6.78242e-05	0.0022382	0.00217037
AT4G16900	4	9511859	9516688	4830	*	0	0	4	3	1.50408	86.7271	0.0113348	QuasiPoisson	0.0157239	0	0.000724638	0.000724638
AT4G16920	4	9517950	9525800	7851	*	0	0	4	5	1.70475	150.906	0.00656149	QuasiPoisson	0.0103173	0	0.000573175	0.000573175
AT4G17590	4	9800843	9802591	1749	*	0	0	5	5	1.79176	3.62447e+21	2.75903e-22	QuasiPoisson	2.52306e-21	0	0.00285878	0.00285878
AT4G18150	4	10050211	10054031	3821	*	2	1	21	32	2.87168	52.2448	4.89944e-13	Neg.Binomial	3.82597e-12	0.000392567	0.00693536	0.00654279
AT4G19240	4	10527800	10529092	1293	*	1	1	5	8	1.8718	9.01418	0.00267893	Neg.Binomial	0.00474969	0.000773395	0.00502707	0.00425367
AT4G20735	4	11122563	11124467	1905	*	0	0	5	1	1.38629	3.85489	0.049601	Neg.Binomial	0.049601	0	0.0015748	0.0015748
AT4G20953	4	11209622	11211109	1488	*	0	0	7	2	1.70475	6.85943	0.00881748	Neg.Binomial	0.0131625	0	0.00302419	0.00302419
AT4G21270	4	11329319	11334168	4850	*	0	0	3	3	1.38629	4.32435e+31	0	Neg.Binomial.W	0	0	0.000618557	0.000618557
AT4G21326	4	11345872	11349759	3888	*	0	0	2	5	1.50408	4.81817	0.0281612	Neg.Binomial	0.0329495	0	0.000900206	0.000900206
AT4G21990	4	11657008	11659167	2160	*	0	0	4	2	1.38629	3.85489	0.049601	Neg.Binomial	0.049601	0	0.00138889	0.00138889
AT4G22410	4	11818033	11826143	8111	*	3	2	51	46	2.96527	101.496	7.16123e-24	Neg.Binomial	7.3192e-23	0.000308223	0.00597953	0.00567131
AT4G24300	4	12598980	12600213	1234	*	0	0	2	4	1.38629	3.85489	0.049601	Neg.Binomial	0.049601	0	0.00243112	0.00243112
AT4G26730	4	13472579	13473309	731	*	0	0	5	4	1.70475	150.906	0.00656149	QuasiPoisson	0.0103173	0	0.00615595	0.00615595
AT4G28870	4	14250421	14250720	300	*	0	0	1	6	1.50408	4.47308	0.034433	Neg.Binomial	0.0385982	0	0.0116667	0.0116667
AT4G29090	4	14333528	14335255	1728	*	1	1	13	14	2.60269	25.6472	4.09899e-07	Neg.Binomial	1.8992e-06	0.000578704	0.0078125	0.0072338
AT4G29200	4	14398054	14400198	2145	*	2	0	8	14	1.79176	10.578	0.0011444	Neg.Binomial	0.00242488	0.0004662	0.00512821	0.004662
AT4G30350	4	14847583	14851248	3666	*	0	0	2	7	1.70475	6.85943	0.00881749	Neg.Binomial	0.0131625	0	0.0012275	0.0012275
AT4G30710	4	14965143	14969763	4621	*	0	0	5	7	1.94591	10.1241	0.00146346	Neg.Binomial	0.00299148	0	0.00129842	0.00129842
AT4G30740	4	14979246	14979864	619	*	0	0	3	4	1.50408	86.7271	0.0113348	QuasiPoisson	0.0157239	0	0.00565428	0.00565428
AT4G31820	4	15390519	15394626	4108	*	0	0	3	3	1.38629	4.32435e+31	0	Neg.Binomial.W	0	0	0.000730282	0.000730282
AT4G33030	4	15935373	15937833	2461	*	0	0	1	6	1.50408	4.47308	0.034433	Neg.Binomial	0.0385982	0	0.00142219	0.00142219
AT4G34200	4	16373731	16376666	2936	*	0	0	5	9	2.07944	12.3953	0.000430406	Neg.Binomial	0.00104228	0	0.0023842	0.0023842
AT4G36925	4	17403744	17404450	707	*	0	0	3	3	1.38629	4.32435e+31	0	Neg.Binomial.W	0	0	0.00424328	0.00424328
AT4G38550	4	18025635	18028911	3277	*	0	0	6	5	1.8718	9.01416	0.00267896	Neg.Binomial	0.00474969	0	0.00167836	0.00167836
AT4G39980	4	18539511	18542122	2612	*	0	0	2	4	1.38629	3.85489	0.049601	Neg.Binomial	0.049601	0	0.00114855	0.00114855
AT4G40100	4	18583244	18584524	1281	*	0	0	8	10	2.30259	17.0945	3.55654e-05	Neg.Binomial	0.000116047	0	0.00702576	0.00702576
AT5G02700	5	609381	611747	2367	*	0	0	9	6	2.14007	13.5528	0.000231951	Neg.Binomial	0.000597059	0	0.00316857	0.00316857
AT5G04590	5	1319074	1323364	4291	*	0	0	2	5	1.50408	4.81817	0.0281612	Neg.Binomial	0.0329495	0	0.000815661	0.000815661
AT5G05260	5	1559608	1561802	2195	*	0	0	3	6	1.70475	6.85943	0.00881748	Neg.Binomial	0.0131625	0	0.00205011	0.00205011
AT5G07570	5	2391581	2396329	4749	*	3	2	29	42	2.65324	65.1724	6.86227e-16	Neg.Binomial	6.03706e-15	0.000526427	0.00747526	0.00694883
AT5G07590	5	2400313	2403896	3584	*	0	0	2	9	1.8718	6.868	0.00877528	Neg.Binomial	0.0131625	0	0.0015346	0.0015346
AT5G11180	5	3557238	3561575	4338	*	0	0	4	3	1.50408	86.7271	0.0113348	QuasiPoisson	0.0157239	0	0.000806823	0.000806823
AT5G11670	5	3754091	3758342	4252	*	0	0	6	1	1.50408	4.47308	0.034433	Neg.Binomial	0.0385982	0	0.000823142	0.000823142
AT5G12090	5	3909703	3910877	1175	*	0	1	7	8	1.7346	10.8175	0.00100544	Neg.Binomial	0.00215673	0.000425532	0.00638298	0.00595745
AT5G13630	5	4387307	4392429	5123	*	0	0	1	6	1.50408	4.47308	0.034433	Neg.Binomial	0.0385982	0	0.000683193	0.000683193
AT5G15360	5	4987437	4989182	1746	*	1	0	7	13	1.99243	16.3111	5.37479e-05	Neg.Binomial	0.000172142	0.000286369	0.00572738	0.00544101
AT5G15685	5	5111820	5113456	1637	*	1	1	5	7	1.79176	7.92486	0.004876	Neg.Binomial	0.00808788	0.000610874	0.00366524	0.00305437
AT5G16715	5	5485203	5493548	8346	*	0	0	3	3	1.38629	4.32435e+31	0	Neg.Binomial.W	0	0	0.000359454	0.000359454
AT5G17165	5	5643118	5647807	4690	*	0	2	8	22	2.07944	13.5662	0.000230291	Neg.Binomial	0.000597059	0.00021322	0.00319829	0.00298507
AT5G17730	5	5852498	5853999	1502	*	1	0	6	4	1.38629	5.78234	0.0161879	Neg.Binomial	0.0206813	0.000332889	0.00332889	0.00299601
AT5G18636	5	6211111	6212372	1262	*	1	3	6	12	1.50408	6.31241	0.0119896	Neg.Binomial	0.0165992	0.00158479	0.00713154	0.00554675
AT5G18937	5	6324012	6325083	1072	*	0	0	5	7	1.94591	10.1241	0.00146346	Neg.Binomial	0.00299148	0	0.00559701	0.00559701
AT5G19200	5	6458776	6461060	2285	*	0	0	4	18	2.48491	13.2206	0.000276888	Neg.Binomial.W	0.00070749	0	0.004814	0.004814
AT5G22590	5	7504536	7505838	1303	*	0	0	5	7	1.94591	10.1241	0.00146346	Neg.Binomial	0.00299148	0	0.00460476	0.00460476
AT5G22730	5	7551364	7553537	2174	*	0	0	2	4	1.38629	3.85489	0.049601	Neg.Binomial	0.049601	0	0.00137994	0.00137994
AT5G24480	5	8363831	8365036	1206	*	0	0	5	4	1.70475	150.906	0.00656149	QuasiPoisson	0.0103173	0	0.00373134	0.00373134
AT5G24990	5	8610313	8611948	1636	*	1	0	6	13	1.94591	14.875	0.000114873	Neg.Binomial	0.000344125	0.000305623	0.00580685	0.00550122
AT5G25040	5	8621900	8624484	2585	*	0	2	7	7	1.38629	7.70979	0.00549221	Neg.Binomial	0.00898139	0.000386847	0.00270793	0.00232108
AT5G25200	5	8716766	8717869	1104	*	0	0	15	3	2.30259	8.72696	0.00313539	Neg.Binomial	0.0054614	0	0.00815217	0.00815217
AT5G26270	5	9206375	9208136	1762	*	3	1	8	6	1.25276	5.88387	0.0152802	Neg.Binomial	0.0204829	0.00113507	0.00397276	0.00283768
AT5G26650	5	9343785	9345011	1227	*	0	1	8	7	1.7346	10.8175	0.00100544	Neg.Binomial	0.00215673	0.000407498	0.00611247	0.00570497
AT5G26580	5	9393065	9394102	1038	*	0	0	2	4	1.38629	3.85489	0.049601	Neg.Binomial	0.049601	0	0.00289017	0.00289017
AT5G27170	5	9566007	9566412	406	*	0	0	5	3	1.60944	5.82206	0.0158264	Neg.Binomial	0.0204829	0	0.00985222	0.00985222
AT5G27606	5	9752002	9753404	1403	*	0	0	10	10	2.3979	7.52358e+31	0	Neg.Binomial	0	0	0.00712758	0.00712758
AT5G27607	5	9760593	9762087	1495	*	0	0	4	2	1.38629	3.85489	0.049601	Neg.Binomial	0.049601	0	0.00200669	0.00200669
AT5G27790	5	9840925	9842003	1079	*	0	0	5	5	1.79176	3.62447e+21	2.75903e-22	QuasiPoisson	2.52306e-21	0	0.00463392	0.00463392
AT5G27890	5	9903640	9905921	2282	*	0	0	11	8	2.35138	18.2946	1.89246e-05	Neg.Binomial	6.51119e-05	0	0.00416301	0.00416301
AT5G27893	5	9909130	9910429	1300	*	0	0	7	10	2.25129	15.9035	6.6655e-05	Neg.Binomial	0.000206809	0	0.00653846	0.00653846
AT5G27960	5	9991685	9992770	1086	*	1	0	8	10	1.89712	14.073	0.00017585	Neg.Binomial	0.000483067	0.000460405	0.00828729	0.00782689
AT5G28090	5	10101042	10102274	1233	*	0	0	7	8	2.14007	13.5528	0.000231951	Neg.Binomial	0.000597059	0	0.00608273	0.00608273
AT5G28190	5	10167850	10170696	2847	*	0	2	7	10	1.55814	10.6311	0.00111203	Neg.Binomial	0.0023635	0.000351247	0.0029856	0.00263435
AT5G28235	5	10201271	10203335	2065	*	0	0	4	6	1.79176	7.92486	0.004876	Neg.Binomial	0.00808788	0	0.00242131	0.00242131
AT5G28410	5	10358184	10359438	1255	*	0	0	4	5	1.70475	150.906	0.00656149	QuasiPoisson	0.0103173	0	0.00358566	0.00358566
AT5G28420	5	10364614	10365468	855	*	2	1	6	8	1.54045	7.72303	0.00545208	Neg.Binomial	0.00895792	0.00175439	0.00818713	0.00643275
AT5G28450	5	10372872	10374190	1319	*	0	0	10	13	2.52573	23.1711	1.48205e-06	Neg.Binomial	6.13111e-06	0	0.00871873	0.00871873
AT5G28463	5	10379446	10380973	1528	*	0	0	15	15	2.77259	1.32836e+32	0	Neg.Binomial	0	0	0.00981675	0.00981675
AT5G28470	5	10428733	10432407	3675	*	0	0	3	3	1.38629	4.32435e+31	0	Neg.Binomial.W	0	0	0.000816327	0.000816327
AT5G28540	5	10540123	10543558	3436	*	0	0	4	6	1.79176	7.92486	0.004876	Neg.Binomial	0.00808788	0	0.00145518	0.00145518
AT5G28590	5	10579446	10581559	2114	*	0	0	14	15	2.74084	30.658	3.07754e-08	Neg.Binomial	1.60819e-07	0	0.00685904	0.00685904
AT5G28615	5	10611971	10612501	531	*	0	0	2	4	1.38629	3.85489	0.049601	Neg.Binomial	0.049601	0	0.00564972	0.00564972
AT5G28810	5	10823356	10826646	3291	*	0	0	12	17	2.74084	30.658	3.07754e-08	Neg.Binomial	1.60819e-07	0	0.00440596	0.00440596
AT5G28823	5	10837849	10839826	1978	*	0	0	14	18	2.83321	34.4583	4.35474e-09	Neg.Binomial	2.58679e-08	0	0.00808898	0.00808898
AT5G28910	5	10930539	10933188	2650	*	0	0	2	4	1.38629	3.85489	0.049601	Neg.Binomial	0.049601	0	0.00113208	0.00113208
AT5G28920	5	10940035	10943378	3344	*	0	0	1	6	1.50408	4.47308	0.034433	Neg.Binomial	0.0385982	0	0.00104665	0.00104665
AT5G29624	5	11285138	11286604	1467	*	0	0	6	6	1.94591	1.71386e+32	0	Neg.Binomial	0	0	0.00408998	0.00408998
AT5G30341	5	11365987	11366641	655	*	0	0	3	7	1.79176	7.92486	0.004876	Neg.Binomial	0.00808788	0	0.00763359	0.00763359
AT5G31412	5	11541463	11543768	2306	*	1	0	2	8	1.38629	5.08983	0.0240665	Neg.Binomial	0.0303011	0.000216826	0.00216826	0.00195143
AT5G32590	5	12221589	12224322	2734	*	1	0	12	14	2.23359	23.263	1.41289e-06	Neg.Binomial	5.95127e-06	0.000182882	0.00475494	0.00457206
AT5G32613	5	12263255	12265041	1787	*	1	2	21	24	2.70805	44.0981	3.1232e-11	Neg.Binomial	2.14913e-10	0.000839396	0.0125909	0.0117515
AT5G32670	5	12440488	12442289	1802	*	0	0	2	5	1.50408	4.81817	0.0281612	Neg.Binomial	0.0329495	0	0.00194229	0.00194229
AT5G33393	5	12656430	12658588	2159	*	0	0	5	8	2.0149	11.2518	0.000795439	Neg.Binomial	0.00174394	0	0.00301065	0.00301065
AT5G33390	5	12661708	12663496	1789	*	0	0	1	9	1.79176	4.79999	0.02846	Neg.Binomial	0.0330212	0	0.00279486	0.00279486
AT5G33406	5	12676055	12678403	2349	*	0	0	4	2	1.38629	3.85489	0.049601	Neg.Binomial	0.049601	0	0.00127714	0.00127714
AT5G33806	5	12784839	12787298	2460	*	2	1	16	21	2.51231	34.141	5.12592e-09	Neg.Binomial	3.01908e-08	0.000609756	0.00752033	0.00691057
AT5G33898	5	12787599	12788778	1180	*	0	0	8	9	2.25129	15.9035	6.6655e-05	Neg.Binomial	0.000206809	0	0.00720339	0.00720339
AT5G34869	5	13061035	13062230	1196	*	0	0	4	4	1.60944	3.21132e+31	0	Neg.Binomial	0	0	0.00334448	0.00334448
AT5G34870	5	13185521	13187946	2426	*	0	0	11	14	2.60269	25.6472	4.09899e-07	Neg.Binomial	1.8992e-06	0	0.00515251	0.00515251
AT5G35050	5	13311036	13311854	819	*	0	0	4	3	1.50408	86.7271	0.0113348	QuasiPoisson	0.0157239	0	0.0042735	0.0042735
AT5G35160	5	13414629	13417445	2817	*	0	0	4	12	2.19722	11.5691	0.00067058	Neg.Binomial	0.00156763	0	0.0028399	0.0028399
AT5G35230	5	13489978	13491673	1696	*	0	0	7	5	1.94591	10.1241	0.00146346	Neg.Binomial	0.00299148	0	0.00353774	0.00353774
AT5G35370	5	13588433	13591271	2839	*	0	0	3	5	1.60944	5.82206	0.0158264	Neg.Binomial	0.0204829	0	0.00140895	0.00140895
AT5G35603	5	13785168	13786329	1162	*	1	0	8	13	2.03688	17.447	2.95424e-05	Neg.Binomial	0.000100647	0.000430293	0.00903614	0.00860585
AT5G35604	5	13788205	13789345	1141	*	0	0	7	6	2.0149	11.2518	0.000795439	Neg.Binomial	0.00174394	0	0.00569676	0.00569676
AT5G35640	5	13834633	13835641	1009	*	0	0	5	9	2.07944	12.3953	0.000430406	Neg.Binomial	0.00104228	0	0.00693756	0.00693756
AT5G35737	5	13907164	13907535	372	*	0	0	2	5	1.50408	4.81817	0.0281612	Neg.Binomial	0.0329495	0	0.0094086	0.0094086
AT5G35810	5	13993428	13994549	1122	*	2	0	10	10	1.70475	13.7189	0.000212312	Neg.Binomial	0.000580933	0.000891266	0.00891266	0.00802139
AT5G36080	5	14184423	14185277	855	*	0	0	6	4	1.79176	7.92486	0.004876	Neg.Binomial	0.00808788	0	0.00584795	0.00584795
AT5G36225	5	14263970	14264735	766	*	0	1	1	8	1.29928	4.85761	0.0275244	Neg.Binomial.W	0.0329495	0.000652742	0.00587467	0.00522193
AT5G36228	5	14271349	14273258	1910	*	2	0	17	4	1.7492	6.92048	0.00852142	Neg.Binomial	0.0131625	0.00052356	0.00549738	0.00497382
AT5G36300	5	14320578	14322426	1849	*	0	0	2	8	1.79176	6.91328	0.00855579	Neg.Binomial	0.0131625	0	0.00270416	0.00270416
AT5G36900	5	14546924	14548203	1280	*	0	1	12	6	1.89712	16.9579	3.82172e-05	Neg.Binomial	0.000124117	0.000390625	0.00703125	0.00664062
AT5G37150	5	14701330	14704562	3233	*	0	0	7	9	2.19722	14.7226	0.000124547	Neg.Binomial	0.000354754	0	0.00247448	0.00247448
AT5G38190	5	15234188	15237906	3719	*	1	0	29	27	2.96183	60.6404	6.85133e-15	Neg.Binomial	5.87861e-14	0.000134445	0.00752891	0.00739446
AT5G38920	5	15581719	15582439	721	*	1	1	6	2	1.38629	3.85489	0.049601	Neg.Binomial	0.049601	0.00138696	0.00554785	0.00416089
AT5G39110	5	15657697	15658632	936	*	0	0	2	4	1.38629	3.85489	0.049601	Neg.Binomial	0.049601	0	0.00320513	0.00320513
AT5G39130	5	15665502	15666472	971	*	0	0	4	2	1.38629	3.85489	0.049601	Neg.Binomial	0.049601	0	0.0030896	0.0030896
AT5G39180	5	15683464	15684471	1008	*	0	0	1	7	1.60944	4.58265	0.0322973	Neg.Binomial	0.0370406	0	0.00396825	0.00396825
AT5G39480	5	15801635	15803341	1707	*	0	0	3	4	1.50408	86.7271	0.0113348	QuasiPoisson	0.0157239	0	0.00205038	0.00205038
AT5G39770	5	15919241	15927549	8309	*	3	2	53	52	3.04452	111.813	3.92701e-26	Neg.Binomial	4.13527e-25	0.000300879	0.00631845	0.00601757
AT5G39775	5	15923803	15924404	602	*	0	0	7	6	2.0149	11.2518	0.000795439	Neg.Binomial	0.00174394	0	0.0107973	0.0107973
AT5G39840	5	15946566	15949422	2857	*	0	0	2	5	1.50408	4.81817	0.0281612	Neg.Binomial	0.0329495	0	0.00122506	0.00122506
AT5G41660	5	16656708	16658405	1698	*	0	1	9	4	1.60944	8.73309	0.00312486	Neg.Binomial	0.00545672	0.000294464	0.00382803	0.00353357
AT5G42260	5	16898712	16900317	1606	*	0	0	4	2	1.38629	3.85489	0.049601	Neg.Binomial	0.049601	0	0.001868	0.001868
AT5G42640	5	17088695	17089597	903	*	0	0	3	4	1.50408	86.7271	0.0113348	QuasiPoisson	0.0157239	0	0.00387597	0.00387597
AT5G42955	5	17231842	17232324	483	*	0	0	8	1	1.70475	4.69336	0.0302794	Neg.Binomial	0.0349571	0	0.00931677	0.00931677
AT5G44010	5	17706396	17709326	2931	*	0	0	2	4	1.38629	3.85489	0.049601	Neg.Binomial	0.049601	0	0.00102354	0.00102354
AT5G44180	5	17782428	17790234	7807	*	0	0	3	5	1.60944	5.82206	0.0158264	Neg.Binomial	0.0204829	0	0.000512361	0.000512361
AT5G44640	5	18011146	18012882	1737	*	0	0	5	6	1.8718	9.01416	0.00267896	Neg.Binomial	0.00474969	0	0.00316638	0.00316638
AT5G45480	5	18426104	18429090	2987	*	0	0	5	4	1.70475	150.906	0.00656149	QuasiPoisson	0.0103173	0	0.00150653	0.00150653
AT5G45570	5	18471498	18475574	4077	*	1	0	13	18	2.3979	29.2544	6.34718e-08	Neg.Binomial	3.19659e-07	0.000122639	0.00380182	0.00367918
AT5G45573	5	18475758	18476576	819	*	0	0	12	2	2.07944	6.85397	0.00884444	Neg.Binomial	0.0131625	0	0.00854701	0.00854701
AT5G46670	5	18938847	18940166	1320	*	0	0	3	4	1.50408	86.7271	0.0113348	QuasiPoisson	0.0157239	0	0.00265152	0.00265152
AT5G47260	5	19189411	19192516	3106	*	1	2	22	56	3.2581	29.4554	5.72184e-08	Neg.Binomial	2.92403e-07	0.000482936	0.0125563	0.0120734
AT5G47280	5	19193157	19195559	2403	*	2	2	15	24	2.27727	32.9956	9.23682e-09	Neg.Binomial	5.26196e-08	0.000832293	0.00811486	0.00728256
AT5G47300	5	19198125	19199375	1251	*	0	0	3	8	1.8718	9.01418	0.00267893	Neg.Binomial	0.00474969	0	0.00439648	0.00439648
AT5G47400	5	19229162	19232743	3582	*	0	0	4	4	1.60944	3.21132e+31	0	Neg.Binomial	0	0	0.00111669	0.00111669
AT5G48190	5	19542778	19544429	1652	*	0	0	5	3	1.60944	5.82206	0.0158264	Neg.Binomial	0.0204829	0	0.00242131	0.00242131
AT5G48860	5	19811651	19812865	1215	*	0	0	10	13	2.52573	23.1711	1.48205e-06	Neg.Binomial	6.13111e-06	0	0.00946502	0.00946502
AT5G49010	5	19866231	19868877	2647	*	0	0	1	6	1.50408	4.47308	0.034433	Neg.Binomial	0.0385982	0	0.00132225	0.00132225
AT5G49590	5	20128736	20129554	819	*	1	1	6	4	1.60944	5.82206	0.0158264	Neg.Binomial	0.0204829	0.001221	0.00610501	0.004884
AT5G51195	5	20803106	20804268	1163	*	4	1	7	9	1.16315	6.05946	0.013832	Neg.Binomial	0.0190739	0.00214961	0.00687876	0.00472915
AT5G52070	5	21161132	21165565	4434	*	0	2	17	31	2.52573	33.7528	6.2578e-09	Neg.Binomial	3.62431e-08	0.00022553	0.00541272	0.00518719
AT5G52090	5	21167432	21169462	2031	*	2	1	15	27	2.63906	32.1031	1.46202e-08	Neg.Binomial	8.19437e-08	0.000738552	0.0103397	0.00960118
AT5G52110	5	21171634	21174019	2386	*	0	0	4	3	1.50408	86.7271	0.0113348	QuasiPoisson	0.0157239	0	0.00146689	0.00146689
AT5G52115	5	21174321	21175857	1537	*	0	0	1	7	1.60944	4.58265	0.0322973	Neg.Binomial	0.0370406	0	0.00260247	0.00260247
AT5G52700	5	21372820	21374195	1376	*	0	0	4	2	1.38629	3.85489	0.049601	Neg.Binomial	0.049601	0	0.00218023	0.00218023
AT5G53050	5	21510095	21513620	3526	*	0	0	3	5	1.60944	5.82206	0.0158264	Neg.Binomial	0.0204829	0	0.00113443	0.00113443
AT5G53450	5	21688763	21692480	3718	*	0	0	5	3	1.60944	5.82206	0.0158264	Neg.Binomial	0.0204829	0	0.00107585	0.00107585
AT5G53890	5	21876586	21880540	3955	*	0	0	5	2	1.50408	4.81817	0.0281612	Neg.Binomial	0.0329495	0	0.000884956	0.000884956
AT5G54380	5	22077040	22080341	3302	*	0	0	4	2	1.38629	3.85489	0.049601	Neg.Binomial	0.049601	0	0.00090854	0.00090854
AT5G54700	5	22222886	22225616	2731	*	0	0	4	2	1.38629	3.85489	0.049601	Neg.Binomial	0.049601	0	0.0010985	0.0010985
AT5G54810	5	22264594	22266902	2309	*	0	0	5	7	1.94591	10.1241	0.00146346	Neg.Binomial	0.00299148	0	0.00259853	0.00259853
AT5G55565	5	22510017	22513588	3572	*	3	0	14	9	1.60944	14.5552	0.000136115	Neg.Binomial	0.000386124	0.000419933	0.00321948	0.00279955
AT5G56250	5	22768453	22773021	4569	*	0	0	2	5	1.50408	4.81817	0.0281612	Neg.Binomial	0.0329495	0	0.000766032	0.000766032
AT5G56920	5	23024896	23025915	1020	*	2	1	15	21	2.48491	32.9127	9.63911e-09	Neg.Binomial	5.44649e-08	0.00147059	0.0176471	0.0161765
AT5G57670	5	23360400	23363839	3440	*	0	0	6	7	2.0149	11.2518	0.000795439	Neg.Binomial	0.00174394	0	0.00188953	0.00188953
AT5G59500	5	23985512	23987382	1871	*	0	0	4	3	1.50408	86.7271	0.0113348	QuasiPoisson	0.0157239	0	0.00187066	0.00187066
AT5G60790	5	24453258	24456115	2858	*	0	0	3	7	1.79176	7.92486	0.004876	Neg.Binomial	0.00808788	0	0.00174948	0.00174948
AT5G64960	5	25955374	25958995	3622	*	0	0	9	10	2.35138	18.2946	1.89246e-05	Neg.Binomial	6.51119e-05	0	0.00262286	0.00262286
AT5G64970	5	25958025	25960663	2639	*	0	0	5	6	1.8718	9.01416	0.00267896	Neg.Binomial	0.00474969	0	0.00208412	0.00208412

## Sheet: Root, 16 days, + vs. - Pi
	seqnames	start	end	width	strand	plus_root_16_1	plus_root_16_2	minus_root_16_1	minus_root_16_2	log2FC	scaled.deviance	pvalue	model	adj.pval	CT.SignalDensity	TT.SignalDensity	SignalDensityVariation
AT1G01040	1	23121	31227	8107	*	0	0	5	3	1.60944	5.82206	0.0158264	Neg.Binomial	0.0205507	0	0.000493401	0.000493401
AT1G02470	1	511765	513721	1957	*	1	0	4	5	1.29928	6.4265	0.011243	Neg.Binomial.W	0.01576	0.000255493	0.00229944	0.00204394
AT1G02520	1	523536	529069	5534	*	0	0	2	4	1.38629	3.85489	0.049601	Neg.Binomial	0.049601	0	0.000542103	0.000542103
AT1G05035	1	1444983	1446116	1134	*	0	0	2	4	1.38629	3.85489	0.049601	Neg.Binomial	0.049601	0	0.0026455	0.0026455
AT1G07110	1	2178022	2184193	6172	*	0	0	4	2	1.38629	3.85489	0.049601	Neg.Binomial	0.049601	0	0.000486066	0.000486066
AT1G07510	1	2304435	2312399	7965	*	0	0	3	4	1.50408	86.7271	0.0113348	QuasiPoisson	0.01576	0	0.000439422	0.000439422
AT1G11160	1	3733044	3739844	6801	*	0	0	5	2	1.50408	4.81817	0.0281612	Neg.Binomial	0.0338267	0	0.00051463	0.00051463
AT1G11590	1	3892580	3894677	2098	*	1	1	8	10	2.19722	14.7226	0.000124547	Neg.Binomial	0.000462493	0.000476644	0.0042898	0.00381316
AT1G11593	1	3898002	3898609	608	*	0	0	7	4	1.8718	9.01418	0.00267893	Neg.Binomial	0.0057045	0	0.00904605	0.00904605
AT1G13470	1	4620101	4621585	1485	*	0	2	6	5	1.17865	5.01677	0.0251029	Neg.Binomial	0.0316515	0.000673401	0.0037037	0.0030303
AT1G14110	1	4830297	4831915	1619	*	0	0	2	7	1.70475	6.85943	0.00881749	Neg.Binomial	0.0142436	0	0.00277949	0.00277949
AT1G14800	1	5099572	5102558	2987	*	0	1	11	7	1.89712	14.073	0.00017585	Neg.Binomial	0.000626274	0.000167392	0.00301306	0.00284566
AT1G18130	1	6235895	6238799	2905	*	0	0	2	4	1.38629	3.85489	0.049601	Neg.Binomial	0.049601	0	0.0010327	0.0010327
AT1G18310	1	6301200	6303956	2757	*	0	0	12	3	2.14007	8.97727	0.00273359	Neg.Binomial	0.0057804	0	0.00272035	0.00272035
AT1G19086	1	6588542	6589338	797	*	0	0	3	5	1.60944	5.82206	0.0158264	Neg.Binomial	0.0205507	0	0.00501882	0.00501882
AT1G19260	1	6657260	6659569	2310	*	2	0	4	6	1.09861	4.18599	0.0407594	Neg.Binomial	0.0463973	0.0004329	0.0021645	0.0017316
AT1G19850	1	6886669	6891404	4736	*	0	0	4	3	1.50408	86.7271	0.0113348	QuasiPoisson	0.01576	0	0.00073902	0.00073902
AT1G20400	1	7072192	7076619	4428	*	2	1	21	23	2.68558	42.8423	5.93346e-11	Neg.Binomial	4.57402e-10	0.000338753	0.00496838	0.00462963
AT1G21230	1	7429895	7432477	2583	*	0	0	9	5	2.07944	12.3953	0.000430406	Neg.Binomial	0.00129762	0	0.00271003	0.00271003
AT1G21835	1	7665664	7665936	273	*	0	0	4	2	1.38629	3.85489	0.049601	Neg.Binomial	0.049601	0	0.010989	0.010989
AT1G22060	1	7773063	7781539	8477	*	0	0	4	3	1.50408	86.7271	0.0113348	QuasiPoisson	0.01576	0	0.000412882	0.000412882
AT1G23915	1	8457659	8458946	1288	*	0	0	3	4	1.50408	86.7271	0.0113348	QuasiPoisson	0.01576	0	0.00271739	0.00271739
AT1G24388	1	8648099	8648694	596	*	0	0	5	1	1.38629	3.85489	0.049601	Neg.Binomial	0.049601	0	0.00503356	0.00503356
AT1G24390	1	8648201	8648995	795	*	0	0	5	1	1.38629	3.85489	0.049601	Neg.Binomial	0.049601	0	0.00377358	0.00377358
AT1G27570	1	9575538	9582376	6839	*	4	4	39	24	2.06369	38.6418	5.09162e-10	Neg.Binomial	3.7359e-09	0.000584881	0.00460594	0.00402106
AT1G28420	1	9979478	9987737	8260	*	0	0	3	3	1.38629	4.32435e+31	0	Neg.Binomial.W	0	0	0.000363196	0.000363196
AT1G30060	1	10545087	10545906	820	*	0	0	3	7	1.79176	7.92486	0.004876	Neg.Binomial	0.009222	0	0.00609756	0.00609756
AT1G30510	1	10806930	10809188	2259	*	0	0	3	3	1.38629	4.32435e+31	0	Neg.Binomial.W	0	0	0.00132802	0.00132802
AT1G31095	1	11102778	11103644	867	*	0	0	4	2	1.38629	3.85489	0.049601	Neg.Binomial	0.049601	0	0.00346021	0.00346021
AT1G31630	1	11318528	11319547	1020	*	0	0	4	2	1.38629	3.85489	0.049601	Neg.Binomial	0.049601	0	0.00294118	0.00294118
AT1G31930	1	11464934	11469207	4274	*	0	0	3	3	1.38629	4.32435e+31	0	Neg.Binomial.W	0	0	0.000701919	0.000701919
AT1G32000	1	11508285	11508909	625	*	0	0	3	7	1.79176	7.92486	0.004876	Neg.Binomial	0.009222	0	0.008	0.008
AT1G32010	1	11509341	11512040	2700	*	1	1	28	28	3.3322	2.28537e+31	0	Neg.Binomial	0	0.00037037	0.0103704	0.01
AT1G32270	1	11642593	11645237	2645	*	1	1	4	5	1.50408	86.7271	0.0113348	QuasiPoisson	0.01576	0.000378072	0.00170132	0.00132325
AT1G32720	1	11834902	11836631	1730	*	0	1	9	10	1.94591	15.1861	9.74181e-05	Neg.Binomial	0.000385244	0.000289017	0.00549133	0.00520231
AT1G33010	1	11959287	11960591	1305	*	1	1	4	5	1.50408	86.7271	0.0113348	QuasiPoisson	0.01576	0.000766284	0.00344828	0.00268199
AT1G33070	1	11982889	11985299	2411	*	0	0	5	4	1.70475	150.906	0.00656149	QuasiPoisson	0.0111308	0	0.00186645	0.00186645
AT1G33720	1	12220858	12224108	3251	*	0	0	2	4	1.38629	3.85489	0.049601	Neg.Binomial	0.049601	0	0.000922793	0.000922793
AT1G33910	1	12314904	12316258	1355	*	0	0	4	5	1.70475	150.906	0.00656149	QuasiPoisson	0.0111308	0	0.00332103	0.00332103
AT1G34015	1	12361832	12363493	1662	*	0	0	12	3	2.14007	8.97727	0.00273359	Neg.Binomial	0.0057804	0	0.00451264	0.00451264
AT1G34070	1	12402283	12403209	927	*	0	0	10	9	2.35138	18.2946	1.89246e-05	Neg.Binomial	8.47433e-05	0	0.0102481	0.0102481
AT1G34170	1	12443547	12446764	3218	*	0	0	3	4	1.50408	86.7271	0.0113348	QuasiPoisson	0.01576	0	0.00108763	0.00108763
AT1G34310	1	12508548	12511520	2973	*	1	0	4	5	1.29928	6.4265	0.011243	Neg.Binomial.W	0.01576	0.00016818	0.00151362	0.00134544
AT1G34315	1	12514106	12516521	2416	*	0	0	4	5	1.70475	150.906	0.00656149	QuasiPoisson	0.0111308	0	0.00186258	0.00186258
AT1G34390	1	12556005	12559082	3078	*	0	0	3	3	1.38629	4.32435e+31	0	Neg.Binomial.W	0	0	0.000974659	0.000974659
AT1G34400	1	12565992	12566615	624	*	1	0	7	5	1.54045	7.72303	0.00545208	Neg.Binomial	0.010001	0.000801282	0.00961538	0.0088141
AT1G34410	1	12577722	12580824	3103	*	0	0	8	2	1.79176	6.91328	0.00855579	Neg.Binomial	0.0142436	0	0.00161134	0.00161134
AT1G34460	1	12595110	12602379	7270	*	0	0	1	5	1.38629	3.85489	0.049601	Neg.Binomial	0.049601	0	0.000412655	0.000412655
AT1G35030	1	12808246	12809481	1236	*	0	0	4	5	1.70475	150.906	0.00656149	QuasiPoisson	0.0111308	0	0.00364078	0.00364078
AT1G35215	1	12902718	12906171	3454	*	0	0	8	6	2.07944	12.3953	0.000430406	Neg.Binomial	0.00129762	0	0.00202664	0.00202664
AT1G35240	1	12927303	12930523	3221	*	0	0	6	3	1.70475	6.85943	0.00881748	Neg.Binomial	0.0142436	0	0.00139708	0.00139708
AT1G35500	1	13066087	13066596	510	*	0	0	3	3	1.38629	4.32435e+31	0	Neg.Binomial.W	0	0	0.00588235	0.00588235
AT1G35520	1	13082819	13085830	3012	*	0	0	4	4	1.60944	3.21132e+31	0	Neg.Binomial	0	0	0.00132802	0.00132802
AT1G35540	1	13108634	13111700	3067	*	0	0	7	11	2.30259	17.0945	3.55654e-05	Neg.Binomial	0.000154709	0	0.00293446	0.00293446
AT1G35614	1	13148592	13149559	968	*	3	0	7	9	1.28093	7.7998	0.00522521	Neg.Binomial	0.00985186	0.00154959	0.00826446	0.00671488
AT1G35850	1	13330510	13331506	997	*	0	0	5	7	1.94591	10.1241	0.00146346	Neg.Binomial	0.00365265	0	0.00601805	0.00601805
AT1G35860	1	13332047	13334050	2004	*	1	0	5	6	1.46634	6.73823	0.00943683	Neg.Binomial	0.0148502	0.000249501	0.00274451	0.00249501
AT1G35895	1	13346878	13354225	7348	*	0	1	10	4	1.67398	9.76542	0.00177825	Neg.Binomial	0.00423029	6.80457e-05	0.00095264	0.000884594
AT1G36095	1	13491370	13492725	1356	*	0	1	8	2	1.38629	5.08983	0.0240665	Neg.Binomial	0.0307264	0.000368732	0.00368732	0.00331858
AT1G36230	1	13610985	13614051	3067	*	2	0	18	10	2.0149	22.5037	2.0974e-06	Neg.Binomial	1.08247e-05	0.000326052	0.00456472	0.00423867
AT1G36240	1	13614890	13616233	1344	*	1	0	7	5	1.54045	7.72303	0.00545208	Neg.Binomial	0.010001	0.000372024	0.00446429	0.00409226
AT1G36510	1	13761926	13764265	2340	*	1	0	7	2	1.29928	4.85988	0.0274882	Neg.Binomial	0.0338267	0.000213675	0.00192308	0.0017094
AT1G36622	1	13835620	13836954	1335	*	0	0	2	4	1.38629	3.85489	0.049601	Neg.Binomial	0.049601	0	0.00224719	0.00224719
AT1G36675	1	13867568	13869490	1923	*	0	0	3	6	1.70475	6.85943	0.00881748	Neg.Binomial	0.0142436	0	0.00234009	0.00234009
AT1G36756	1	13917331	13917816	486	*	0	0	4	3	1.50408	86.7271	0.0113348	QuasiPoisson	0.01576	0	0.00720165	0.00720165
AT1G36950	1	14009673	14010822	1150	*	0	0	4	3	1.50408	86.7271	0.0113348	QuasiPoisson	0.01576	0	0.00304348	0.00304348
AT1G36960	1	14014796	14015508	713	*	0	0	8	3	1.8718	9.01418	0.00267893	Neg.Binomial	0.0057045	0	0.00771388	0.00771388
AT1G36970	1	14016385	14018356	1972	*	0	0	3	6	1.70475	6.85943	0.00881748	Neg.Binomial	0.0142436	0	0.00228195	0.00228195
AT1G37000	1	14036038	14037145	1108	*	0	0	3	3	1.38629	4.32435e+31	0	Neg.Binomial.W	0	0	0.00270758	0.00270758
AT1G37020	1	14046735	14049742	3008	*	0	0	2	4	1.38629	3.85489	0.049601	Neg.Binomial	0.049601	0	0.00099734	0.00099734
AT1G37113	1	14136413	14138703	2291	*	0	0	3	9	1.94591	9.5322	0.00201898	Neg.Binomial	0.00469298	0	0.00261894	0.00261894
AT1G40104	1	15081952	15085893	3942	*	0	0	3	6	1.70475	6.85943	0.00881748	Neg.Binomial	0.0142436	0	0.00114155	0.00114155
AT1G40390	1	15432576	15434674	2099	*	0	0	9	10	2.35138	18.2946	1.89246e-05	Neg.Binomial	8.47433e-05	0	0.00452596	0.00452596
AT1G41820	1	15582423	15585143	2721	*	0	0	5	11	2.19722	14.7226	0.000124547	Neg.Binomial	0.000462493	0	0.0029401	0.0029401
AT1G41920	1	15680978	15684487	3510	*	0	0	14	11	2.60269	25.6472	4.09899e-07	Neg.Binomial	2.33955e-06	0	0.00356125	0.00356125
AT1G42525	1	15966381	15968239	1859	*	0	0	2	4	1.38629	3.85489	0.049601	Neg.Binomial	0.049601	0	0.00161377	0.00161377
AT1G42615	1	16037606	16038455	850	*	0	0	2	6	1.60944	5.82206	0.0158264	Neg.Binomial	0.0205507	0	0.00470588	0.00470588
AT1G42680	1	16041656	16042880	1225	*	0	0	2	4	1.38629	3.85489	0.049601	Neg.Binomial	0.049601	0	0.00244898	0.00244898
AT1G43145	1	16238525	16240015	1491	*	1	2	12	10	1.99243	16.3111	5.37479e-05	Neg.Binomial	0.000232145	0.00100604	0.0073776	0.00637156
AT1G43720	1	16495080	16496078	999	*	1	1	7	8	2.0149	11.2518	0.000795439	Neg.Binomial	0.0021626	0.001001	0.00750751	0.00650651
AT1G43730	1	16508723	16509784	1062	*	0	1	13	9	2.07944	18.593	1.61812e-05	Neg.Binomial	7.46544e-05	0.00047081	0.0103578	0.00988701
AT1G43760	1	16528880	16531065	2186	*	1	0	10	20	2.36712	23.4295	1.2958e-06	Neg.Binomial	6.86208e-06	0.000228728	0.00686185	0.00663312
AT1G43770	1	16548417	16551909	3493	*	0	0	2	4	1.38629	3.85489	0.049601	Neg.Binomial	0.049601	0	0.000858861	0.000858861
AT1G43780	1	16563811	16567399	3589	*	0	0	4	4	1.60944	3.21132e+31	0	Neg.Binomial	0	0	0.00111452	0.00111452
AT1G43815	1	16582084	16584556	2473	*	0	0	17	10	2.67415	28.1437	1.12636e-07	Neg.Binomial	6.99953e-07	0	0.00545896	0.00545896
AT1G43970	1	16681269	16682933	1665	*	0	1	9	12	2.03688	17.447	2.95424e-05	Neg.Binomial	0.000131324	0.0003003	0.00630631	0.00600601
AT1G44020	1	16715972	16718656	2685	*	1	1	11	12	2.44235	20.7189	5.31887e-06	Neg.Binomial	2.59136e-05	0.000372439	0.00428305	0.00391061
AT1G44030	1	16724237	16726752	2516	*	0	0	9	8	2.25129	15.9035	6.6655e-05	Neg.Binomial	0.000270619	0	0.00337838	0.00337838
AT1G44080	1	16753944	16755670	1727	*	0	0	3	3	1.38629	4.32435e+31	0	Neg.Binomial.W	0	0	0.00173712	0.00173712
AT1G44575	1	16870221	16873427	3207	*	0	0	1	8	1.70475	4.69336	0.0302794	Neg.Binomial	0.0360864	0	0.00140318	0.00140318
AT1G46696	1	17261860	17264183	2324	*	1	2	14	25	2.56495	30.6475	3.09428e-08	Neg.Binomial	1.9836e-07	0.000645439	0.00839071	0.00774527
AT1G47265	1	17324318	17324911	594	*	0	0	5	3	1.60944	5.82206	0.0158264	Neg.Binomial	0.0205507	0	0.00673401	0.00673401
AT1G47657	1	17531871	17535174	3304	*	3	1	20	30	2.52573	46.3423	9.92981e-12	Neg.Binomial	7.85358e-11	0.000605327	0.00756659	0.00696126
AT1G47660	1	17533941	17535551	1611	*	2	0	15	18	2.16905	28.2724	1.05388e-07	Neg.Binomial	6.61666e-07	0.000620732	0.0102421	0.00962135
AT1G47765	1	17574906	17576092	1187	*	0	0	2	5	1.50408	4.81817	0.0281612	Neg.Binomial	0.0338267	0	0.00294861	0.00294861
AT1G47770	1	17590266	17591261	996	*	1	0	2	6	1.20397	3.97652	0.0461388	Neg.Binomial	0.049601	0.000502008	0.00401606	0.00351406
AT1G47940	1	17668285	17669713	1429	*	1	1	2	7	1.50408	4.47308	0.034433	Neg.Binomial	0.0398663	0.00069979	0.00314906	0.00244927
AT1G47960	1	17681157	17683719	2563	*	0	0	4	13	2.25129	11.2795	0.000783684	Neg.Binomial	0.0021626	0	0.00331643	0.00331643
AT1G48095	1	17760142	17761998	1857	*	0	0	6	4	1.79176	7.92486	0.004876	Neg.Binomial	0.009222	0	0.00269251	0.00269251
AT1G48953	1	18110814	18111463	650	*	0	0	9	6	2.14007	13.5528	0.000231951	Neg.Binomial	0.000751373	0	0.0115385	0.0115385
AT1G49190	1	18191267	18193782	2516	*	0	0	4	3	1.50408	86.7271	0.0113348	QuasiPoisson	0.01576	0	0.0013911	0.0013911
AT1G49500	1	18320490	18322505	2016	*	0	0	5	2	1.50408	4.81817	0.0281612	Neg.Binomial	0.0338267	0	0.00173611	0.00173611
AT1G50160	1	18581429	18581650	222	*	0	0	2	4	1.38629	3.85489	0.049601	Neg.Binomial	0.049601	0	0.0135135	0.0135135
AT1G51172	1	18963205	18965571	2367	*	2	1	26	26	2.85263	81.2079	2.03179e-19	Neg.Binomial	1.81965e-18	0.000633714	0.0109844	0.0103507
AT1G52940	1	19716402	19723725	7324	*	0	0	4	3	1.50408	86.7271	0.0113348	QuasiPoisson	0.01576	0	0.000477881	0.000477881
AT1G52950	1	19725483	19728035	2553	*	1	1	8	11	2.25129	15.9035	6.6655e-05	Neg.Binomial	0.000270619	0.000391696	0.00372111	0.00332942
AT1G53090	1	19783185	19786902	3718	*	0	0	4	5	1.70475	150.906	0.00656149	QuasiPoisson	0.0111308	0	0.00121033	0.00121033
AT1G54720	1	20422831	20423754	924	*	0	0	3	4	1.50408	86.7271	0.0113348	QuasiPoisson	0.01576	0	0.00378788	0.00378788
AT1G56100	1	20980369	20984115	3747	*	1	0	10	6	1.79176	11.8873	0.000565182	Neg.Binomial	0.00163903	0.00013344	0.00213504	0.0020016
AT1G57777	1	21401235	21401798	564	*	0	0	8	5	2.0149	11.2518	0.000795439	Neg.Binomial	0.0021626	0	0.0115248	0.0115248
AT1G58390	1	21690642	21694447	3806	*	0	0	6	4	1.79176	7.92486	0.004876	Neg.Binomial	0.009222	0	0.00131372	0.00131372
AT1G58520	1	21729913	21738808	8896	*	0	0	2	5	1.50408	4.81817	0.0281612	Neg.Binomial	0.0338267	0	0.000393435	0.000393435
AT1G58602	1	21746354	21766048	19695	*	3	5	50	65	2.66549	111.322	5.02934e-26	Neg.Binomial	4.8617e-25	0.000203097	0.00291952	0.00271643
AT1G59980	1	22080689	22086845	6157	*	0	0	10	4	2.07944	12.3953	0.000430408	Neg.Binomial	0.00129762	0	0.00113692	0.00113692
AT1G62310	1	23033403	23039787	6385	*	0	0	3	7	1.79176	7.92486	0.004876	Neg.Binomial	0.009222	0	0.000783085	0.000783085
AT1G62540	1	23151634	23155728	4095	*	0	0	7	2	1.70475	6.85943	0.00881748	Neg.Binomial	0.0142436	0	0.0010989	0.0010989
AT1G62580	1	23173286	23176931	3646	*	0	0	4	8	1.94591	10.1241	0.00146346	Neg.Binomial	0.00365265	0	0.00164564	0.00164564
AT1G62895	1	23295989	23296858	870	*	0	0	4	2	1.38629	3.85489	0.049601	Neg.Binomial	0.049601	0	0.00344828	0.00344828
AT1G63020	1	23354685	23362589	7905	*	0	0	3	3	1.38629	4.32435e+31	0	Neg.Binomial.W	0	0	0.000379507	0.000379507
AT1G63540	1	23566958	23569495	2538	*	0	0	18	14	2.83321	34.4583	4.35474e-09	Neg.Binomial	3.12004e-08	0	0.00630418	0.00630418
AT1G63870	1	23707131	23711944	4814	*	0	0	3	4	1.50408	86.7271	0.0113348	QuasiPoisson	0.01576	0	0.000727046	0.000727046
AT1G64795	1	24082579	24082848	270	*	0	0	4	2	1.38629	3.85489	0.049601	Neg.Binomial	0.049601	0	0.0111111	0.0111111
AT1G65350	1	24272518	24277275	4758	*	0	0	12	13	2.60269	25.6472	4.09899e-07	Neg.Binomial	2.33955e-06	0	0.00262715	0.00262715
AT1G66100	1	24605538	24606722	1185	*	0	0	8	7	2.14007	13.5528	0.000231951	Neg.Binomial	0.000751373	0	0.00632911	0.00632911
AT1G66140	1	24619830	24622117	2288	*	0	0	3	3	1.38629	4.32435e+31	0	Neg.Binomial.W	0	0	0.00131119	0.00131119
AT1G67870	1	25449222	25451051	1830	*	0	0	3	6	1.70475	6.85943	0.00881748	Neg.Binomial	0.0142436	0	0.00245902	0.00245902
AT1G68040	1	25502864	25505263	2400	*	0	0	5	1	1.38629	3.85489	0.049601	Neg.Binomial	0.049601	0	0.00125	0.00125
AT1G69940	1	26343275	26345058	1784	*	0	0	4	3	1.50408	86.7271	0.0113348	QuasiPoisson	0.01576	0	0.00196188	0.00196188
AT1G70320	1	26488454	26501652	13199	*	0	0	3	5	1.60944	5.82206	0.0158264	Neg.Binomial	0.0205507	0	0.000303053	0.000303053
AT1G71830	1	27018158	27022117	3960	*	0	0	2	4	1.38629	3.85489	0.049601	Neg.Binomial	0.049601	0	0.000757576	0.000757576
AT1G77300	1	29039922	29049454	9533	*	0	0	3	3	1.38629	4.32435e+31	0	Neg.Binomial.W	0	0	0.000314696	0.000314696
AT1G77460	1	29103608	29111956	8349	*	0	0	4	4	1.60944	3.21132e+31	0	Neg.Binomial	0	0	0.000479099	0.000479099
AT1G77815	1	29263348	29263650	303	*	1	1	3	3	1.09861	6.37853e+30	0	Neg.Binomial	0	0.00330033	0.00990099	0.00660066
AT1G77960	1	29310021	29313571	3551	*	1	0	5	6	1.46634	6.73823	0.00943683	Neg.Binomial	0.0148502	0.000140805	0.00154886	0.00140805
AT2G01008	2	1025	3173	2149	*	0	0	6	10	2.19722	14.7226	0.000124547	Neg.Binomial	0.000462493	0	0.00372266	0.00372266
AT2G01050	2	68337	69884	1548	*	1	0	4	7	1.46634	6.73823	0.00943683	Neg.Binomial	0.0148502	0.000322997	0.00355297	0.00322997
AT2G02103	2	530241	531636	1396	*	0	0	8	17	2.60269	21.9258	2.83396e-06	Neg.Binomial	1.43823e-05	0	0.00895415	0.00895415
AT2G02220	2	583797	587401	3605	*	0	0	3	5	1.60944	5.82206	0.0158264	Neg.Binomial	0.0205507	0	0.00110957	0.00110957
AT2G02390	2	628730	631165	2436	*	0	0	5	3	1.60944	5.82206	0.0158264	Neg.Binomial	0.0205507	0	0.00164204	0.00164204
AT2G02520	2	676771	678145	1375	*	0	0	1	7	1.60944	4.58265	0.0322973	Neg.Binomial	0.0380445	0	0.00290909	0.00290909
AT2G02635	2	725076	731178	6103	*	1	0	2	5	1.09861	4.12053	0.0423659	Neg.Binomial.W	0.0481359	8.19269e-05	0.000573488	0.000491562
AT2G02800	2	795515	799591	4077	*	1	0	8	4	1.54045	7.72303	0.00545209	Neg.Binomial	0.010001	0.000122639	0.00147167	0.00134903
AT2G02835	2	820437	821291	855	*	2	0	8	5	1.32176	6.43872	0.0111659	Neg.Binomial	0.01576	0.00116959	0.00760234	0.00643275
AT2G02840	2	821553	822858	1306	*	0	1	7	7	1.67398	9.76542	0.00177825	Neg.Binomial	0.00423029	0.000382848	0.00535988	0.00497703
AT2G03260	2	987934	992332	4399	*	0	0	3	3	1.38629	4.32435e+31	0	Neg.Binomial.W	0	0	0.000681973	0.000681973
AT2G03330	2	1008460	1014122	5663	*	1	0	6	4	1.38629	5.78234	0.0161879	Neg.Binomial	0.0207547	8.82924e-05	0.000882924	0.000794632
AT2G03567	2	1085525	1086607	1083	*	0	0	4	3	1.50408	86.7271	0.0113348	QuasiPoisson	0.01576	0	0.00323176	0.00323176
AT2G03670	2	1117485	1120458	2974	*	0	0	4	5	1.70475	150.906	0.00656149	QuasiPoisson	0.0111308	0	0.00151311	0.00151311
AT2G03965	2	1251510	1252989	1480	*	0	0	11	6	2.25129	15.9035	6.6655e-05	Neg.Binomial	0.000270619	0	0.00574324	0.00574324
AT2G04060	2	1342137	1345164	3028	*	0	0	4	2	1.38629	3.85489	0.049601	Neg.Binomial	0.049601	0	0.000990753	0.000990753
AT2G04160	2	1401268	1407827	6560	*	0	0	8	20	2.70805	19.6289	9.40369e-06	Neg.Binomial	4.4741e-05	0	0.00213415	0.00213415
AT2G05350	2	1949614	1954740	5127	*	0	0	12	9	2.44235	20.7189	5.31887e-06	Neg.Binomial	2.59136e-05	0	0.00204798	0.00204798
AT2G05360	2	1956115	1959303	3189	*	0	0	12	12	2.56495	Inf	0	Neg.Binomial	0	0	0.00376294	0.00376294
AT2G05642	2	2098087	2101167	3081	*	1	0	7	5	1.54045	7.72303	0.00545208	Neg.Binomial	0.010001	0.000162285	0.00194742	0.00178513
AT2G05645	2	2101497	2102111	615	*	0	0	1	5	1.38629	3.85489	0.049601	Neg.Binomial	0.049601	0	0.00487805	0.00487805
AT2G05752	2	2169305	2170528	1224	*	0	1	7	7	1.67398	9.76542	0.00177825	Neg.Binomial	0.00423029	0.000408497	0.00571895	0.00531046
AT2G06105	2	2395013	2398395	3383	*	0	1	2	16	1.89712	6.20102	0.0127677	Neg.Binomial.W	0.0177119	0.000147798	0.00266036	0.00251256
AT2G06500	2	2580718	2583223	2506	*	0	0	4	5	1.70475	150.906	0.00656149	QuasiPoisson	0.0111308	0	0.00179569	0.00179569
AT2G06541	2	2598222	2600326	2105	*	1	0	4	4	1.20397	23.8591	0.0394492	QuasiPoisson	0.0453294	0.00023753	0.00190024	0.00166271
AT2G06555	2	2604148	2604927	780	*	0	0	5	3	1.60944	5.82206	0.0158264	Neg.Binomial	0.0205507	0	0.00512821	0.00512821
AT2G06570	2	2622603	2624902	2300	*	1	1	25	22	3.157	51.2165	8.27205e-13	Neg.Binomial	6.90093e-12	0.000434783	0.0102174	0.00978261
AT2G06645	2	2647991	2649647	1657	*	0	0	9	8	2.25129	15.9035	6.6655e-05	Neg.Binomial	0.000270619	0	0.00512975	0.00512975
AT2G06845	2	2753443	2756008	2566	*	0	2	15	17	2.14007	27.1055	1.92648e-07	Neg.Binomial	1.16161e-06	0.000389712	0.00623539	0.00584567
AT2G06904	2	2806625	2807368	744	*	0	0	4	4	1.60944	3.21132e+31	0	Neg.Binomial	0	0	0.00537634	0.00537634
AT2G06906	2	2807415	2807967	553	*	0	0	4	4	1.60944	3.21132e+31	0	Neg.Binomial	0	0	0.00723327	0.00723327
AT2G07020	2	2908473	2911198	2726	*	2	2	6	13	1.55814	10.2831	0.00134252	Neg.Binomial	0.00361767	0.000733676	0.00348496	0.00275128
AT2G07040	2	2916416	2919392	2977	*	1	1	3	10	1.8718	6.868	0.00877528	Neg.Binomial	0.0142436	0.000335909	0.00218341	0.0018475
AT2G07120	2	2953605	2954722	1118	*	0	0	3	8	1.8718	9.01418	0.00267893	Neg.Binomial	0.0057045	0	0.0049195	0.0049195
AT2G07215	2	2996776	2997889	1114	*	0	0	7	7	2.07944	1.0381e+32	0	Neg.Binomial.W	0	0	0.00628366	0.00628366
AT2G07240	2	3007102	3012333	5232	*	0	1	18	16	2.48491	32.9127	9.63911e-09	Neg.Binomial	6.52246e-08	9.55657e-05	0.00324924	0.00315367
AT2G07280	2	3026398	3029353	2956	*	0	0	6	5	1.8718	9.01416	0.00267896	Neg.Binomial	0.0057045	0	0.00186062	0.00186062
AT2G07310	2	3034797	3036387	1591	*	0	0	5	3	1.60944	5.82206	0.0158264	Neg.Binomial	0.0205507	0	0.00251414	0.00251414
AT2G07560	2	3169908	3174102	4195	*	0	0	9	7	2.19722	14.7226	0.000124547	Neg.Binomial	0.000462493	0	0.00190703	0.00190703
AT2G07673	2	3266420	3267120	701	*	0	0	2	4	1.38629	3.85489	0.049601	Neg.Binomial	0.049601	0	0.0042796	0.0042796
AT2G07768	2	3273584	3274154	571	*	0	0	3	7	1.79176	7.92486	0.004876	Neg.Binomial	0.009222	0	0.00875657	0.00875657
AT2G07669	2	3282787	3283553	767	*	0	0	7	8	2.14007	13.5528	0.000231951	Neg.Binomial	0.000751373	0	0.00977836	0.00977836
AT2G07681	2	3287529	3292366	4838	*	0	0	5	2	1.50408	4.81817	0.0281612	Neg.Binomial	0.0338267	0	0.000723439	0.000723439
AT2G07633	2	3329660	3331324	1665	*	0	0	3	4	1.50408	86.7271	0.0113348	QuasiPoisson	0.01576	0	0.0021021	0.0021021
AT2G07798	2	3357619	3361102	3484	*	0	0	17	12	2.74084	30.658	3.07754e-08	Neg.Binomial	1.9836e-07	0	0.00416188	0.00416188
AT2G07698	2	3361463	3364127	2665	*	0	0	10	14	2.56495	24.4064	7.80092e-07	Neg.Binomial	4.17931e-06	0	0.00450281	0.00450281
AT2G07667	2	3364296	3366661	2366	*	0	0	4	8	1.94591	10.1241	0.00146346	Neg.Binomial	0.00365265	0	0.00253593	0.00253593
AT2G07638	2	3377163	3378213	1051	*	0	0	3	4	1.50408	86.7271	0.0113348	QuasiPoisson	0.01576	0	0.00333016	0.00333016
AT2G07646	2	3408519	3409740	1222	*	0	0	6	5	1.8718	9.01416	0.00267896	Neg.Binomial	0.0057045	0	0.00450082	0.00450082
AT2G07715	2	3410597	3413161	2565	*	0	0	8	5	2.0149	11.2518	0.000795439	Neg.Binomial	0.0021626	0	0.00253411	0.00253411
AT2G07728	2	3453686	3456127	2442	*	0	0	2	4	1.38629	3.85489	0.049601	Neg.Binomial	0.049601	0	0.0012285	0.0012285
AT2G07656	2	3458281	3461448	3168	*	0	0	8	16	2.56495	22.9613	1.65294e-06	Neg.Binomial	8.60374e-06	0	0.00378788	0.00378788
AT2G07732	2	3468160	3468899	740	*	0	0	1	8	1.70475	4.69336	0.0302794	Neg.Binomial	0.0360864	0	0.00608108	0.00608108
AT2G07806	2	3484627	3489670	5044	*	0	0	9	3	1.94591	9.5322	0.00201898	Neg.Binomial	0.00469298	0	0.00118953	0.00118953
AT2G07662	2	3497073	3498780	1708	*	0	0	7	6	2.0149	11.2518	0.000795439	Neg.Binomial	0.0021626	0	0.00380562	0.00380562
AT2G07680	2	3514668	3522658	7991	*	1	0	21	14	2.51231	34.141	5.12594e-09	Neg.Binomial	3.54739e-08	6.25704e-05	0.00218996	0.00212739
AT2G07750	2	3576465	3580525	4061	*	0	1	12	15	2.26868	24.4492	7.62971e-07	Neg.Binomial	4.17931e-06	0.000123122	0.0033243	0.00320118
AT2G07760	2	3584420	3586278	1859	*	2	0	8	8	1.50408	9.63635	0.00190764	Neg.Binomial	0.00450293	0.000537924	0.00430339	0.00376547
AT2G07981	2	3614986	3617716	2731	*	0	0	4	4	1.60944	3.21132e+31	0	Neg.Binomial	0	0	0.00146466	0.00146466
AT2G08986	2	3618058	3626460	8403	*	0	0	4	6	1.79176	7.92486	0.004876	Neg.Binomial	0.009222	0	0.000595026	0.000595026
AT2G09840	2	3704577	3705594	1018	*	0	0	7	6	2.0149	11.2518	0.000795439	Neg.Binomial	0.0021626	0	0.00638507	0.00638507
AT2G10260	2	3938527	3941240	2714	*	0	1	4	9	1.60944	8.73309	0.00312486	Neg.Binomial	0.00651726	0.00018423	0.00239499	0.00221076
AT2G10440	2	4013752	4018046	4295	*	3	1	23	17	2.30259	34.189	5.00115e-09	Neg.Binomial	3.54152e-08	0.000465658	0.00465658	0.00419092
AT2G10545	2	4089648	4090671	1024	*	1	0	3	6	1.29928	4.85989	0.0274882	Neg.Binomial	0.0338267	0.000488281	0.00439453	0.00390625
AT2G10602	2	4134895	4135888	994	*	0	0	6	1	1.50408	4.47308	0.034433	Neg.Binomial	0.0398663	0	0.00352113	0.00352113
AT2G10615	2	4228157	4229987	1831	*	0	0	9	8	2.25129	15.9035	6.6655e-05	Neg.Binomial	0.000270619	0	0.00464227	0.00464227
AT2G10625	2	4295362	4300871	5510	*	0	0	7	8	2.14007	13.5528	0.000231951	Neg.Binomial	0.000751373	0	0.00136116	0.00136116
AT2G10940	2	4310321	4312162	1842	*	0	1	3	5	1.20397	3.97652	0.0461388	Neg.Binomial	0.049601	0.000271444	0.00217155	0.00190011
AT2G10965	2	4323671	4324948	1278	*	0	0	1	7	1.60944	4.58265	0.0322973	Neg.Binomial	0.0380445	0	0.00312989	0.00312989
AT2G10970	2	4332795	4333638	844	*	0	0	4	2	1.38629	3.85489	0.049601	Neg.Binomial	0.049601	0	0.0035545	0.0035545
AT2G11010	2	4361869	4365919	4051	*	1	0	19	10	2.33537	24.5339	7.30156e-07	Neg.Binomial	4.04241e-06	0.000123426	0.00357936	0.00345594
AT2G11015	2	4366200	4366640	441	*	0	0	3	4	1.50408	86.7271	0.0113348	QuasiPoisson	0.01576	0	0.00793651	0.00793651
AT2G11522	2	4622122	4622752	631	*	0	1	2	6	1.20397	3.97652	0.0461388	Neg.Binomial	0.049601	0.000792393	0.00633914	0.00554675
AT2G11620	2	4658445	4660777	2333	*	1	0	11	13	2.15948	20.9121	4.80855e-06	Neg.Binomial	2.40033e-05	0.000214316	0.00514359	0.00492928
AT2G11626	2	4661458	4662451	994	*	1	0	9	8	1.84583	12.973	0.000316022	Neg.Binomial	0.00100238	0.000503018	0.00855131	0.00804829
AT2G11851	2	4785961	4790030	4070	*	0	0	5	12	2.25129	14.7629	0.000121911	Neg.Binomial	0.000462493	0	0.00208845	0.00208845
AT2G12875	2	5289411	5291470	2060	*	0	0	6	4	1.79176	7.92486	0.004876	Neg.Binomial	0.009222	0	0.00242718	0.00242718
AT2G12900	2	5293897	5295480	1584	*	0	0	2	4	1.38629	3.85489	0.049601	Neg.Binomial	0.049601	0	0.00189394	0.00189394
AT2G13150	2	5437056	5438459	1404	*	0	0	3	4	1.50408	86.7271	0.0113348	QuasiPoisson	0.01576	0	0.00249288	0.00249288
AT2G13430	2	5590052	5591422	1371	*	0	0	5	3	1.60944	5.82206	0.0158264	Neg.Binomial	0.0205507	0	0.00291758	0.00291758
AT2G13450	2	5598421	5599923	1503	*	0	1	4	10	1.67398	9.76542	0.00177825	Neg.Binomial	0.00423029	0.000332668	0.00465735	0.00432468
AT2G13463	2	5609569	5610324	756	*	0	0	2	5	1.50408	4.81817	0.0281612	Neg.Binomial	0.0338267	0	0.00462963	0.00462963
AT2G13500	2	5627936	5629099	1164	*	1	0	6	15	2.03688	13.7174	0.000212479	Neg.Binomial	0.000747976	0.000429553	0.00902062	0.00859107
AT2G13510	2	5630001	5631107	1107	*	0	0	5	12	2.25129	14.7629	0.000121911	Neg.Binomial	0.000462493	0	0.00767841	0.00767841
AT2G13547	2	5646602	5647423	822	*	0	0	6	7	2.0149	11.2518	0.000795439	Neg.Binomial	0.0021626	0	0.00790754	0.00790754
AT2G13770	2	5736570	5737863	1294	*	0	0	3	3	1.38629	4.32435e+31	0	Neg.Binomial.W	0	0	0.00231839	0.00231839
AT2G13845	2	5798558	5799584	1027	*	0	0	5	2	1.50408	4.81817	0.0281612	Neg.Binomial	0.0338267	0	0.00340798	0.00340798
AT2G13895	2	5829485	5830283	799	*	0	0	6	7	2.0149	11.2518	0.000795439	Neg.Binomial	0.0021626	0	0.00813517	0.00813517
AT2G14000	2	5884600	5885985	1386	*	0	1	6	8	1.67398	24.4009	7.82333e-07	Neg.Binomial	4.17931e-06	0.00036075	0.00505051	0.00468975
AT2G14265	2	6044120	6045141	1022	*	0	0	4	7	1.8718	9.01418	0.00267893	Neg.Binomial	0.0057045	0	0.0053816	0.0053816
AT2G14390	2	6110912	6111918	1007	*	0	0	6	5	1.8718	9.01416	0.00267896	Neg.Binomial	0.0057045	0	0.00546177	0.00546177
AT2G14395	2	6119467	6120748	1282	*	1	0	8	6	1.67398	9.76542	0.00177824	Neg.Binomial	0.00423029	0.000390016	0.00546022	0.0050702
AT2G14700	2	6292466	6295726	3261	*	1	0	8	9	1.84583	12.973	0.000316022	Neg.Binomial	0.00100238	0.000153327	0.00260656	0.00245324
AT2G14765	2	6351289	6351964	676	*	0	0	4	6	1.79176	7.92486	0.004876	Neg.Binomial	0.009222	0	0.00739645	0.00739645
AT2G14870	2	6391172	6391477	306	*	0	0	4	2	1.38629	3.85489	0.049601	Neg.Binomial	0.049601	0	0.00980392	0.00980392
AT2G14945	2	6438504	6439144	641	*	0	0	4	4	1.60944	3.21132e+31	0	Neg.Binomial	0	0	0.00624025	0.00624025
AT2G15110	2	6554847	6557168	2322	*	0	0	14	28	3.09104	33.0876	8.80996e-09	Neg.Binomial	6.02839e-08	0	0.00904393	0.00904393
AT2G15420	2	6723948	6728183	4236	*	1	0	20	15	2.51231	34.141	5.12592e-09	Neg.Binomial	3.54739e-08	0.000118036	0.00413126	0.00401322
AT2G15710	2	6842648	6845103	2456	*	0	0	6	6	1.94591	1.71386e+32	0	Neg.Binomial	0	0	0.002443	0.002443
AT2G16018	2	6972222	6973705	1484	*	0	0	5	9	2.07944	12.3953	0.000430406	Neg.Binomial	0.00129762	0	0.00471698	0.00471698
AT2G16040	2	6976017	6977683	1667	*	0	0	5	7	1.94591	10.1241	0.00146346	Neg.Binomial	0.00365265	0	0.00359928	0.00359928
AT2G16586	2	7190937	7192071	1135	*	0	0	21	17	2.99573	42.1431	8.48345e-11	Neg.Binomial	6.45803e-10	0	0.0167401	0.0167401
AT2G16676	2	7230346	7232223	1878	*	4	2	9	11	1.20397	7.95304	0.00480067	Neg.Binomial	0.009222	0.00159744	0.00532481	0.00372737
AT2G17920	2	7782712	7784287	1576	*	3	2	14	10	1.56862	13.5348	0.000234186	Neg.Binomial	0.000754599	0.00158629	0.00761421	0.00602792
AT2G18760	2	8128706	8134401	5696	*	0	0	7	4	1.8718	9.01418	0.00267893	Neg.Binomial	0.0057045	0	0.00096559	0.00096559
AT2G19360	2	8378664	8383374	4711	*	2	0	17	13	2.07944	24.7907	6.39055e-07	Neg.Binomial	3.5705e-06	0.000212269	0.00318404	0.00297177
AT2G19850	2	8568569	8569890	1322	*	0	0	10	3	2.0149	9.29105	0.00230276	Neg.Binomial	0.00533224	0	0.00491679	0.00491679
AT2G20010	2	8637663	8641631	3969	*	0	0	4	6	1.79176	7.92486	0.004876	Neg.Binomial	0.009222	0	0.00125976	0.00125976
AT2G20780	2	8947242	8949429	2188	*	0	0	4	5	1.70475	150.906	0.00656149	QuasiPoisson	0.0111308	0	0.00205667	0.00205667
AT2G21300	2	9114032	9119977	5946	*	0	0	2	4	1.38629	3.85489	0.049601	Neg.Binomial	0.049601	0	0.000504541	0.000504541
AT2G22125	2	9406059	9414578	8520	*	0	0	1	5	1.38629	3.85489	0.049601	Neg.Binomial	0.049601	0	0.000352113	0.000352113
AT2G22440	2	9528910	9530060	1151	*	1	0	4	9	1.60944	8.73309	0.00312486	Neg.Binomial	0.00651726	0.000434405	0.00564726	0.00521286
AT2G22560	2	9585549	9589366	3818	*	0	0	3	3	1.38629	4.32435e+31	0	Neg.Binomial.W	0	0	0.000785752	0.000785752
AT2G22740	2	9662638	9667038	4401	*	0	0	4	2	1.38629	3.85489	0.049601	Neg.Binomial	0.049601	0	0.000681663	0.000681663
AT2G24070	2	10231300	10235494	4195	*	0	0	3	4	1.50408	86.7271	0.0113348	QuasiPoisson	0.01576	0	0.000834327	0.000834327
AT2G24100	2	10244745	10246994	2250	*	0	0	4	2	1.38629	3.85489	0.049601	Neg.Binomial	0.049601	0	0.00133333	0.00133333
AT2G24340	2	10355430	10359546	4117	*	0	1	9	13	2.07944	18.593	1.61812e-05	Neg.Binomial	7.46544e-05	0.000121448	0.00267185	0.0025504
AT2G25160	2	10708993	10711281	2289	*	0	0	5	7	1.94591	10.1241	0.00146346	Neg.Binomial	0.00365265	0	0.00262123	0.00262123
AT2G25370	2	10806680	10809945	3266	*	0	0	4	4	1.60944	3.21132e+31	0	Neg.Binomial	0	0	0.00122474	0.00122474
AT2G25630	2	10908360	10909880	1521	*	0	0	5	4	1.70475	150.906	0.00656149	QuasiPoisson	0.0111308	0	0.00295858	0.00295858
AT2G26620	2	11325069	11326835	1767	*	0	0	6	4	1.79176	7.92486	0.004876	Neg.Binomial	0.009222	0	0.00282965	0.00282965
AT2G28360	2	12124152	12130092	5941	*	0	0	4	3	1.50408	86.7271	0.0113348	QuasiPoisson	0.01576	0	0.000589126	0.000589126
AT2G28640	2	12284281	12286842	2562	*	0	0	3	9	1.94591	9.5322	0.00201898	Neg.Binomial	0.00469298	0	0.00234192	0.00234192
AT2G29605	2	12657909	12660087	2179	*	0	0	6	16	2.48491	15.8008	7.03712e-05	Neg.Binomial	0.000283815	0	0.00504819	0.00504819
AT2G29850	2	12734725	12736394	1670	*	0	0	5	4	1.70475	150.906	0.00656149	QuasiPoisson	0.0111308	0	0.00269461	0.00269461
AT2G29920	2	12754424	12755384	961	*	0	0	7	8	2.14007	13.5528	0.000231951	Neg.Binomial	0.000751373	0	0.00780437	0.00780437
AT2G29925	2	12755006	12755431	426	*	0	0	5	4	1.70475	150.906	0.00656149	QuasiPoisson	0.0111308	0	0.0105634	0.0105634
AT2G30110	2	12852329	12857727	5399	*	0	0	4	3	1.50408	86.7271	0.0113348	QuasiPoisson	0.01576	0	0.000648268	0.000648268
AT2G30730	2	13092593	13094677	2085	*	1	0	9	7	1.79176	11.8873	0.000565181	Neg.Binomial	0.00163903	0.000239808	0.00383693	0.00359712
AT2G31830	2	13532483	13537800	5318	*	0	0	2	4	1.38629	3.85489	0.049601	Neg.Binomial	0.049601	0	0.000564122	0.000564122
AT2G33175	2	14062699	14063623	925	*	0	0	2	6	1.60944	5.82206	0.0158264	Neg.Binomial	0.0205507	0	0.00432432	0.00432432
AT2G34110	2	14392551	14403317	10767	*	1	0	6	10	1.79176	11.8873	0.000565182	Neg.Binomial	0.00163903	4.64382e-05	0.000743011	0.000696573
AT2G34100	2	14399534	14413489	13956	*	2	3	31	25	2.41591	49.9711	1.56026e-12	Neg.Binomial	1.28405e-11	0.000179134	0.00200631	0.00182717
AT2G34655	2	14596565	14597543	979	*	2	0	4	7	1.17865	5.01679	0.0251027	Neg.Binomial	0.0316515	0.00102145	0.00561798	0.00459653
AT2G35280	2	14859378	14860200	823	*	0	0	2	4	1.38629	3.85489	0.049601	Neg.Binomial	0.049601	0	0.0036452	0.0036452
AT2G35500	2	14913937	14916668	2732	*	0	0	3	3	1.38629	4.32435e+31	0	Neg.Binomial.W	0	0	0.0010981	0.0010981
AT2G36710	2	15389466	15391257	1792	*	0	0	4	7	1.8718	9.01418	0.00267893	Neg.Binomial	0.0057045	0	0.0030692	0.0030692
AT2G36750	2	15410376	15412064	1689	*	0	0	6	6	1.94591	1.71386e+32	0	Neg.Binomial	0	0	0.0035524	0.0035524
AT2G36910	2	15501726	15507501	5776	*	0	0	3	3	1.38629	4.32435e+31	0	Neg.Binomial.W	0	0	0.000519391	0.000519391
AT2G37125	2	15596104	15596908	805	*	0	0	4	2	1.38629	3.85489	0.049601	Neg.Binomial	0.049601	0	0.00372671	0.00372671
AT2G37370	2	15679107	15684718	5612	*	0	0	4	7	1.8718	9.01418	0.00267893	Neg.Binomial	0.0057045	0	0.000980043	0.000980043
AT2G38195	2	16002263	16006654	4392	*	0	0	8	7	2.14007	13.5528	0.000231951	Neg.Binomial	0.000751373	0	0.00170765	0.00170765
AT2G38220	2	16007891	16010932	3042	*	1	1	7	6	1.8718	9.01416	0.00267896	Neg.Binomial	0.0057045	0.000328731	0.00213675	0.00180802
AT2G40310	2	16834065	16835711	1647	*	0	0	5	7	1.94591	10.1241	0.00146346	Neg.Binomial	0.00365265	0	0.00364299	0.00364299
AT2G40955	2	17092669	17095132	2464	*	0	0	8	8	2.19722	5.15545e+31	0	Neg.Binomial	0	0	0.00324675	0.00324675
AT2G41590	2	17343360	17345005	1646	*	2	1	9	9	1.79176	11.8873	0.000565181	Neg.Binomial	0.00163903	0.0009113	0.0054678	0.0045565
AT2G41600	2	17344637	17346940	2304	*	1	0	6	3	1.29928	4.85989	0.0274881	Neg.Binomial	0.0338267	0.000217014	0.00195312	0.00173611
AT2G41640	2	17360374	17363788	3415	*	0	0	4	5	1.70475	150.906	0.00656149	QuasiPoisson	0.0111308	0	0.00131772	0.00131772
AT2G41650	2	17362645	17364518	1874	*	0	0	4	5	1.70475	150.906	0.00656149	QuasiPoisson	0.0111308	0	0.00240128	0.00240128
AT2G41920	2	17499404	17500452	1049	*	0	0	2	4	1.38629	3.85489	0.049601	Neg.Binomial	0.049601	0	0.00285987	0.00285987
AT2G45380	2	18699428	18703093	3666	*	0	0	9	1	1.79176	4.79999	0.02846	Neg.Binomial	0.0340513	0	0.00136388	0.00136388
AT2G46765	2	19220194	19220586	393	*	1	0	3	5	1.20397	3.97651	0.0461391	Neg.Binomial	0.049601	0.00127226	0.0101781	0.00890585
AT2G47020	2	19319685	19322507	2823	*	0	0	4	4	1.60944	3.21132e+31	0	Neg.Binomial	0	0	0.00141693	0.00141693
AT3G01085	3	27926	31114	3189	*	0	0	4	7	1.8718	9.01418	0.00267893	Neg.Binomial	0.0057045	0	0.00172468	0.00172468
AT3G01345	3	129138	130749	1612	*	0	0	6	9	2.14007	13.5528	0.000231951	Neg.Binomial	0.000751373	0	0.00465261	0.00465261
AT3G01810	3	288158	292770	4613	*	0	0	1	6	1.50408	4.47308	0.034433	Neg.Binomial	0.0398663	0	0.000758725	0.000758725
AT3G02130	3	380350	384582	4233	*	0	0	7	5	1.94591	10.1241	0.00146346	Neg.Binomial	0.00365265	0	0.00141743	0.00141743
AT3G02610	3	555626	557723	2098	*	0	0	3	3	1.38629	4.32435e+31	0	Neg.Binomial.W	0	0	0.00142993	0.00142993
AT3G05410	3	1554673	1561535	6863	*	3	8	42	36	1.95881	56.8032	4.81683e-14	Neg.Binomial	4.07423e-13	0.000801399	0.00568265	0.00488125
AT3G05540	3	1606487	1608030	1544	*	0	0	1	5	1.38629	3.85489	0.049601	Neg.Binomial	0.049601	0	0.00194301	0.00194301
AT3G05630	3	1635194	1640357	5164	*	0	0	6	2	1.60944	5.82206	0.0158264	Neg.Binomial	0.0205507	0	0.000774593	0.000774593
AT3G06530	3	2022433	2033912	11480	*	0	0	4	3	1.50408	86.7271	0.0113348	QuasiPoisson	0.01576	0	0.000304878	0.000304878
AT3G07610	3	2425884	2433113	7230	*	0	0	5	3	1.60944	5.82206	0.0158264	Neg.Binomial	0.0205507	0	0.00055325	0.00055325
AT3G09270	3	2848183	2849686	1504	*	0	0	9	1	1.79176	4.79999	0.02846	Neg.Binomial	0.0340513	0	0.00332447	0.00332447
AT3G10320	3	3195314	3197457	2144	*	0	0	3	4	1.50408	86.7271	0.0113348	QuasiPoisson	0.01576	0	0.00163246	0.00163246
AT3G10900	3	3410252	3412070	1819	*	0	0	4	2	1.38629	3.85489	0.049601	Neg.Binomial	0.049601	0	0.00164926	0.00164926
AT3G10950	3	3423893	3424566	674	*	0	2	9	6	1.44692	8.66185	0.00324942	Neg.Binomial	0.00675391	0.00148368	0.0111276	0.00964392
AT3G11680	3	3686773	3689405	2633	*	0	0	5	4	1.70475	150.906	0.00656149	QuasiPoisson	0.0111308	0	0.00170908	0.00170908
AT3G11990	3	3817294	3817946	653	*	0	0	4	2	1.38629	3.85489	0.049601	Neg.Binomial	0.049601	0	0.00459418	0.00459418
AT3G14670	3	4927682	4929018	1337	*	1	0	4	5	1.29928	6.4265	0.011243	Neg.Binomial.W	0.01576	0.000373972	0.00336574	0.00299177
AT3G16820	3	5728016	5729174	1159	*	0	0	5	9	2.07944	12.3953	0.000430406	Neg.Binomial	0.00129762	0	0.00603969	0.00603969
AT3G17190	3	5867392	5868181	790	*	0	0	4	4	1.60944	3.21132e+31	0	Neg.Binomial	0	0	0.00506329	0.00506329
AT3G19560	3	6793311	6794802	1492	*	0	0	3	3	1.38629	4.32435e+31	0	Neg.Binomial.W	0	0	0.00201072	0.00201072
AT3G20030	3	6990254	6991462	1209	*	1	0	4	8	1.54045	7.72303	0.00545209	Neg.Binomial	0.010001	0.000413565	0.00496278	0.00454921
AT3G20690	3	7231570	7232682	1113	*	0	0	6	5	1.8718	9.01416	0.00267896	Neg.Binomial	0.0057045	0	0.0049416	0.0049416
AT3G20700	3	7233525	7234505	981	*	0	0	5	5	1.79176	3.62447e+21	2.75903e-22	QuasiPoisson	2.585e-21	0	0.00509684	0.00509684
AT3G20950	3	7342675	7344744	2070	*	1	0	15	8	2.12026	19.7483	8.83424e-06	Neg.Binomial	4.23626e-05	0.000241546	0.00555556	0.00531401
AT3G21473	3	7565166	7567014	1849	*	0	0	7	1	1.60944	4.58265	0.0322973	Neg.Binomial	0.0380445	0	0.00216333	0.00216333
AT3G22125	3	7803338	7808056	4719	*	0	0	11	11	2.48491	Inf	0	Neg.Binomial	0	0	0.002331	0.002331
AT3G22142	3	7803492	7808046	4555	*	0	0	11	11	2.48491	Inf	0	Neg.Binomial	0	0	0.00241493	0.00241493
AT3G22580	3	8002762	8003145	384	*	0	0	3	6	1.70475	6.85943	0.00881748	Neg.Binomial	0.0142436	0	0.0117188	0.0117188
AT3G22710	3	8026202	8027274	1073	*	0	0	3	7	1.79176	7.92486	0.004876	Neg.Binomial	0.009222	0	0.00465983	0.00465983
AT3G22940	3	8131468	8132706	1239	*	2	0	8	6	1.38629	7.70979	0.00549221	Neg.Binomial	0.0100443	0.000807103	0.00564972	0.00484262
AT3G24514	3	8937382	8938949	1568	*	0	4	11	12	1.42712	4.84036	0.027801	Neg.Binomial	0.0338267	0.00127551	0.00733418	0.00605867
AT3G24542	3	8956257	8957667	1411	*	1	3	8	7	1.32176	6.78277	0.00920418	Neg.Binomial	0.0147898	0.00141743	0.00531538	0.00389794
AT3G25460	3	9231581	9232666	1086	*	0	0	7	3	1.79176	7.92486	0.004876	Neg.Binomial	0.009222	0	0.00460405	0.00460405
AT3G25720	3	9380234	9381405	1172	*	0	0	6	10	2.19722	14.7226	0.000124547	Neg.Binomial	0.000462493	0	0.00682594	0.00682594
AT3G26500	3	9707912	9710100	2189	*	1	0	5	5	1.38629	5.78234	0.016188	Neg.Binomial	0.0207547	0.000228415	0.00228415	0.00205573
AT3G26616	3	9787574	9788141	568	*	0	0	3	3	1.38629	4.32435e+31	0	Neg.Binomial.W	0	0	0.00528169	0.00528169
AT3G26800	3	9862173	9862778	606	*	0	0	2	5	1.50408	4.81817	0.0281612	Neg.Binomial	0.0338267	0	0.00577558	0.00577558
AT3G27040	3	9974768	9976390	1623	*	1	0	5	4	1.29928	6.4265	0.011243	Neg.Binomial.W	0.01576	0.000308071	0.00277264	0.00246457
AT3G27980	3	10393904	10395861	1958	*	0	0	1	6	1.50408	4.47308	0.034433	Neg.Binomial	0.0398663	0	0.00178754	0.00178754
AT3G28410	3	10640152	10642071	1920	*	0	0	1	7	1.60944	4.58265	0.0322973	Neg.Binomial	0.0380445	0	0.00208333	0.00208333
AT3G28680	3	10748751	10749734	984	*	0	0	4	2	1.38629	3.85489	0.049601	Neg.Binomial	0.049601	0	0.00304878	0.00304878
AT3G28780	3	10805857	10808461	2605	*	1	0	9	6	1.7346	36.1101	1.86474e-09	Neg.Binomial.W	1.35194e-08	0.000191939	0.00287908	0.00268714
AT3G28870	3	10890355	10891839	1485	*	1	0	6	6	1.54045	7.72303	0.00545208	Neg.Binomial	0.010001	0.0003367	0.0040404	0.0037037
AT3G28900	3	10902003	10904458	2456	*	0	0	2	5	1.50408	4.81817	0.0281612	Neg.Binomial	0.0338267	0	0.00142508	0.00142508
AT3G28899	3	10902184	10902515	332	*	0	0	2	4	1.38629	3.85489	0.049601	Neg.Binomial	0.049601	0	0.00903614	0.00903614
AT3G29080	3	11069352	11071376	2025	*	1	0	15	16	2.3979	29.2544	6.34717e-08	Neg.Binomial	4.02649e-07	0.000246914	0.00765432	0.00740741
AT3G29450	3	11322669	11324582	1914	*	0	0	6	6	1.94591	1.71386e+32	0	Neg.Binomial	0	0	0.0031348	0.0031348
AT3G29455	3	11348729	11350267	1539	*	2	0	4	6	1.09861	4.18599	0.0407594	Neg.Binomial	0.0463973	0.000649773	0.00324886	0.00259909
AT3G29720	3	11549418	11551369	1952	*	0	0	5	3	1.60944	5.82206	0.0158264	Neg.Binomial	0.0205507	0	0.00204918	0.00204918
AT3G29765	3	11595467	11597077	1611	*	0	0	4	5	1.70475	150.906	0.00656149	QuasiPoisson	0.0111308	0	0.0027933	0.0027933
AT3G29796	3	11708561	11713028	4468	*	1	0	12	12	2.15948	20.9121	4.80855e-06	Neg.Binomial	2.40033e-05	0.000111907	0.00268577	0.00257386
AT3G30165	3	11797730	11798191	462	*	0	0	3	3	1.38629	4.32435e+31	0	Neg.Binomial.W	0	0	0.00649351	0.00649351
AT3G30200	3	11827752	11834262	6511	*	1	0	7	2	1.29928	4.85988	0.0274882	Neg.Binomial	0.0338267	7.67931e-05	0.000691138	0.000614345
AT3G30230	3	11879235	11881788	2554	*	0	1	14	8	2.07944	18.593	1.61812e-05	Neg.Binomial	7.46544e-05	0.000195771	0.00430697	0.0041112
AT3G30235	3	11882266	11883625	1360	*	0	0	6	1	1.50408	4.47308	0.034433	Neg.Binomial	0.0398663	0	0.00257353	0.00257353
AT3G30320	3	11931287	11934694	3408	*	0	1	22	21	2.70805	44.0981	3.12319e-11	Neg.Binomial	2.43849e-10	0.000146714	0.00630869	0.00616197
AT3G30520	3	12130340	12132173	1834	*	0	0	5	8	2.0149	11.2518	0.000795439	Neg.Binomial	0.0021626	0	0.00354417	0.00354417
AT3G30540	3	12144792	12146502	1711	*	0	0	2	4	1.38629	3.85489	0.049601	Neg.Binomial	0.049601	0	0.00175336	0.00175336
AT3G30770	3	12445493	12448285	2793	*	0	0	4	6	1.79176	7.92486	0.004876	Neg.Binomial	0.009222	0	0.00179019	0.00179019
AT3G30820	3	12529843	12531235	1393	*	1	0	13	17	2.36712	28.0447	1.18544e-07	Neg.Binomial	7.29228e-07	0.000358938	0.0107681	0.0104092
AT3G30823	3	12560822	12562099	1278	*	2	2	4	8	1.09861	4.18598	0.0407595	Neg.Binomial	0.0463973	0.00156495	0.00469484	0.00312989
AT3G31402	3	12770931	12773539	2609	*	0	0	6	9	2.14007	13.5528	0.000231951	Neg.Binomial	0.000751373	0	0.00287466	0.00287466
AT3G31430	3	12795861	12796871	1011	*	0	0	7	3	1.79176	7.92486	0.004876	Neg.Binomial	0.009222	0	0.0049456	0.0049456
AT3G31950	3	12950113	12952593	2481	*	1	2	13	4	1.7346	7.07974	0.00779602	Neg.Binomial	0.0131883	0.000604595	0.00342604	0.00282144
AT3G32090	3	13078956	13079921	966	*	0	0	4	3	1.50408	86.7271	0.0113348	QuasiPoisson	0.01576	0	0.00362319	0.00362319
AT3G32150	3	13143627	13144825	1199	*	0	0	14	9	2.52573	23.1711	1.48205e-06	Neg.Binomial	7.78077e-06	0	0.00959133	0.00959133
AT3G32190	3	13163278	13164557	1280	*	0	0	6	7	2.0149	11.2518	0.000795439	Neg.Binomial	0.0021626	0	0.00507813	0.00507813
AT3G32200	3	13171081	13171527	447	*	0	0	4	6	1.79176	7.92486	0.004876	Neg.Binomial	0.009222	0	0.0111857	0.0111857
AT3G32330	3	13276082	13277155	1074	*	0	0	4	5	1.70475	150.906	0.00656149	QuasiPoisson	0.0111308	0	0.00418994	0.00418994
AT3G32400	3	13356995	13360630	3636	*	1	1	22	10	2.77259	22.1095	2.5753e-06	Neg.Binomial	1.31795e-05	0.000275028	0.00440044	0.00412541
AT3G32420	3	13374402	13375467	1066	*	0	0	2	6	1.60944	5.82206	0.0158264	Neg.Binomial	0.0205507	0	0.00375235	0.00375235
AT3G32896	3	13424905	13425833	929	*	1	0	5	6	1.46634	6.73823	0.00943683	Neg.Binomial	0.0148502	0.000538213	0.00592034	0.00538213
AT3G32960	3	13499677	13500415	739	*	0	0	6	2	1.60944	5.82206	0.0158264	Neg.Binomial	0.0205507	0	0.00541272	0.00541272
AT3G33293	3	14037060	14037626	567	*	1	0	9	5	1.67398	9.76542	0.00177825	Neg.Binomial	0.00423029	0.000881834	0.0123457	0.0114638
AT3G33494	3	14038360	14039358	999	*	0	1	3	7	1.38629	5.78234	0.016188	Neg.Binomial	0.0207547	0.000500501	0.00500501	0.0045045
AT3G33528	3	14082640	14084346	1707	*	0	0	5	3	1.60944	5.82206	0.0158264	Neg.Binomial	0.0205507	0	0.00234329	0.00234329
AT3G41762	3	14195447	14196865	1419	*	0	0	2	4	1.38629	3.85489	0.049601	Neg.Binomial	0.049601	0	0.00211416	0.00211416
AT3G42060	3	14251600	14254269	2670	*	0	0	12	13	2.60269	25.6472	4.09899e-07	Neg.Binomial	2.33955e-06	0	0.00468165	0.00468165
AT3G42075	3	14297931	14299337	1407	*	1	0	6	4	1.38629	5.78234	0.0161879	Neg.Binomial	0.0207547	0.000355366	0.00355366	0.00319829
AT3G42140	3	14302060	14303018	959	*	0	0	4	6	1.79176	7.92486	0.004876	Neg.Binomial	0.009222	0	0.00521376	0.00521376
AT3G42160	3	14314583	14315634	1052	*	0	0	3	4	1.50408	86.7271	0.0113348	QuasiPoisson	0.01576	0	0.003327	0.003327
AT3G42180	3	14324181	14328722	4542	*	0	0	3	3	1.38629	4.32435e+31	0	Neg.Binomial.W	0	0	0.000660502	0.000660502
AT3G42550	3	14665728	14669135	3408	*	0	0	8	6	2.07944	12.3953	0.000430406	Neg.Binomial	0.00129762	0	0.00205399	0.00205399
AT3G42723	3	14838392	14841189	2798	*	0	1	8	8	1.79176	11.8873	0.000565181	Neg.Binomial	0.00163903	0.000178699	0.00285919	0.00268049
AT3G42770	3	14867122	14870083	2962	*	2	0	10	7	1.55814	10.6311	0.00111203	Neg.Binomial	0.0030099	0.00033761	0.00286968	0.00253207
AT3G42786	3	14876476	14877255	780	*	0	0	7	6	2.0149	11.2518	0.000795439	Neg.Binomial	0.0021626	0	0.00833333	0.00833333
AT3G29794	3	14884504	14885709	1206	*	0	0	8	7	2.14007	13.5528	0.000231951	Neg.Binomial	0.000751373	0	0.00621891	0.00621891
AT3G42870	3	14949456	14951279	1824	*	1	0	6	5	1.46634	6.73823	0.00943683	Neg.Binomial	0.0148502	0.000274123	0.00301535	0.00274123
AT3G42940	3	15006613	15007194	582	*	0	0	5	2	1.50408	4.81817	0.0281612	Neg.Binomial	0.0338267	0	0.00601375	0.00601375
AT3G43148	3	15139995	15143123	3129	*	3	0	19	14	1.94591	25.3102	4.88131e-07	Neg.Binomial	2.75252e-06	0.000479386	0.00527325	0.00479386
AT3G43150	3	15143695	15144432	738	*	0	0	4	4	1.60944	3.21132e+31	0	Neg.Binomial	0	0	0.00542005	0.00542005
AT3G43160	3	15166561	15168225	1665	*	0	1	6	11	1.84583	18.4499	1.74426e-05	Neg.Binomial	7.98687e-05	0.0003003	0.00510511	0.0048048
AT3G43260	3	15219454	15221723	2270	*	0	1	5	3	1.20397	3.97651	0.0461391	Neg.Binomial	0.049601	0.000220264	0.00176211	0.00154185
AT3G43290	3	15230568	15231115	548	*	0	0	4	3	1.50408	86.7271	0.0113348	QuasiPoisson	0.01576	0	0.00638686	0.00638686
AT3G43291	3	15231277	15232108	832	*	0	0	4	2	1.38629	3.85489	0.049601	Neg.Binomial	0.049601	0	0.00360577	0.00360577
AT3G43340	3	15284861	15285851	991	*	0	0	11	6	2.25129	15.9035	6.6655e-05	Neg.Binomial	0.000270619	0	0.00857719	0.00857719
AT3G43833	3	15687554	15688773	1220	*	0	0	4	7	1.8718	9.01418	0.00267893	Neg.Binomial	0.0057045	0	0.0045082	0.0045082
AT3G43837	3	15690840	15692202	1363	*	2	0	9	11	1.70475	13.7189	0.000212312	Neg.Binomial	0.000747976	0.000733676	0.00733676	0.00660308
AT3G43940	3	15764265	15765371	1107	*	0	0	2	5	1.50408	4.81817	0.0281612	Neg.Binomial	0.0338267	0	0.0031617	0.0031617
AT3G44006	3	15796133	15796837	705	*	0	0	6	2	1.60944	5.82206	0.0158264	Neg.Binomial	0.0205507	0	0.00567376	0.00567376
AT3G44070	3	15828153	15829823	1671	*	0	0	5	2	1.50408	4.81817	0.0281612	Neg.Binomial	0.0338267	0	0.00209455	0.00209455
AT3G44130	3	15881870	15883638	1769	*	0	0	7	4	1.8718	9.01418	0.00267893	Neg.Binomial	0.0057045	0	0.0031091	0.0031091
AT3G44235	3	15933284	15933963	680	*	0	0	4	2	1.38629	3.85489	0.049601	Neg.Binomial	0.049601	0	0.00441176	0.00441176
AT3G44265	3	15955138	15956246	1109	*	0	0	4	7	1.8718	9.01418	0.00267893	Neg.Binomial	0.0057045	0	0.00495942	0.00495942
AT3G44570	3	16158405	16159835	1431	*	0	0	3	5	1.60944	5.82206	0.0158264	Neg.Binomial	0.0205507	0	0.00279525	0.00279525
AT3G44580	3	16160338	16161837	1500	*	2	0	6	5	1.17865	5.01679	0.0251027	Neg.Binomial	0.0316515	0.000666667	0.00366667	0.003
AT3G44703	3	16239471	16244674	5204	*	1	0	5	9	1.67398	9.76542	0.00177825	Neg.Binomial	0.00423029	9.60799e-05	0.00134512	0.00124904
AT3G44980	3	16441023	16442098	1076	*	0	0	1	6	1.50408	4.47308	0.034433	Neg.Binomial	0.0398663	0	0.00325279	0.00325279
AT3G45140	3	16525245	16529352	4108	*	0	0	13	5	2.30259	14.1988	0.000164475	Neg.Binomial	0.000595899	0	0.00219085	0.00219085
AT3G45510	3	16690790	16691728	939	*	0	0	7	1	1.60944	4.58265	0.0322973	Neg.Binomial	0.0380445	0	0.00425985	0.00425985
AT3G45525	3	16697273	16697828	556	*	0	0	3	7	1.79176	7.92486	0.004876	Neg.Binomial	0.009222	0	0.00899281	0.00899281
AT3G45800	3	16829482	16831134	1653	*	2	0	15	7	1.79176	14.1887	0.000165364	Neg.Binomial	0.000595899	0.000604961	0.00665457	0.00604961
AT3G45820	3	16840030	16840983	954	*	0	0	6	3	1.70475	6.85943	0.00881748	Neg.Binomial	0.0142436	0	0.00471698	0.00471698
AT3G45840	3	16847904	16849944	2041	*	0	0	3	4	1.50408	86.7271	0.0113348	QuasiPoisson	0.01576	0	0.00171485	0.00171485
AT3G45910	3	16876338	16877075	738	*	1	1	5	4	1.50408	86.7271	0.0113348	QuasiPoisson	0.01576	0.00135501	0.00609756	0.00474255
AT3G46120	3	16935921	16939766	3846	*	0	0	4	5	1.70475	150.906	0.00656149	QuasiPoisson	0.0111308	0	0.00117005	0.00117005
AT3G46470	3	17099916	17100973	1058	*	0	0	3	4	1.50408	86.7271	0.0113348	QuasiPoisson	0.01576	0	0.00330813	0.00330813
AT3G46490	3	17115483	17119790	4308	*	0	0	7	5	1.94591	10.1241	0.00146346	Neg.Binomial	0.00365265	0	0.00139276	0.00139276
AT3G47920	3	17682952	17683854	903	*	0	2	10	6	1.50408	9.63635	0.00190764	Neg.Binomial	0.00450293	0.00110742	0.00885936	0.00775194
AT3G48720	3	18046144	18049474	3331	*	0	0	5	1	1.38629	3.85489	0.049601	Neg.Binomial	0.049601	0	0.00090063	0.00090063
AT3G48770	3	18078452	18087414	8963	*	0	0	4	4	1.60944	3.21132e+31	0	Neg.Binomial	0	0	0.000446279	0.000446279
AT3G49070	3	18192347	18193867	1521	*	0	0	3	5	1.60944	5.82206	0.0158264	Neg.Binomial	0.0205507	0	0.00262985	0.00262985
AT3G49520	3	18359584	18360750	1167	*	1	0	6	4	1.38629	5.78234	0.0161879	Neg.Binomial	0.0207547	0.000428449	0.00428449	0.00385604
AT3G50320	3	18653731	18654717	987	*	0	1	8	11	1.94591	15.1861	9.7418e-05	Neg.Binomial	0.000385244	0.000506586	0.00962513	0.00911854
AT3G52700	3	19532195	19538403	6209	*	0	0	4	2	1.38629	3.85489	0.049601	Neg.Binomial	0.049601	0	0.00048317	0.00048317
AT3G54730	3	20259003	20260458	1456	*	0	0	3	5	1.60944	5.82206	0.0158264	Neg.Binomial	0.0205507	0	0.00274725	0.00274725
AT3G55254	3	20482190	20482813	624	*	0	0	4	2	1.38629	3.85489	0.049601	Neg.Binomial	0.049601	0	0.00480769	0.00480769
AT3G55860	3	20727591	20729619	2029	*	0	0	9	5	2.07944	12.3953	0.000430406	Neg.Binomial	0.00129762	0	0.00344998	0.00344998
AT3G57090	3	21128396	21131089	2694	*	1	0	6	3	1.29928	4.85989	0.0274881	Neg.Binomial	0.0338267	0.000185598	0.00167038	0.00148478
AT3G57587	3	21328263	21329634	1372	*	0	1	10	18	2.30259	27.4147	1.64181e-07	Neg.Binomial	9.99865e-07	0.000364431	0.0102041	0.00983965
AT3G57810	3	21415760	21417961	2202	*	0	0	2	4	1.38629	3.85489	0.049601	Neg.Binomial	0.049601	0	0.0013624	0.0013624
AT3G59730	3	22064192	22065957	1766	*	0	0	6	4	1.79176	7.92486	0.004876	Neg.Binomial	0.009222	0	0.00283126	0.00283126
AT4G00070	4	29072	31426	2355	*	0	0	3	3	1.38629	4.32435e+31	0	Neg.Binomial.W	0	0	0.00127389	0.00127389
AT4G00130	4	48114	49068	955	*	0	0	3	3	1.38629	4.32435e+31	0	Neg.Binomial.W	0	0	0.00314136	0.00314136
AT4G00140	4	51166	53449	2284	*	0	0	9	6	2.14007	13.5528	0.000231951	Neg.Binomial	0.000751373	0	0.00328371	0.00328371
AT4G00970	4	418327	421885	3559	*	0	0	7	5	1.94591	10.1241	0.00146346	Neg.Binomial	0.00365265	0	0.00168587	0.00168587
AT4G01240	4	517795	521972	4178	*	0	0	3	4	1.50408	86.7271	0.0113348	QuasiPoisson	0.01576	0	0.000837721	0.000837721
AT4G01820	4	780646	785340	4695	*	0	0	4	3	1.50408	86.7271	0.0113348	QuasiPoisson	0.01576	0	0.000745474	0.000745474
AT4G02320	4	1022725	1026179	3455	*	0	0	4	3	1.50408	86.7271	0.0113348	QuasiPoisson	0.01576	0	0.00101302	0.00101302
AT4G03380	4	1485049	1490228	5180	*	2	2	12	3	1.32176	4.20236	0.0403678	Neg.Binomial	0.0462975	0.0003861	0.00144788	0.00106178
AT4G03566	4	1588564	1589230	667	*	0	0	3	4	1.50408	86.7271	0.0113348	QuasiPoisson	0.01576	0	0.00524738	0.00524738
AT4G03570	4	1590413	1594105	3693	*	0	1	4	7	1.46634	6.73823	0.00943683	Neg.Binomial	0.0148502	0.000135391	0.0014893	0.00135391
AT4G03580	4	1596985	1599091	2107	*	0	0	4	6	1.79176	7.92486	0.004876	Neg.Binomial	0.009222	0	0.00237304	0.00237304
AT4G03590	4	1600780	1602950	2171	*	0	0	5	4	1.70475	150.906	0.00656149	QuasiPoisson	0.0111308	0	0.00207278	0.00207278
AT4G03830	4	1790440	1792458	2019	*	0	0	23	21	3.13549	49.9144	1.606e-12	Neg.Binomial	1.30407e-11	0	0.0108965	0.0108965
AT4G03930	4	1870422	1872387	1966	*	0	0	2	11	2.0149	6.84639	0.00888206	Neg.Binomial	0.01431	0	0.00330621	0.00330621
AT4G04030	4	1936653	1937972	1320	*	0	0	5	3	1.60944	5.82206	0.0158264	Neg.Binomial	0.0205507	0	0.0030303	0.0030303
AT4G04110	4	1972591	1974014	1424	*	0	0	3	3	1.38629	4.32435e+31	0	Neg.Binomial.W	0	0	0.00210674	0.00210674
AT4G04402	4	2164007	2165404	1398	*	0	0	7	5	1.94591	10.1241	0.00146346	Neg.Binomial	0.00365265	0	0.00429185	0.00429185
AT4G04415	4	2194160	2195495	1336	*	0	0	6	6	1.94591	1.71386e+32	0	Neg.Binomial	0	0	0.00449102	0.00449102
AT4G04650	4	2353989	2355213	1225	*	2	0	11	4	1.44692	7.4677	0.00628158	Neg.Binomial	0.0111308	0.000816327	0.00612245	0.00530612
AT4G04730	4	2401927	2402349	423	*	0	0	3	4	1.50408	86.7271	0.0113348	QuasiPoisson	0.01576	0	0.00827423	0.00827423
AT4G05080	4	2603001	2604176	1176	*	1	0	11	6	1.84583	12.973	0.000316022	Neg.Binomial	0.00100238	0.00042517	0.00722789	0.00680272
AT4G05360	4	2728204	2732337	4134	*	0	0	4	6	1.79176	7.92486	0.004876	Neg.Binomial	0.009222	0	0.00120948	0.00120948
AT4G05555	4	2845303	2848125	2823	*	0	0	4	5	1.70475	150.906	0.00656149	QuasiPoisson	0.0111308	0	0.00159405	0.00159405
AT4G05612	4	2959094	2963744	4651	*	0	0	11	9	2.3979	482.223	7.01366e-107	Neg.Binomial	6.88923e-106	0	0.00215008	0.00215008
AT4G06479	4	3067503	3068769	1267	*	0	0	5	3	1.60944	5.82206	0.0158264	Neg.Binomial	0.0205507	0	0.00315706	0.00315706
AT4G06526	4	3318302	3320945	2644	*	1	0	6	14	1.99243	14.2375	0.000161129	Neg.Binomial	0.00058759	0.000189107	0.00378215	0.00359304
AT4G06688	4	3920693	3924437	3745	*	1	1	19	20	2.97041	40.8556	1.63907e-10	Neg.Binomial	1.21731e-09	0.000267023	0.00520694	0.00493992
AT4G07350	4	4172609	4175227	2619	*	0	0	7	5	1.94591	10.1241	0.00146346	Neg.Binomial	0.00365265	0	0.00229095	0.00229095
AT4G07524	4	4345348	4345975	628	*	0	0	3	4	1.50408	86.7271	0.0113348	QuasiPoisson	0.01576	0	0.00557325	0.00557325
AT4G07666	4	4456702	4458842	2141	*	0	0	5	7	1.94591	10.1241	0.00146346	Neg.Binomial	0.00365265	0	0.00280243	0.00280243
AT4G07740	4	4539638	4540682	1045	*	1	0	6	6	1.54045	7.72303	0.00545208	Neg.Binomial	0.010001	0.000478469	0.00574163	0.00526316
AT4G07868	4	4691762	4692653	892	*	1	1	5	9	1.94591	10.1241	0.00146346	Neg.Binomial	0.00365265	0.00112108	0.00784753	0.00672646
AT4G07932	4	4732198	4733424	1227	*	0	0	4	5	1.70475	150.906	0.00656149	QuasiPoisson	0.0111308	0	0.00366748	0.00366748
AT4G08097	4	5004096	5005932	1837	*	0	0	12	17	2.74084	30.658	3.07754e-08	Neg.Binomial	1.9836e-07	0	0.0078933	0.0078933
AT4G08370	4	5301962	5303314	1353	*	0	0	4	2	1.38629	3.85489	0.049601	Neg.Binomial	0.049601	0	0.00221729	0.00221729
AT4G08430	4	5347396	5350436	3041	*	2	1	17	13	2.30259	25.6417	4.11054e-07	Neg.Binomial	2.33955e-06	0.000493259	0.00493259	0.00443933
AT4G08593	4	5469345	5470466	1122	*	0	0	10	8	2.30259	17.0945	3.55654e-05	Neg.Binomial	0.000154709	0	0.00802139	0.00802139
AT4G08630	4	5506809	5512046	5238	*	0	0	24	24	3.21888	4.98658e+30	0	Neg.Binomial	0	0	0.0045819	0.0045819
AT4G08640	4	5513313	5514174	862	*	0	0	6	1	1.50408	4.47308	0.034433	Neg.Binomial	0.0398663	0	0.00406032	0.00406032
AT4G08691	4	5555316	5556616	1301	*	0	1	6	7	1.60944	8.73309	0.00312486	Neg.Binomial	0.00651726	0.00038432	0.00499616	0.00461184
AT4G08760	4	5584739	5591133	6395	*	0	0	14	10	2.56495	24.4064	7.80092e-07	Neg.Binomial	4.17931e-06	0	0.00187647	0.00187647
AT4G08780	4	5604105	5608290	4186	*	0	0	2	4	1.38629	3.85489	0.049601	Neg.Binomial	0.049601	0	0.000716675	0.000716675
AT4G08878	4	5683180	5684022	843	*	1	0	6	8	1.67398	9.76542	0.00177825	Neg.Binomial	0.00423029	0.00059312	0.00830368	0.00771056
AT4G08990	4	5764781	5770496	5716	*	0	1	21	20	2.66259	41.5894	1.12601e-10	Neg.Binomial	8.46595e-10	8.74738e-05	0.00358642	0.00349895
AT4G09360	4	5940186	5943280	3095	*	4	0	16	9	1.50408	14.4545	0.000143586	Neg.Binomial	0.000529963	0.000646204	0.00403877	0.00339257
AT4G09740	4	6142706	6145003	2298	*	0	0	4	3	1.50408	86.7271	0.0113348	QuasiPoisson	0.01576	0	0.00152306	0.00152306
AT4G10613	4	6560363	6561726	1364	*	2	0	6	5	1.17865	5.01679	0.0251027	Neg.Binomial	0.0316515	0.000733138	0.00403226	0.00329912
AT4G10660	4	6582535	6583488	954	*	0	0	3	4	1.50408	86.7271	0.0113348	QuasiPoisson	0.01576	0	0.00366876	0.00366876
AT4G11270	4	6854233	6860902	6670	*	0	0	4	3	1.50408	86.7271	0.0113348	QuasiPoisson	0.01576	0	0.000524738	0.000524738
AT4G11373	4	6913984	6919763	5780	*	4	4	48	41	2.40919	79.2249	5.54257e-19	Neg.Binomial	4.89192e-18	0.000692042	0.00769896	0.00700692
AT4G13560	4	7879558	7883926	4369	*	0	0	8	2	1.79176	6.91328	0.00855579	Neg.Binomial	0.0142436	0	0.00114443	0.00114443
AT4G13760	4	7988058	7989648	1591	*	0	0	3	5	1.60944	5.82206	0.0158264	Neg.Binomial	0.0205507	0	0.00251414	0.00251414
AT4G13885	4	8028911	8030754	1844	*	0	0	2	5	1.50408	4.81817	0.0281612	Neg.Binomial	0.0338267	0	0.00189805	0.00189805
AT4G14140	4	8145998	8152131	6134	*	1	1	6	11	2.14007	13.5528	0.000231951	Neg.Binomial	0.000751373	0.000163026	0.00138572	0.00122269
AT4G15096	4	8620245	8622702	2458	*	1	0	6	6	1.54045	7.72303	0.00545208	Neg.Binomial	0.010001	0.000203417	0.00244101	0.00223759
AT4G16008	4	9067802	9069313	1512	*	0	0	4	2	1.38629	3.85489	0.049601	Neg.Binomial	0.049601	0	0.00198413	0.00198413
AT4G16860	4	9488466	9495837	7372	*	0	0	23	19	3.09104	47.3158	6.0423e-12	Neg.Binomial	4.84179e-11	0	0.00284862	0.00284862
AT4G16890	4	9500271	9505972	5702	*	1	1	11	6	2.14007	13.5528	0.000231951	Neg.Binomial	0.000751373	0.000175377	0.00149071	0.00131533
AT4G16900	4	9511859	9516688	4830	*	0	0	4	6	1.79176	7.92486	0.004876	Neg.Binomial	0.009222	0	0.0010352	0.0010352
AT4G16920	4	9517950	9525800	7851	*	0	0	8	3	1.8718	9.01418	0.00267893	Neg.Binomial	0.0057045	0	0.000700548	0.000700548
AT4G17590	4	9800843	9802591	1749	*	0	0	3	6	1.70475	6.85943	0.00881748	Neg.Binomial	0.0142436	0	0.0025729	0.0025729
AT4G18150	4	10050211	10054031	3821	*	3	1	11	10	1.65823	12.6739	0.000370802	Neg.Binomial	0.00117004	0.000523423	0.00274797	0.00222455
AT4G19240	4	10527800	10529092	1293	*	1	0	6	10	1.79176	11.8873	0.000565182	Neg.Binomial	0.00163903	0.000386698	0.00618716	0.00580046
AT4G20520	4	11045912	11047858	1947	*	0	0	1	6	1.50408	4.47308	0.034433	Neg.Binomial	0.0398663	0	0.00179764	0.00179764
AT4G20735	4	11122563	11124467	1905	*	0	0	5	4	1.70475	150.906	0.00656149	QuasiPoisson	0.0111308	0	0.0023622	0.0023622
AT4G20953	4	11209622	11211109	1488	*	0	0	5	12	2.25129	14.7629	0.000121911	Neg.Binomial	0.000462493	0	0.00571237	0.00571237
AT4G21030	4	11231414	11231998	585	*	0	0	4	2	1.38629	3.85489	0.049601	Neg.Binomial	0.049601	0	0.00512821	0.00512821
AT4G21640	4	11496834	11500618	3785	*	0	0	7	3	1.79176	7.92486	0.004876	Neg.Binomial	0.009222	0	0.001321	0.001321
AT4G22410	4	11818033	11826143	8111	*	2	4	44	49	2.74084	91.974	8.78216e-22	Neg.Binomial	8.10354e-21	0.000369868	0.00573296	0.00536309
AT4G22475	4	11844242	11846630	2389	*	0	0	4	2	1.38629	3.85489	0.049601	Neg.Binomial	0.049601	0	0.00125576	0.00125576
AT4G22485	4	11844506	11846476	1971	*	0	0	4	2	1.38629	3.85489	0.049601	Neg.Binomial	0.049601	0	0.00152207	0.00152207
AT4G23560	4	12293117	12295859	2743	*	0	1	6	2	1.20397	5.03315	0.0248667	Neg.Binomial	0.0316154	0.000182282	0.00145826	0.00127598
AT4G24530	4	12667277	12670222	2946	*	0	0	4	2	1.38629	3.85489	0.049601	Neg.Binomial	0.049601	0	0.00101833	0.00101833
AT4G26730	4	13472579	13473309	731	*	0	0	3	4	1.50408	86.7271	0.0113348	QuasiPoisson	0.01576	0	0.00478796	0.00478796
AT4G28570	4	14119353	14122616	3264	*	0	0	6	2	1.60944	5.82206	0.0158264	Neg.Binomial	0.0205507	0	0.00122549	0.00122549
AT4G28710	4	14171998	14182168	10171	*	0	0	4	5	1.70475	150.906	0.00656149	QuasiPoisson	0.0111308	0	0.000442434	0.000442434
AT4G29090	4	14333528	14335255	1728	*	1	1	12	5	2.14007	11.9316	0.000551896	Neg.Binomial	0.00163903	0.000578704	0.00491898	0.00434028
AT4G29200	4	14398054	14400198	2145	*	1	0	8	5	1.60944	8.73309	0.00312486	Neg.Binomial	0.00651726	0.0002331	0.0030303	0.0027972
AT4G29654	4	14531601	14532454	854	*	1	0	4	4	1.20397	23.8591	0.0394492	QuasiPoisson	0.0453294	0.00058548	0.00468384	0.00409836
AT4G29790	4	14582791	14590575	7785	*	0	0	5	2	1.50408	4.81817	0.0281612	Neg.Binomial	0.0338267	0	0.000449583	0.000449583
AT4G30030	4	14682210	14683484	1275	*	0	0	4	2	1.38629	3.85489	0.049601	Neg.Binomial	0.049601	0	0.00235294	0.00235294
AT4G30200	4	14786532	14790501	3970	*	0	0	4	5	1.70475	150.906	0.00656149	QuasiPoisson	0.0111308	0	0.0011335	0.0011335
AT4G30710	4	14965143	14969763	4621	*	0	0	3	3	1.38629	4.32435e+31	0	Neg.Binomial.W	0	0	0.00064921	0.00064921
AT4G30740	4	14979246	14979864	619	*	0	0	4	3	1.50408	86.7271	0.0113348	QuasiPoisson	0.01576	0	0.00565428	0.00565428
AT4G34610	4	16530346	16533362	3017	*	0	0	4	2	1.38629	3.85489	0.049601	Neg.Binomial	0.049601	0	0.000994365	0.000994365
AT4G36490	4	17221885	17225088	3204	*	0	0	5	2	1.50408	4.81817	0.0281612	Neg.Binomial	0.0338267	0	0.00109238	0.00109238
AT4G40100	4	18583244	18584524	1281	*	1	0	6	3	1.29928	4.85989	0.0274881	Neg.Binomial	0.0338267	0.00039032	0.00351288	0.00312256
AT5G02700	5	609381	611747	2367	*	0	1	4	4	1.20397	23.8591	0.0394492	QuasiPoisson	0.0453294	0.000211238	0.0016899	0.00147866
AT5G03090	5	725281	725962	682	*	0	0	2	4	1.38629	3.85489	0.049601	Neg.Binomial	0.049601	0	0.00439883	0.00439883
AT5G06640	5	2039598	2041928	2331	*	0	0	3	3	1.38629	4.32435e+31	0	Neg.Binomial.W	0	0	0.001287	0.001287
AT5G07570	5	2391581	2396329	4749	*	2	2	20	18	2.25129	31.807	1.70277e-08	Neg.Binomial	1.12716e-07	0.000421141	0.00400084	0.0035797
AT5G08560	5	2770782	2774714	3933	*	0	0	3	3	1.38629	4.32435e+31	0	Neg.Binomial.W	0	0	0.000762777	0.000762777
AT5G11430	5	3647862	3652477	4616	*	0	0	2	5	1.50408	4.81817	0.0281612	Neg.Binomial	0.0338267	0	0.000758232	0.000758232
AT5G11720	5	3776723	3780255	3533	*	0	0	2	4	1.38629	3.85489	0.049601	Neg.Binomial	0.049601	0	0.000849137	0.000849137
AT5G12090	5	3909703	3910877	1175	*	0	0	6	9	2.14007	13.5528	0.000231951	Neg.Binomial	0.000751373	0	0.00638298	0.00638298
AT5G15360	5	4987437	4989182	1746	*	0	1	11	4	1.7346	9.57245	0.0019752	Neg.Binomial	0.00464438	0.000286369	0.00429553	0.00400916
AT5G15685	5	5111820	5113456	1637	*	0	0	4	12	2.19722	11.5691	0.00067058	Neg.Binomial	0.00193546	0	0.00488699	0.00488699
AT5G16280	5	5323133	5331694	8562	*	0	0	8	2	1.79176	6.91328	0.00855579	Neg.Binomial	0.0142436	0	0.000583976	0.000583976
AT5G16510	5	5392576	5394573	1998	*	0	0	3	3	1.38629	4.32435e+31	0	Neg.Binomial.W	0	0	0.0015015	0.0015015
AT5G17165	5	5643118	5647807	4690	*	1	0	16	20	2.53897	56.806	4.81e-14	Neg.Binomial	4.07423e-13	0.00010661	0.00383795	0.00373134
AT5G17730	5	5852498	5853999	1502	*	1	0	6	8	1.67398	9.76542	0.00177825	Neg.Binomial	0.00423029	0.000332889	0.00466045	0.00432756
AT5G18937	5	6324012	6325083	1072	*	0	0	7	5	1.94591	10.1241	0.00146346	Neg.Binomial	0.00365265	0	0.00559701	0.00559701
AT5G19610	5	6617665	6622104	4440	*	0	0	3	3	1.38629	4.32435e+31	0	Neg.Binomial.W	0	0	0.000675676	0.000675676
AT5G22510	5	7474635	7478335	3701	*	0	0	3	3	1.38629	4.32435e+31	0	Neg.Binomial.W	0	0	0.000810592	0.000810592
AT5G22590	5	7504536	7505838	1303	*	0	0	8	4	1.94591	10.1241	0.00146346	Neg.Binomial	0.00365265	0	0.00460476	0.00460476
AT5G24270	5	8238428	8243443	5016	*	0	0	1	5	1.38629	3.85489	0.049601	Neg.Binomial	0.049601	0	0.000598086	0.000598086
AT5G25040	5	8621900	8624484	2585	*	1	0	13	9	2.07944	18.593	1.61813e-05	Neg.Binomial	7.46544e-05	0.000193424	0.00425532	0.0040619
AT5G25200	5	8716766	8717869	1104	*	0	0	9	11	2.3979	482.223	7.01366e-107	Neg.Binomial	6.88923e-106	0	0.00905797	0.00905797
AT5G26580	5	9393065	9394102	1038	*	0	0	5	2	1.50408	4.81817	0.0281612	Neg.Binomial	0.0338267	0	0.00337187	0.00337187
AT5G27340	5	9635885	9636884	1000	*	0	0	3	3	1.38629	4.32435e+31	0	Neg.Binomial.W	0	0	0.003	0.003
AT5G27790	5	9840925	9842003	1079	*	1	0	6	5	1.46634	6.73823	0.00943683	Neg.Binomial	0.0148502	0.000463392	0.00509731	0.00463392
AT5G27800	5	9842412	9843804	1393	*	0	0	7	5	1.94591	10.1241	0.00146346	Neg.Binomial	0.00365265	0	0.00430725	0.00430725
AT5G27890	5	9903640	9905921	2282	*	0	0	9	8	2.25129	15.9035	6.6655e-05	Neg.Binomial	0.000270619	0	0.0037248	0.0037248
AT5G27893	5	9909130	9910429	1300	*	0	0	10	7	2.25129	15.9035	6.6655e-05	Neg.Binomial	0.000270619	0	0.00653846	0.00653846
AT5G27960	5	9991685	9992770	1086	*	0	0	5	9	2.07944	12.3953	0.000430406	Neg.Binomial	0.00129762	0	0.00644567	0.00644567
AT5G28090	5	10101042	10102274	1233	*	0	0	4	11	2.14007	11.9316	0.000551896	Neg.Binomial	0.00163903	0	0.00608273	0.00608273
AT5G28190	5	10167850	10170696	2847	*	0	0	7	3	1.79176	7.92486	0.004876	Neg.Binomial	0.009222	0	0.00175623	0.00175623
AT5G28235	5	10201271	10203335	2065	*	0	0	4	5	1.70475	150.906	0.00656149	QuasiPoisson	0.0111308	0	0.00217918	0.00217918
AT5G28345	5	10317847	10319860	2014	*	0	0	4	5	1.70475	150.906	0.00656149	QuasiPoisson	0.0111308	0	0.00223436	0.00223436
AT5G28420	5	10364614	10365468	855	*	0	0	5	3	1.60944	5.82206	0.0158264	Neg.Binomial	0.0205507	0	0.00467836	0.00467836
AT5G28450	5	10372872	10374190	1319	*	0	0	4	2	1.38629	3.85489	0.049601	Neg.Binomial	0.049601	0	0.00227445	0.00227445
AT5G28463	5	10379446	10380973	1528	*	0	0	10	9	2.35138	18.2946	1.89246e-05	Neg.Binomial	8.47433e-05	0	0.00621728	0.00621728
AT5G28550	5	10557722	10559779	2058	*	0	0	5	7	1.94591	10.1241	0.00146346	Neg.Binomial	0.00365265	0	0.00291545	0.00291545
AT5G28590	5	10579446	10581559	2114	*	3	0	8	12	1.4816	11.555	0.000675671	Neg.Binomial	0.00194096	0.000709555	0.00473037	0.00402081
AT5G28780	5	10812907	10814173	1267	*	0	0	2	9	1.8718	6.868	0.00877528	Neg.Binomial	0.0142436	0	0.00434096	0.00434096
AT5G28810	5	10823356	10826646	3291	*	0	0	14	7	2.44235	20.7189	5.31889e-06	Neg.Binomial	2.59136e-05	0	0.00319052	0.00319052
AT5G28823	5	10837849	10839826	1978	*	0	1	5	7	1.54045	7.72303	0.00545208	Neg.Binomial	0.010001	0.000252781	0.00303337	0.00278059
AT5G28910	5	10930539	10933188	2650	*	0	0	4	2	1.38629	3.85489	0.049601	Neg.Binomial	0.049601	0	0.00113208	0.00113208
AT5G28920	5	10940035	10943378	3344	*	1	0	3	5	1.20397	3.97651	0.0461391	Neg.Binomial	0.049601	0.000149522	0.00119617	0.00104665
AT5G29070	5	11132175	11133516	1342	*	0	1	5	9	1.67398	9.76542	0.00177824	Neg.Binomial	0.00423029	0.000372578	0.0052161	0.00484352
AT5G30341	5	11365987	11366641	655	*	0	0	3	5	1.60944	5.82206	0.0158264	Neg.Binomial	0.0205507	0	0.00610687	0.00610687
AT5G31412	5	11541463	11543768	2306	*	0	0	1	6	1.50408	4.47308	0.034433	Neg.Binomial	0.0398663	0	0.00151778	0.00151778
AT5G32590	5	12221589	12224322	2734	*	3	1	21	9	2.0149	14.332	0.000153238	Neg.Binomial	0.000562179	0.000731529	0.00548647	0.00475494
AT5G32613	5	12263255	12265041	1787	*	1	3	14	14	1.94591	20.2481	6.80199e-06	Neg.Binomial	3.28763e-05	0.00111919	0.00783436	0.00671517
AT5G33320	5	12588741	12591748	3008	*	0	0	3	3	1.38629	4.32435e+31	0	Neg.Binomial.W	0	0	0.00099734	0.00099734
AT5G33393	5	12656430	12658588	2159	*	0	0	5	10	2.14007	13.5528	0.000231951	Neg.Binomial	0.000751373	0	0.00347383	0.00347383
AT5G33390	5	12661708	12663496	1789	*	0	0	7	3	1.79176	7.92486	0.004876	Neg.Binomial	0.009222	0	0.00279486	0.00279486
AT5G33406	5	12676055	12678403	2349	*	0	1	6	4	1.38629	5.78234	0.0161879	Neg.Binomial	0.0207547	0.000212857	0.00212857	0.00191571
AT5G33806	5	12784839	12787298	2460	*	3	0	14	11	1.6864	8.13274	0.00434729	Neg.Binomial	0.0090051	0.000609756	0.0050813	0.00447154
AT5G33898	5	12787599	12788778	1180	*	0	0	5	8	2.0149	11.2518	0.000795439	Neg.Binomial	0.0021626	0	0.00550847	0.00550847
AT5G34581	5	12920366	12921018	653	*	0	0	2	4	1.38629	3.85489	0.049601	Neg.Binomial	0.049601	0	0.00459418	0.00459418
AT5G34869	5	13061035	13062230	1196	*	0	0	6	10	2.19722	14.7226	0.000124547	Neg.Binomial	0.000462493	0	0.00668896	0.00668896
AT5G34870	5	13185521	13187946	2426	*	0	1	6	2	1.20397	5.03315	0.0248667	Neg.Binomial	0.0316154	0.000206101	0.0016488	0.0014427
AT5G35230	5	13489978	13491673	1696	*	1	0	11	18	2.33537	26.8404	2.20972e-07	Neg.Binomial	1.31934e-06	0.000294811	0.00854953	0.00825472
AT5G35603	5	13785168	13786329	1162	*	2	0	7	3	1.09861	4.18598	0.0407595	Neg.Binomial	0.0463973	0.000860585	0.00430293	0.00344234
AT5G35810	5	13993428	13994549	1122	*	0	0	7	9	2.19722	14.7226	0.000124547	Neg.Binomial	0.000462493	0	0.00713012	0.00713012
AT5G35890	5	14025863	14026726	864	*	1	0	4	4	1.20397	23.8591	0.0394492	QuasiPoisson	0.0453294	0.000578704	0.00462963	0.00405093
AT5G36225	5	14263970	14264735	766	*	0	0	4	2	1.38629	3.85489	0.049601	Neg.Binomial	0.049601	0	0.00391645	0.00391645
AT5G36900	5	14546924	14548203	1280	*	1	0	7	11	1.89712	14.073	0.00017585	Neg.Binomial	0.000626274	0.000390625	0.00703125	0.00664062
AT5G37830	5	15056188	15060866	4679	*	0	0	3	7	1.79176	7.92486	0.004876	Neg.Binomial	0.009222	0	0.0010686	0.0010686
AT5G38190	5	15234188	15237906	3719	*	1	1	29	31	3.4012	68.2795	1.41887e-16	Neg.Binomial	1.23442e-15	0.000268889	0.00806668	0.0077978
AT5G38910	5	15578749	15579733	985	*	0	0	3	8	1.8718	9.01418	0.00267893	Neg.Binomial	0.0057045	0	0.00558376	0.00558376
AT5G38920	5	15581719	15582439	721	*	0	0	4	4	1.60944	3.21132e+31	0	Neg.Binomial	0	0	0.00554785	0.00554785
AT5G38930	5	15585028	15586029	1002	*	0	0	4	6	1.79176	7.92486	0.004876	Neg.Binomial	0.009222	0	0.00499002	0.00499002
AT5G39120	5	15662582	15663527	946	*	0	0	6	5	1.8718	9.01416	0.00267896	Neg.Binomial	0.0057045	0	0.00581395	0.00581395
AT5G39130	5	15665502	15666472	971	*	0	0	7	5	1.94591	10.1241	0.00146346	Neg.Binomial	0.00365265	0	0.0061792	0.0061792
AT5G39150	5	15669898	15670904	1007	*	0	0	2	7	1.70475	6.85943	0.00881749	Neg.Binomial	0.0142436	0	0.00446872	0.00446872
AT5G39480	5	15801635	15803341	1707	*	0	0	3	5	1.60944	5.82206	0.0158264	Neg.Binomial	0.0205507	0	0.00234329	0.00234329
AT5G39770	5	15919241	15927549	8309	*	1	4	46	39	2.83321	86.1458	1.67143e-20	Neg.Binomial	1.51925e-19	0.000300879	0.00511494	0.00481406
AT5G39775	5	15923803	15924404	602	*	0	0	6	6	1.94591	1.71386e+32	0	Neg.Binomial	0	0	0.00996678	0.00996678
AT5G41660	5	16656708	16658405	1698	*	0	0	4	7	1.8718	9.01418	0.00267893	Neg.Binomial	0.0057045	0	0.0032391	0.0032391
AT5G42260	5	16898712	16900317	1606	*	1	0	5	6	1.46634	6.73823	0.00943683	Neg.Binomial	0.0148502	0.000311333	0.00342466	0.00311333
AT5G42567	5	17018034	17018466	433	*	0	0	3	5	1.60944	5.82206	0.0158264	Neg.Binomial	0.0205507	0	0.00923788	0.00923788
AT5G42895	5	17196762	17197163	402	*	0	0	3	5	1.60944	5.82206	0.0158264	Neg.Binomial	0.0205507	0	0.00995025	0.00995025
AT5G42955	5	17231842	17232324	483	*	0	0	1	7	1.60944	4.58265	0.0322973	Neg.Binomial	0.0380445	0	0.00828157	0.00828157
AT5G43500	5	17469490	17473619	4130	*	0	0	3	4	1.50408	86.7271	0.0113348	QuasiPoisson	0.01576	0	0.000847458	0.000847458
AT5G44640	5	18011146	18012882	1737	*	0	1	8	6	1.67398	9.76542	0.00177824	Neg.Binomial	0.00423029	0.000287853	0.00402994	0.00374208
AT5G45095	5	18207363	18209052	1690	*	1	1	8	9	2.14007	13.5528	0.000231951	Neg.Binomial	0.000751373	0.000591716	0.00502959	0.00443787
AT5G45570	5	18471498	18475574	4077	*	0	0	17	13	2.77259	31.9212	1.60557e-08	Neg.Binomial	1.0745e-07	0	0.00367918	0.00367918
AT5G45573	5	18475758	18476576	819	*	0	0	5	9	2.07944	12.3953	0.000430406	Neg.Binomial	0.00129762	0	0.00854701	0.00854701
AT5G47260	5	19189411	19192516	3106	*	7	1	29	21	1.83258	5.68962	0.0170656	Neg.Binomial	0.0218339	0.00128783	0.00804894	0.00676111
AT5G47280	5	19193157	19195559	2403	*	5	1	17	21	1.84583	25.9459	3.51116e-07	Neg.Binomial	2.07601e-06	0.00124844	0.00790678	0.00665834
AT5G47300	5	19198125	19199375	1251	*	0	0	3	8	1.8718	9.01418	0.00267893	Neg.Binomial	0.0057045	0	0.00439648	0.00439648
AT5G48860	5	19811651	19812865	1215	*	1	0	8	6	1.67398	9.76542	0.00177824	Neg.Binomial	0.00423029	0.000411523	0.00576132	0.00534979
AT5G49440	5	20048239	20049776	1538	*	0	0	4	7	1.8718	9.01418	0.00267893	Neg.Binomial	0.0057045	0	0.00357607	0.00357607
AT5G49590	5	20128736	20129554	819	*	0	0	3	4	1.50408	86.7271	0.0113348	QuasiPoisson	0.01576	0	0.0042735	0.0042735
AT5G51195	5	20803106	20804268	1163	*	0	0	5	5	1.79176	3.62447e+21	2.75903e-22	QuasiPoisson	2.585e-21	0	0.00429923	0.00429923
AT5G51630	5	20969128	20975940	6813	*	0	0	3	3	1.38629	4.32435e+31	0	Neg.Binomial.W	0	0	0.000440335	0.000440335
AT5G52070	5	21161132	21165565	4434	*	3	0	6	9	1.22378	6.91624	0.00854164	Neg.Binomial	0.0142436	0.000338295	0.00169147	0.00135318
AT5G52090	5	21167432	21169462	2031	*	1	0	10	9	1.94591	15.1861	9.74181e-05	Neg.Binomial	0.000385244	0.000246184	0.0046775	0.00443131
AT5G52700	5	21372820	21374195	1376	*	0	0	4	2	1.38629	3.85489	0.049601	Neg.Binomial	0.049601	0	0.00218023	0.00218023
AT5G54410	5	22094247	22094906	660	*	0	0	3	3	1.38629	4.32435e+31	0	Neg.Binomial.W	0	0	0.00454545	0.00454545
AT5G54700	5	22222886	22225616	2731	*	0	0	10	7	2.25129	15.9035	6.6655e-05	Neg.Binomial	0.000270619	0	0.00311241	0.00311241
AT5G55565	5	22510017	22513588	3572	*	0	0	8	10	2.30259	17.0945	3.55654e-05	Neg.Binomial	0.000154709	0	0.0025196	0.0025196
AT5G55820	5	22586287	22594135	7849	*	0	0	4	2	1.38629	3.85489	0.049601	Neg.Binomial	0.049601	0	0.000382214	0.000382214
AT5G56790	5	22967891	22971689	3799	*	0	0	4	3	1.50408	86.7271	0.0113348	QuasiPoisson	0.01576	0	0.000921295	0.000921295
AT5G56920	5	23024896	23025915	1020	*	1	0	4	5	1.29928	6.4265	0.011243	Neg.Binomial.W	0.01576	0.000490196	0.00441176	0.00392157
AT5G57670	5	23360400	23363839	3440	*	0	0	3	4	1.50408	86.7271	0.0113348	QuasiPoisson	0.01576	0	0.00101744	0.00101744
AT5G60964	5	24530572	24530924	353	*	0	0	4	4	1.60944	3.21132e+31	0	Neg.Binomial	0	0	0.0113314	0.0113314
AT5G62110	5	24942169	24946087	3919	*	0	0	6	5	1.8718	9.01416	0.00267896	Neg.Binomial	0.0057045	0	0.00140342	0.00140342

## Sheet: Shoot, + Pi, 7 days vs. 16 days
	seqnames	start	end	width	strand	plus_shoot_7_1	plus_shoot_7_2	plus_shoot_16_1	plus_shoot_16_2	log2FC	scaled.deviance	pvalue	model	adj.pval	CT.SignalDensity	TT.SignalDensity	SignalDensityVariation
AT1G01040	1	23121	31227	8107	*	0	0	6	7	2.0149	11.2518	0.000795439	Neg.Binomial	0.00186703	0	0.000801776	0.000801776
AT1G02470	1	511765	513721	1957	*	0	0	3	4	1.50408	86.7271	0.0113348	QuasiPoisson	0.0153935	0	0.00178845	0.00178845
AT1G02520	1	523536	529069	5534	*	0	0	3	4	1.50408	86.7271	0.0113348	QuasiPoisson	0.0153935	0	0.000632454	0.000632454
AT1G05035	1	1444983	1446116	1134	*	0	0	4	4	1.60944	3.21132e+31	0	Neg.Binomial	0	0	0.00352734	0.00352734
AT1G05630	1	1682224	1687363	5140	*	0	0	2	4	1.38629	3.85489	0.049601	Neg.Binomial	0.049601	0	0.000583658	0.000583658
AT1G09730	1	3147637	3154404	6768	*	0	0	5	3	1.60944	5.82206	0.0158264	Neg.Binomial	0.0199676	0	0.000591017	0.000591017
AT1G10190	1	3343686	3345632	1947	*	0	0	4	6	1.79176	7.92486	0.004876	Neg.Binomial	0.00833207	0	0.00256805	0.00256805
AT1G11590	1	3892580	3894677	2098	*	1	0	10	4	1.67398	10.2554	0.00136282	Neg.Binomial	0.00310504	0.000238322	0.00333651	0.00309819
AT1G13210	1	4508906	4514010	5105	*	0	0	4	2	1.38629	3.85489	0.049601	Neg.Binomial	0.049601	0	0.000587659	0.000587659
AT1G14110	1	4830297	4831915	1619	*	0	0	6	5	1.8718	9.01416	0.00267896	Neg.Binomial	0.00512712	0	0.00339716	0.00339716
AT1G14800	1	5099572	5102558	2987	*	0	0	11	5	2.19722	14.7226	0.000124547	Neg.Binomial	0.000381616	0	0.00267827	0.00267827
AT1G17150	1	5865707	5867495	1789	*	0	0	3	6	1.70475	6.85943	0.00881748	Neg.Binomial	0.0130583	0	0.00251537	0.00251537
AT1G19260	1	6657260	6659569	2310	*	0	0	7	11	2.30259	17.0945	3.55654e-05	Neg.Binomial	0.000118298	0	0.0038961	0.0038961
AT1G20400	1	7072192	7076619	4428	*	0	1	25	18	2.70805	44.0981	3.12319e-11	Neg.Binomial	2.34051e-10	0.000112918	0.00485547	0.00474255
AT1G20860	1	7253998	7258952	4955	*	0	0	5	6	1.8718	9.01416	0.00267896	Neg.Binomial	0.00512712	0	0.00110999	0.00110999
AT1G21210	1	7423704	7427041	3338	*	0	0	3	5	1.60944	5.82206	0.0158264	Neg.Binomial	0.0199676	0	0.00119832	0.00119832
AT1G21230	1	7429895	7432477	2583	*	0	0	12	15	2.67415	28.1437	1.12636e-07	Neg.Binomial	5.93725e-07	0	0.00522648	0.00522648
AT1G23915	1	8457659	8458946	1288	*	0	0	7	3	1.79176	7.92486	0.004876	Neg.Binomial	0.00833207	0	0.00388199	0.00388199
AT1G25220	1	8836835	8839609	2775	*	0	0	5	2	1.50408	4.81817	0.0281612	Neg.Binomial	0.0333643	0	0.00126126	0.00126126
AT1G27220	1	9463806	9465444	1639	*	0	0	3	3	1.38629	4.32435e+31	0	Neg.Binomial.W	0	0	0.00183038	0.00183038
AT1G27570	1	9575538	9582376	6839	*	0	0	39	41	3.71357	97.546	5.26182e-23	Neg.Binomial	5.84438e-22	0	0.00584881	0.00584881
AT1G29620	1	10347363	10349017	1655	*	0	0	3	4	1.50408	86.7271	0.0113348	QuasiPoisson	0.0153935	0	0.0021148	0.0021148
AT1G30360	1	10715482	10718997	3516	*	0	0	3	3	1.38629	4.32435e+31	0	Neg.Binomial.W	0	0	0.000853242	0.000853242
AT1G30420	1	10748261	10756695	8435	*	0	0	2	4	1.38629	3.85489	0.049601	Neg.Binomial	0.049601	0	0.000355661	0.000355661
AT1G30780	1	10923919	10926561	2643	*	0	0	6	1	1.50408	4.47308	0.034433	Neg.Binomial	0.0398091	0	0.00132425	0.00132425
AT1G31630	1	11318528	11319547	1020	*	0	0	6	1	1.50408	4.47308	0.034433	Neg.Binomial	0.0398091	0	0.00343137	0.00343137
AT1G31640	1	11322692	11324176	1485	*	0	1	12	14	2.23359	23.263	1.41289e-06	Neg.Binomial	6.18682e-06	0.0003367	0.00875421	0.00841751
AT1G31960	1	11479133	11479654	522	*	0	0	7	3	1.79176	7.92486	0.004876	Neg.Binomial	0.00833207	0	0.00957854	0.00957854
AT1G32000	1	11508285	11508909	625	*	0	0	4	7	1.8718	9.01418	0.00267893	Neg.Binomial	0.00512712	0	0.0088	0.0088
AT1G32010	1	11509341	11512040	2700	*	0	0	10	11	2.44235	20.7189	5.31887e-06	Neg.Binomial	2.06772e-05	0	0.00388889	0.00388889
AT1G32270	1	11642593	11645237	2645	*	0	0	5	3	1.60944	5.82206	0.0158264	Neg.Binomial	0.0199676	0	0.00151229	0.00151229
AT1G32720	1	11834902	11836631	1730	*	0	1	3	5	1.20397	3.97652	0.0461388	Neg.Binomial	0.049601	0.000289017	0.00231214	0.00202312
AT1G33010	1	11959287	11960591	1305	*	0	0	9	5	2.07944	12.3953	0.000430406	Neg.Binomial	0.0011017	0	0.00536398	0.00536398
AT1G33860	1	12294394	12295305	912	*	0	0	5	4	1.70475	150.906	0.00656149	QuasiPoisson	0.0104113	0	0.00493421	0.00493421
AT1G33910	1	12314904	12316258	1355	*	0	0	1	5	1.38629	3.85489	0.049601	Neg.Binomial	0.049601	0	0.00221402	0.00221402
AT1G34070	1	12402283	12403209	927	*	1	2	11	5	1.67398	9.76542	0.00177825	Neg.Binomial	0.00385391	0.00161812	0.00862999	0.00701187
AT1G34290	1	12498000	12498800	801	*	0	0	8	6	2.07944	12.3953	0.000430406	Neg.Binomial	0.0011017	0	0.00873908	0.00873908
AT1G34310	1	12508548	12511520	2973	*	0	0	7	7	2.07944	1.0381e+32	0	Neg.Binomial.W	0	0	0.00235452	0.00235452
AT1G34390	1	12556005	12559082	3078	*	0	0	3	4	1.50408	86.7271	0.0113348	QuasiPoisson	0.0153935	0	0.0011371	0.0011371
AT1G34400	1	12565992	12566615	624	*	0	0	5	6	1.8718	9.01416	0.00267896	Neg.Binomial	0.00512712	0	0.0088141	0.0088141
AT1G34410	1	12577722	12580824	3103	*	0	0	7	3	1.79176	7.92486	0.004876	Neg.Binomial	0.00833207	0	0.00161134	0.00161134
AT1G34460	1	12595110	12602379	7270	*	0	0	4	3	1.50408	86.7271	0.0113348	QuasiPoisson	0.0153935	0	0.000481431	0.000481431
AT1G34550	1	12646674	12652646	5973	*	0	0	6	6	1.94591	1.71386e+32	0	Neg.Binomial	0	0	0.00100452	0.00100452
AT1G34910	1	12804834	12805334	501	*	0	0	3	3	1.38629	4.32435e+31	0	Neg.Binomial.W	0	0	0.00598802	0.00598802
AT1G35150	1	12864158	12866238	2081	*	0	0	8	10	2.30259	17.0945	3.55654e-05	Neg.Binomial	0.000118298	0	0.00432484	0.00432484
AT1G35215	1	12902718	12906171	3454	*	0	0	5	7	1.94591	10.1241	0.00146346	Neg.Binomial	0.00321651	0	0.00173712	0.00173712
AT1G35240	1	12927303	12930523	3221	*	0	0	4	3	1.50408	86.7271	0.0113348	QuasiPoisson	0.0153935	0	0.00108662	0.00108662
AT1G35320	1	12958841	12962853	4013	*	0	0	3	7	1.79176	7.92486	0.004876	Neg.Binomial	0.00833207	0	0.00124595	0.00124595
AT1G35410	1	13024161	13024941	781	*	0	0	7	2	1.70475	6.85943	0.00881748	Neg.Binomial	0.0130583	0	0.00576184	0.00576184
AT1G35540	1	13108634	13111700	3067	*	0	0	8	6	2.07944	12.3953	0.000430406	Neg.Binomial	0.0011017	0	0.00228236	0.00228236
AT1G35610	1	13143061	13144988	1928	*	0	0	5	5	1.79176	3.62447e+21	2.75903e-22	QuasiPoisson	2.60017e-21	0	0.00259336	0.00259336
AT1G35614	1	13148592	13149559	968	*	0	3	14	5	1.43508	7.12193	0.00761466	Neg.Binomial	0.0120211	0.00154959	0.00981405	0.00826446
AT1G35820	1	13308119	13309257	1139	*	0	1	7	5	1.54045	7.72303	0.00545208	Neg.Binomial	0.00921521	0.000438982	0.00526778	0.0048288
AT1G35850	1	13330510	13331506	997	*	0	0	8	10	2.30259	17.0945	3.55654e-05	Neg.Binomial	0.000118298	0	0.00902708	0.00902708
AT1G35860	1	13332047	13334050	2004	*	0	0	4	2	1.38629	3.85489	0.049601	Neg.Binomial	0.049601	0	0.00149701	0.00149701
AT1G35895	1	13346878	13354225	7348	*	0	0	5	11	2.19722	14.7226	0.000124547	Neg.Binomial	0.000381616	0	0.00108873	0.00108873
AT1G36078	1	13481665	13482785	1121	*	0	0	8	5	2.0149	11.2518	0.000795439	Neg.Binomial	0.00186703	0	0.00579839	0.00579839
AT1G36095	1	13491370	13492725	1356	*	0	0	8	8	2.19722	5.15545e+31	0	Neg.Binomial	0	0	0.00589971	0.00589971
AT1G36100	1	13494652	13495215	564	*	0	0	3	4	1.50408	86.7271	0.0113348	QuasiPoisson	0.0153935	0	0.00620567	0.00620567
AT1G36230	1	13610985	13614051	3067	*	0	3	17	17	1.97408	26.4329	2.72853e-07	Neg.Binomial	1.37979e-06	0.000489077	0.00554288	0.0050538
AT1G36240	1	13614890	13616233	1344	*	0	0	2	6	1.60944	5.82206	0.0158264	Neg.Binomial	0.0199676	0	0.00297619	0.00297619
AT1G36325	1	13681704	13683045	1342	*	0	0	5	3	1.60944	5.82206	0.0158264	Neg.Binomial	0.0199676	0	0.00298063	0.00298063
AT1G36622	1	13835620	13836954	1335	*	0	0	3	3	1.38629	4.32435e+31	0	Neg.Binomial.W	0	0	0.00224719	0.00224719
AT1G36675	1	13867568	13869490	1923	*	0	0	6	6	1.94591	1.71386e+32	0	Neg.Binomial	0	0	0.00312012	0.00312012
AT1G36756	1	13917331	13917816	486	*	0	1	9	6	1.7346	10.8175	0.00100544	Neg.Binomial	0.0022992	0.00102881	0.0154321	0.0144033
AT1G36960	1	14014796	14015508	713	*	0	0	9	4	2.0149	11.2518	0.000795439	Neg.Binomial	0.00186703	0	0.00911641	0.00911641
AT1G36970	1	14016385	14018356	1972	*	0	0	5	6	1.8718	9.01416	0.00267896	Neg.Binomial	0.00512712	0	0.00278905	0.00278905
AT1G37000	1	14036038	14037145	1108	*	0	0	5	12	2.25129	14.7629	0.000121911	Neg.Binomial	0.000381616	0	0.00767148	0.00767148
AT1G37020	1	14046735	14049742	3008	*	0	0	6	9	2.14007	13.5528	0.000231951	Neg.Binomial	0.000624561	0	0.00249335	0.00249335
AT1G37113	1	14136413	14138703	2291	*	1	0	13	7	1.99243	16.3111	5.37479e-05	Neg.Binomial	0.000176885	0.000218245	0.00436491	0.00414666
AT1G38790	1	14543277	14544528	1252	*	0	0	3	10	2.0149	9.29105	0.00230276	Neg.Binomial	0.00492204	0	0.00519169	0.00519169
AT1G39070	1	14733525	14745983	12459	*	0	0	8	3	1.8718	9.01418	0.00267893	Neg.Binomial	0.00512712	0	0.000441448	0.000441448
AT1G40104	1	15081952	15085893	3942	*	0	0	4	22	2.63906	15.8108	7.00034e-05	Neg.Binomial.W	0.000225607	0	0.00329782	0.00329782
AT1G40390	1	15432576	15434674	2099	*	0	1	18	16	2.48491	32.9127	9.63911e-09	Neg.Binomial	5.71002e-08	0.000238209	0.00809909	0.00786089
AT1G41820	1	15582423	15585143	2721	*	0	0	4	7	1.8718	9.01418	0.00267893	Neg.Binomial	0.00512712	0	0.00202132	0.00202132
AT1G41920	1	15680978	15684487	3510	*	0	0	22	22	3.13549	6.11598e+31	0	Neg.Binomial	0	0	0.00626781	0.00626781
AT1G42080	1	15716714	15717169	456	*	0	1	9	10	1.94591	15.1861	9.74181e-05	Neg.Binomial	0.000309153	0.00109649	0.0208333	0.0197368
AT1G42525	1	15966381	15968239	1859	*	0	0	12	7	2.35138	18.2946	1.89246e-05	Neg.Binomial	6.80411e-05	0	0.00511027	0.00511027
AT1G43145	1	16238525	16240015	1491	*	0	0	12	11	2.52573	23.1711	1.48205e-06	Neg.Binomial	6.18682e-06	0	0.00771294	0.00771294
AT1G43260	1	16318253	16319234	982	*	0	0	4	5	1.70475	150.906	0.00656149	QuasiPoisson	0.0104113	0	0.00458248	0.00458248
AT1G43665	1	16452981	16453804	824	*	0	0	3	3	1.38629	4.32435e+31	0	Neg.Binomial.W	0	0	0.00364078	0.00364078
AT1G43720	1	16495080	16496078	999	*	0	1	10	8	1.89712	14.073	0.00017585	Neg.Binomial	0.000530965	0.000500501	0.00900901	0.00850851
AT1G43722	1	16496403	16497377	975	*	0	1	8	3	1.46634	6.73823	0.00943683	Neg.Binomial	0.0137143	0.000512821	0.00564103	0.00512821
AT1G43730	1	16508723	16509784	1062	*	0	1	12	9	2.03688	17.447	2.95424e-05	Neg.Binomial	0.000103232	0.00047081	0.00988701	0.0094162
AT1G43760	1	16528880	16531065	2186	*	1	3	21	17	2.25129	31.807	1.70276e-08	Neg.Binomial	9.62836e-08	0.000914913	0.00869167	0.00777676
AT1G43770	1	16548417	16551909	3493	*	0	0	4	6	1.79176	7.92486	0.004876	Neg.Binomial	0.00833207	0	0.00143143	0.00143143
AT1G43815	1	16582084	16584556	2473	*	1	0	10	11	2.03688	17.447	2.95424e-05	Neg.Binomial	0.000103232	0.000202184	0.00424586	0.00404367
AT1G43950	1	16672582	16673952	1371	*	0	0	3	3	1.38629	4.32435e+31	0	Neg.Binomial.W	0	0	0.00218818	0.00218818
AT1G43970	1	16681269	16682933	1665	*	0	0	7	10	2.25129	15.9035	6.6655e-05	Neg.Binomial	0.000215935	0	0.00510511	0.00510511
AT1G44020	1	16715972	16718656	2685	*	0	0	6	7	2.0149	11.2518	0.000795439	Neg.Binomial	0.00186703	0	0.00242086	0.00242086
AT1G44030	1	16724237	16726752	2516	*	0	0	14	7	2.44235	20.7189	5.31889e-06	Neg.Binomial	2.06772e-05	0	0.00417329	0.00417329
AT1G44980	1	17004256	17005923	1668	*	0	1	5	2	1.09861	4.16402	0.0412912	Neg.Binomial.W	0.0470387	0.00029976	0.00209832	0.00179856
AT1G46696	1	17261860	17264183	2324	*	0	0	17	15	2.83321	34.4583	4.35474e-09	Neg.Binomial	2.76393e-08	0	0.00688468	0.00688468
AT1G47657	1	17531871	17535174	3304	*	0	0	23	22	3.157	51.2165	8.27207e-13	Neg.Binomial	6.59644e-12	0	0.00680993	0.00680993
AT1G47660	1	17533941	17535551	1611	*	0	2	14	16	2.07944	24.7907	6.39055e-07	Neg.Binomial	3.03429e-06	0.000620732	0.00931099	0.00869025
AT1G47940	1	17668285	17669713	1429	*	0	0	11	6	2.25129	15.9035	6.6655e-05	Neg.Binomial	0.000215935	0	0.00594822	0.00594822
AT1G47960	1	17681157	17683719	2563	*	0	0	8	8	2.19722	5.15545e+31	0	Neg.Binomial	0	0	0.00312134	0.00312134
AT1G48095	1	17760142	17761998	1857	*	0	0	5	2	1.50408	4.81817	0.0281612	Neg.Binomial	0.0333643	0	0.00188476	0.00188476
AT1G48725	1	18019274	18020642	1369	*	0	0	1	6	1.50408	4.47308	0.034433	Neg.Binomial	0.0398091	0	0.00255661	0.00255661
AT1G48730	1	18020337	18022277	1941	*	0	0	4	5	1.70475	150.906	0.00656149	QuasiPoisson	0.0104113	0	0.00231839	0.00231839
AT1G48953	1	18110814	18111463	650	*	0	0	4	4	1.60944	3.21132e+31	0	Neg.Binomial	0	0	0.00615385	0.00615385
AT1G49190	1	18191267	18193782	2516	*	0	0	9	4	2.0149	11.2518	0.000795439	Neg.Binomial	0.00186703	0	0.00258347	0.00258347
AT1G50160	1	18581429	18581650	222	*	0	0	1	5	1.38629	3.85489	0.049601	Neg.Binomial	0.049601	0	0.0135135	0.0135135
AT1G51172	1	18963205	18965571	2367	*	0	1	17	22	2.61496	39.0928	4.04122e-10	Neg.Binomial	2.76224e-09	0.000211238	0.00823828	0.00802704
AT1G52603	1	19595751	19596295	545	*	0	0	5	1	1.38629	3.85489	0.049601	Neg.Binomial	0.049601	0	0.00550459	0.00550459
AT1G52905	1	19706047	19706885	839	*	0	0	15	4	2.35138	10.8498	0.000988055	Neg.Binomial	0.00229317	0	0.011323	0.011323
AT1G52940	1	19716402	19723725	7324	*	0	0	3	4	1.50408	86.7271	0.0113348	QuasiPoisson	0.0153935	0	0.000477881	0.000477881
AT1G52950	1	19725483	19728035	2553	*	0	0	6	8	2.07944	12.3953	0.000430406	Neg.Binomial	0.0011017	0	0.00274187	0.00274187
AT1G54420	1	20311619	20312418	800	*	0	0	3	4	1.50408	86.7271	0.0113348	QuasiPoisson	0.0153935	0	0.004375	0.004375
AT1G56100	1	20980369	20984115	3747	*	0	0	18	9	2.67415	24.8881	6.07561e-07	Neg.Binomial	2.90695e-06	0	0.00360288	0.00360288
AT1G58265	1	21610909	21611388	480	*	0	0	5	2	1.50408	4.81817	0.0281612	Neg.Binomial	0.0333643	0	0.00729167	0.00729167
AT1G58390	1	21690642	21694447	3806	*	0	0	3	3	1.38629	4.32435e+31	0	Neg.Binomial.W	0	0	0.000788229	0.000788229
AT1G59980	1	22080689	22086845	6157	*	0	0	5	4	1.70475	150.906	0.00656149	QuasiPoisson	0.0104113	0	0.000730875	0.000730875
AT1G60720	1	22356860	22357941	1082	*	0	0	9	3	1.94591	9.5322	0.00201898	Neg.Binomial	0.00433037	0	0.00554529	0.00554529
AT1G62310	1	23033403	23039787	6385	*	0	0	5	3	1.60944	5.82206	0.0158264	Neg.Binomial	0.0199676	0	0.000626468	0.000626468
AT1G62895	1	23295989	23296858	870	*	0	0	2	4	1.38629	3.85489	0.049601	Neg.Binomial	0.049601	0	0.00344828	0.00344828
AT1G63020	1	23354685	23362589	7905	*	0	0	5	5	1.79176	3.62447e+21	2.75903e-22	QuasiPoisson	2.60017e-21	0	0.000632511	0.000632511
AT1G63450	1	23531240	23534569	3330	*	0	0	2	4	1.38629	3.85489	0.049601	Neg.Binomial	0.049601	0	0.000900901	0.000900901
AT1G63540	1	23566958	23569495	2538	*	1	0	14	16	2.36712	28.0447	1.18545e-07	Neg.Binomial	6.19622e-07	0.000197006	0.00591017	0.00571316
AT1G65350	1	24272518	24277275	4758	*	1	0	15	11	2.23359	23.263	1.41289e-06	Neg.Binomial	6.18682e-06	0.000105086	0.00273224	0.00262715
AT1G66100	1	24605538	24606722	1185	*	0	0	3	6	1.70475	6.85943	0.00881748	Neg.Binomial	0.0130583	0	0.00379747	0.00379747
AT1G66140	1	24619830	24622117	2288	*	0	0	6	4	1.79176	7.92486	0.004876	Neg.Binomial	0.00833207	0	0.00218531	0.00218531
AT1G69940	1	26343275	26345058	1784	*	0	0	6	2	1.60944	5.82206	0.0158264	Neg.Binomial	0.0199676	0	0.00224215	0.00224215
AT1G70320	1	26488454	26501652	13199	*	0	0	6	3	1.70475	6.85943	0.00881748	Neg.Binomial	0.0130583	0	0.000340935	0.000340935
AT1G71320	1	26882485	26883818	1334	*	0	0	5	2	1.50408	4.81817	0.0281612	Neg.Binomial	0.0333643	0	0.00262369	0.00262369
AT1G77990	1	29317767	29323352	5586	*	0	0	4	2	1.38629	3.85489	0.049601	Neg.Binomial	0.049601	0	0.000537057	0.000537057
AT2G01008	2	1025	3173	2149	*	0	0	7	14	2.44235	20.7189	5.31889e-06	Neg.Binomial	2.06772e-05	0	0.00488599	0.00488599
AT2G01050	2	68337	69884	1548	*	0	0	6	3	1.70475	6.85943	0.00881748	Neg.Binomial	0.0130583	0	0.00290698	0.00290698
AT2G01830	2	362983	369707	6725	*	0	0	5	5	1.79176	3.62447e+21	2.75903e-22	QuasiPoisson	2.60017e-21	0	0.000743494	0.000743494
AT2G02103	2	530241	531636	1396	*	0	2	6	23	2.04769	9.63168	0.0019125	Neg.Binomial	0.00413046	0.000716332	0.0103868	0.00967049
AT2G02800	2	795515	799591	4077	*	0	0	5	5	1.79176	3.62447e+21	2.75903e-22	QuasiPoisson	2.60017e-21	0	0.00122639	0.00122639
AT2G02835	2	820437	821291	855	*	0	2	8	5	1.32176	6.78277	0.00920418	Neg.Binomial	0.0135664	0.00116959	0.00760234	0.00643275
AT2G02840	2	821553	822858	1306	*	0	0	4	4	1.60944	3.21132e+31	0	Neg.Binomial	0	0	0.00306279	0.00306279
AT2G03330	2	1008460	1014122	5663	*	0	0	6	4	1.79176	7.92486	0.004876	Neg.Binomial	0.00833207	0	0.000882924	0.000882924
AT2G03965	2	1251510	1252989	1480	*	0	0	8	4	1.94591	10.1241	0.00146346	Neg.Binomial	0.00321651	0	0.00405405	0.00405405
AT2G04060	2	1342137	1345164	3028	*	0	1	2	5	1.09861	4.16402	0.0412912	Neg.Binomial.W	0.0470387	0.000165125	0.00115588	0.000990753
AT2G04160	2	1401268	1407827	6560	*	0	0	8	7	2.14007	13.5528	0.000231951	Neg.Binomial	0.000624561	0	0.00114329	0.00114329
AT2G05105	2	1836841	1837441	601	*	0	0	6	4	1.79176	7.92486	0.004876	Neg.Binomial	0.00833207	0	0.00831947	0.00831947
AT2G05350	2	1949614	1954740	5127	*	0	0	18	12	2.77259	31.9212	1.60557e-08	Neg.Binomial	9.16207e-08	0	0.00292569	0.00292569
AT2G05360	2	1956115	1959303	3189	*	0	0	19	14	2.8622	35.7319	2.26424e-09	Neg.Binomial	1.45192e-08	0	0.00517404	0.00517404
AT2G05635	2	2089484	2091016	1533	*	0	0	5	5	1.79176	3.62447e+21	2.75903e-22	QuasiPoisson	2.60017e-21	0	0.00326158	0.00326158
AT2G05642	2	2098087	2101167	3081	*	0	0	3	4	1.50408	86.7271	0.0113348	QuasiPoisson	0.0153935	0	0.00113599	0.00113599
AT2G05645	2	2101497	2102111	615	*	0	0	5	4	1.70475	150.906	0.00656149	QuasiPoisson	0.0104113	0	0.00731707	0.00731707
AT2G05752	2	2169305	2170528	1224	*	0	0	5	8	2.0149	11.2518	0.000795439	Neg.Binomial	0.00186703	0	0.00531046	0.00531046
AT2G06105	2	2395013	2398395	3383	*	0	0	7	13	2.3979	19.5029	1.00445e-05	Neg.Binomial	3.78648e-05	0	0.00295596	0.00295596
AT2G06420	2	2538743	2540365	1623	*	0	0	6	5	1.8718	9.01416	0.00267896	Neg.Binomial	0.00512712	0	0.00338879	0.00338879
AT2G06425	2	2571928	2572743	816	*	0	0	3	4	1.50408	86.7271	0.0113348	QuasiPoisson	0.0153935	0	0.00428922	0.00428922
AT2G06500	2	2580718	2583223	2506	*	0	0	8	7	2.14007	13.5528	0.000231951	Neg.Binomial	0.000624561	0	0.00299282	0.00299282
AT2G06541	2	2598222	2600326	2105	*	0	0	9	6	2.14007	13.5528	0.000231951	Neg.Binomial	0.000624561	0	0.00356295	0.00356295
AT2G06555	2	2604148	2604927	780	*	0	1	5	7	1.54045	7.72303	0.00545208	Neg.Binomial	0.00921521	0.000641026	0.00769231	0.00705128
AT2G06570	2	2622603	2624902	2300	*	0	2	20	21	2.37491	37.7955	7.8562e-10	Neg.Binomial	5.14374e-09	0.000434783	0.00891304	0.00847826
AT2G06645	2	2647991	2649647	1657	*	0	3	15	15	1.8563	21.9864	2.74583e-06	Neg.Binomial	1.13861e-05	0.00090525	0.0090525	0.00814725
AT2G06845	2	2753443	2756008	2566	*	0	0	17	18	2.91777	38.2882	6.10312e-10	Neg.Binomial	4.03845e-09	0	0.00681995	0.00681995
AT2G06904	2	2806625	2807368	744	*	0	0	4	6	1.79176	7.92486	0.004876	Neg.Binomial	0.00833207	0	0.00672043	0.00672043
AT2G07020	2	2908473	2911198	2726	*	0	2	17	17	2.19722	29.4451	5.75224e-08	Neg.Binomial	3.16628e-07	0.000366838	0.00623624	0.00586941
AT2G07040	2	2916416	2919392	2977	*	0	0	12	10	2.48491	21.9418	2.81045e-06	Neg.Binomial	1.14255e-05	0	0.00369499	0.00369499
AT2G07120	2	2953605	2954722	1118	*	0	0	2	4	1.38629	3.85489	0.049601	Neg.Binomial	0.049601	0	0.00268336	0.00268336
AT2G07190	2	2987367	2988945	1579	*	0	1	6	3	1.29928	4.85989	0.0274882	Neg.Binomial	0.0333643	0.000316656	0.00284991	0.00253325
AT2G07200	2	2989205	2989878	674	*	0	0	2	4	1.38629	3.85489	0.049601	Neg.Binomial	0.049601	0	0.00445104	0.00445104
AT2G07215	2	2996776	2997889	1114	*	0	0	5	4	1.70475	150.906	0.00656149	QuasiPoisson	0.0104113	0	0.0040395	0.0040395
AT2G07240	2	3007102	3012333	5232	*	0	1	17	17	2.48491	32.9127	9.63911e-09	Neg.Binomial	5.71002e-08	9.55657e-05	0.00324924	0.00315367
AT2G07280	2	3026398	3029353	2956	*	0	0	12	11	2.52573	23.1711	1.48205e-06	Neg.Binomial	6.18682e-06	0	0.00389039	0.00389039
AT2G07310	2	3034797	3036387	1591	*	0	0	4	7	1.8718	9.01418	0.00267893	Neg.Binomial	0.00512712	0	0.00345695	0.00345695
AT2G07560	2	3169908	3174102	4195	*	0	0	28	14	3.09104	33.0876	8.80996e-09	Neg.Binomial	5.37235e-08	0	0.00500596	0.00500596
AT2G07565	2	3187068	3188422	1355	*	0	0	3	6	1.70475	6.85943	0.00881748	Neg.Binomial	0.0130583	0	0.00332103	0.00332103
AT2G07773	2	3240494	3242263	1770	*	0	0	4	7	1.8718	9.01418	0.00267893	Neg.Binomial	0.00512712	0	0.00310734	0.00310734
AT2G07655	2	3245323	3246203	881	*	0	0	6	8	2.07944	12.3953	0.000430406	Neg.Binomial	0.0011017	0	0.00794552	0.00794552
AT2G07621	2	3263619	3264412	794	*	0	0	13	11	2.56495	24.4064	7.80092e-07	Neg.Binomial	3.5942e-06	0	0.0151134	0.0151134
AT2G07673	2	3266420	3267120	701	*	0	0	3	4	1.50408	86.7271	0.0113348	QuasiPoisson	0.0153935	0	0.00499287	0.00499287
AT2G07674	2	3268932	3269906	975	*	0	0	19	18	2.97041	40.8556	1.63907e-10	Neg.Binomial	1.1455e-09	0	0.0189744	0.0189744
AT2G07676	2	3272619	3272975	357	*	0	0	4	4	1.60944	3.21132e+31	0	Neg.Binomial	0	0	0.0112045	0.0112045
AT2G07678	2	3281097	3283129	2033	*	0	0	5	1	1.38629	3.85489	0.049601	Neg.Binomial	0.049601	0	0.00147565	0.00147565
AT2G07669	2	3282787	3283553	767	*	1	1	4	5	1.50408	86.7271	0.0113348	QuasiPoisson	0.0153935	0.00130378	0.00586701	0.00456323
AT2G07774	2	3303766	3304650	885	*	0	0	9	18	2.67415	24.8881	6.07561e-07	Neg.Binomial	2.90695e-06	0	0.0152542	0.0152542
AT2G07629	2	3312873	3313502	630	*	0	0	16	12	2.70805	29.3987	5.89156e-08	Neg.Binomial	3.18657e-07	0	0.0222222	0.0222222
AT2G07633	2	3329660	3331324	1665	*	0	0	8	7	2.14007	13.5528	0.000231951	Neg.Binomial	0.000624561	0	0.0045045	0.0045045
AT2G07695	2	3345929	3347826	1898	*	0	0	15	12	2.67415	28.1437	1.12636e-07	Neg.Binomial	5.93725e-07	0	0.00711275	0.00711275
AT2G07798	2	3357619	3361102	3484	*	0	0	30	21	3.27714	59.0631	1.52698e-14	Neg.Binomial	1.31914e-13	0	0.00731917	0.00731917
AT2G07698	2	3361463	3364127	2665	*	0	0	14	12	2.63906	26.893	2.15033e-07	Neg.Binomial	1.10538e-06	0	0.00487805	0.00487805
AT2G07667	2	3364296	3366661	2366	*	0	0	42	27	3.56953	68.7483	1.11867e-16	Neg.Binomial	1.02326e-15	0	0.0145816	0.0145816
AT2G07643	2	3404683	3405417	735	*	0	0	4	2	1.38629	3.85489	0.049601	Neg.Binomial	0.049601	0	0.00408163	0.00408163
AT2G07713	2	3407218	3407586	369	*	0	0	5	1	1.38629	3.85489	0.049601	Neg.Binomial	0.049601	0	0.00813008	0.00813008
AT2G07715	2	3410597	3413161	2565	*	0	0	4	4	1.60944	3.21132e+31	0	Neg.Binomial	0	0	0.00155945	0.00155945
AT2G07718	2	3424685	3430483	5799	*	0	0	8	8	2.19722	5.15545e+31	0	Neg.Binomial	0	0	0.00137955	0.00137955
AT2G07728	2	3453686	3456127	2442	*	0	0	5	7	1.94591	10.1241	0.00146346	Neg.Binomial	0.00321651	0	0.002457	0.002457
AT2G07656	2	3458281	3461448	3168	*	0	0	6	10	2.19722	14.7226	0.000124547	Neg.Binomial	0.000381616	0	0.00252525	0.00252525
AT2G07732	2	3468160	3468899	740	*	0	0	4	11	2.14007	11.9316	0.000551896	Neg.Binomial	0.00139544	0	0.0101351	0.0101351
AT2G07827	2	3474996	3476845	1850	*	0	0	1	6	1.50408	4.47308	0.034433	Neg.Binomial	0.0398091	0	0.00189189	0.00189189
AT2G07806	2	3484627	3489670	5044	*	0	0	5	6	1.8718	9.01416	0.00267896	Neg.Binomial	0.00512712	0	0.0010904	0.0010904
AT2G07662	2	3497073	3498780	1708	*	0	0	7	12	2.35138	18.2946	1.89246e-05	Neg.Binomial	6.80411e-05	0	0.00556206	0.00556206
AT2G07835	2	3501553	3502294	742	*	0	0	6	5	1.8718	9.01416	0.00267896	Neg.Binomial	0.00512712	0	0.0074124	0.0074124
AT2G07680	2	3514668	3522658	7991	*	1	1	17	23	2.99573	42.1431	8.48345e-11	Neg.Binomial	6.06518e-10	0.000125141	0.00250282	0.00237767
AT2G07750	2	3576465	3580525	4061	*	0	1	17	17	2.48491	32.9127	9.63911e-09	Neg.Binomial	5.71002e-08	0.000123122	0.00418616	0.00406304
AT2G07760	2	3584420	3586278	1859	*	0	0	20	15	2.91777	38.2882	6.1031e-10	Neg.Binomial	4.03845e-09	0	0.00941366	0.00941366
AT2G07981	2	3614986	3617716	2731	*	0	0	5	10	2.14007	13.5528	0.000231951	Neg.Binomial	0.000624561	0	0.00274625	0.00274625
AT2G08986	2	3618058	3626460	8403	*	0	0	16	31	3.19867	37.094	1.12569e-09	Neg.Binomial	7.29355e-09	0	0.00279662	0.00279662
AT2G09388	2	3651156	3652235	1080	*	0	0	8	7	2.14007	13.5528	0.000231951	Neg.Binomial	0.000624561	0	0.00694444	0.00694444
AT2G09840	2	3704577	3705594	1018	*	0	0	6	4	1.79176	7.92486	0.004876	Neg.Binomial	0.00833207	0	0.00491159	0.00491159
AT2G10260	2	3938527	3941240	2714	*	0	0	9	7	2.19722	14.7226	0.000124547	Neg.Binomial	0.000381616	0	0.00294768	0.00294768
AT2G10440	2	4013752	4018046	4295	*	0	1	25	28	2.90872	56.792	4.84432e-14	Neg.Binomial	4.12762e-13	0.000116414	0.00616997	0.00605355
AT2G10545	2	4089648	4090671	1024	*	0	0	5	6	1.8718	9.01416	0.00267896	Neg.Binomial	0.00512712	0	0.00537109	0.00537109
AT2G10560	2	4109862	4110698	837	*	0	0	7	5	1.94591	10.1241	0.00146346	Neg.Binomial	0.00321651	0	0.00716846	0.00716846
AT2G10602	2	4134895	4135888	994	*	0	0	8	7	2.14007	13.5528	0.000231951	Neg.Binomial	0.000624561	0	0.00754527	0.00754527
AT2G10615	2	4228157	4229987	1831	*	2	1	18	9	2.19722	18.8839	1.38918e-05	Neg.Binomial	5.14326e-05	0.000819224	0.00737302	0.0065538
AT2G10625	2	4295362	4300871	5510	*	0	0	19	12	2.80336	33.188	8.36643e-09	Neg.Binomial	5.1524e-08	0	0.00281307	0.00281307
AT2G10965	2	4323671	4324948	1278	*	0	1	7	6	1.60944	8.73309	0.00312486	Neg.Binomial	0.00580198	0.000391236	0.00508607	0.00469484
AT2G10970	2	4332795	4333638	844	*	0	0	4	2	1.38629	3.85489	0.049601	Neg.Binomial	0.049601	0	0.0035545	0.0035545
AT2G10975	2	4334959	4335909	951	*	0	0	5	6	1.8718	9.01416	0.00267896	Neg.Binomial	0.00512712	0	0.00578339	0.00578339
AT2G11010	2	4361869	4365919	4051	*	1	0	23	39	3.06027	50.4154	1.24416e-12	Neg.Binomial	9.7958e-12	0.000123426	0.00765243	0.00752901
AT2G11015	2	4366200	4366640	441	*	0	0	3	6	1.70475	6.85943	0.00881748	Neg.Binomial	0.0130583	0	0.0102041	0.0102041
AT2G11620	2	4658445	4660777	2333	*	2	1	18	14	2.36712	34.0251	5.4407e-09	Neg.Binomial.W	3.4183e-08	0.000642949	0.00685812	0.00621517
AT2G11623	2	4660870	4661415	546	*	1	0	1	9	1.38629	5.09385	0.0240108	Neg.Binomial.W	0.0299293	0.000915751	0.00915751	0.00824176
AT2G11626	2	4661458	4662451	994	*	0	0	1	10	1.8718	4.90078	0.0268445	Neg.Binomial	0.0331954	0	0.0055332	0.0055332
AT2G11851	2	4785961	4790030	4070	*	0	0	5	4	1.70475	150.906	0.00656149	QuasiPoisson	0.0104113	0	0.00110565	0.00110565
AT2G12875	2	5289411	5291470	2060	*	0	0	3	5	1.60944	5.82206	0.0158264	Neg.Binomial	0.0199676	0	0.00194175	0.00194175
AT2G12900	2	5293897	5295480	1584	*	0	0	2	4	1.38629	3.85489	0.049601	Neg.Binomial	0.049601	0	0.00189394	0.00189394
AT2G12935	2	5315038	5316041	1004	*	0	0	8	7	2.14007	13.5528	0.000231951	Neg.Binomial	0.000624561	0	0.00747012	0.00747012
AT2G12940	2	5317475	5319090	1616	*	1	0	6	4	1.38629	5.78234	0.0161879	Neg.Binomial	0.0203412	0.000309406	0.00309406	0.00278465
AT2G12945	2	5322903	5323624	722	*	0	0	4	3	1.50408	86.7271	0.0113348	QuasiPoisson	0.0153935	0	0.00484765	0.00484765
AT2G13430	2	5590052	5591422	1371	*	0	0	3	5	1.60944	5.82206	0.0158264	Neg.Binomial	0.0199676	0	0.00291758	0.00291758
AT2G13450	2	5598421	5599923	1503	*	0	1	11	10	2.03688	17.447	2.95424e-05	Neg.Binomial	0.000103232	0.000332668	0.00698603	0.00665336
AT2G13500	2	5627936	5629099	1164	*	0	1	8	11	1.94591	15.1861	9.7418e-05	Neg.Binomial	0.000309153	0.000429553	0.00816151	0.00773196
AT2G13510	2	5630001	5631107	1107	*	0	0	8	13	2.44235	20.7189	5.31887e-06	Neg.Binomial	2.06772e-05	0	0.00948509	0.00948509
AT2G13845	2	5798558	5799584	1027	*	0	0	5	2	1.50408	4.81817	0.0281612	Neg.Binomial	0.0333643	0	0.00340798	0.00340798
AT2G13895	2	5829485	5830283	799	*	0	1	4	7	1.46634	6.73823	0.00943683	Neg.Binomial	0.0137143	0.000625782	0.0068836	0.00625782
AT2G14000	2	5884600	5885985	1386	*	0	0	9	9	2.30259	6.32878e+31	0	Neg.Binomial	0	0	0.00649351	0.00649351
AT2G14390	2	6110912	6111918	1007	*	0	0	8	5	2.0149	11.2518	0.000795439	Neg.Binomial	0.00186703	0	0.00645482	0.00645482
AT2G14395	2	6119467	6120748	1282	*	0	0	3	8	1.8718	9.01418	0.00267893	Neg.Binomial	0.00512712	0	0.00429017	0.00429017
AT2G14540	2	6197663	6199406	1744	*	0	0	6	6	1.94591	1.71386e+32	0	Neg.Binomial	0	0	0.00344037	0.00344037
AT2G14700	2	6292466	6295726	3261	*	0	0	5	4	1.70475	150.906	0.00656149	QuasiPoisson	0.0104113	0	0.00137994	0.00137994
AT2G14765	2	6351289	6351964	676	*	0	0	4	6	1.79176	7.92486	0.004876	Neg.Binomial	0.00833207	0	0.00739645	0.00739645
AT2G14945	2	6438504	6439144	641	*	0	0	4	2	1.38629	3.85489	0.049601	Neg.Binomial	0.049601	0	0.00468019	0.00468019
AT2G15110	2	6554847	6557168	2322	*	0	0	23	16	3.02042	43.4329	4.38739e-11	Neg.Binomial	3.24876e-10	0	0.00839793	0.00839793
AT2G15180	2	6588743	6590167	1425	*	0	0	5	6	1.8718	9.01416	0.00267896	Neg.Binomial	0.00512712	0	0.00385965	0.00385965
AT2G15420	2	6723948	6728183	4236	*	0	0	15	13	2.70805	29.3987	5.89156e-08	Neg.Binomial	3.18657e-07	0	0.003305	0.003305
AT2G15710	2	6842648	6845103	2456	*	0	0	9	7	2.19722	14.7226	0.000124547	Neg.Binomial	0.000381616	0	0.00325733	0.00325733
AT2G16018	2	6972222	6973705	1484	*	0	0	7	11	2.30259	17.0945	3.55654e-05	Neg.Binomial	0.000118298	0	0.00606469	0.00606469
AT2G16030	2	6973673	6975007	1335	*	0	0	9	1	1.79176	4.79999	0.02846	Neg.Binomial	0.0336542	0	0.00374532	0.00374532
AT2G16040	2	6976017	6977683	1667	*	0	0	4	2	1.38629	3.85489	0.049601	Neg.Binomial	0.049601	0	0.00179964	0.00179964
AT2G16586	2	7190937	7192071	1135	*	0	0	7	22	2.74084	17.1107	3.52635e-05	Neg.Binomial.W	0.000118298	0	0.0127753	0.0127753
AT2G16676	2	7230346	7232223	1878	*	1	0	14	9	2.12026	19.7483	8.83424e-06	Neg.Binomial	3.37112e-05	0.000266241	0.00612354	0.00585729
AT2G17905	2	7777279	7777805	527	*	0	0	3	3	1.38629	4.32435e+31	0	Neg.Binomial.W	0	0	0.0056926	0.0056926
AT2G17920	2	7782712	7784287	1576	*	0	0	10	13	2.52573	23.1711	1.48205e-06	Neg.Binomial	6.18682e-06	0	0.00729695	0.00729695
AT2G19290	2	8365919	8367022	1104	*	0	0	5	2	1.50408	4.81817	0.0281612	Neg.Binomial	0.0333643	0	0.00317029	0.00317029
AT2G19360	2	8378664	8383374	4711	*	0	0	17	13	2.77259	31.9212	1.60557e-08	Neg.Binomial	9.16207e-08	0	0.00318404	0.00318404
AT2G19365	2	8380020	8381326	1307	*	0	0	7	6	2.0149	11.2518	0.000795439	Neg.Binomial	0.00186703	0	0.00497322	0.00497322
AT2G19850	2	8568569	8569890	1322	*	0	0	8	6	2.07944	12.3953	0.000430406	Neg.Binomial	0.0011017	0	0.00529501	0.00529501
AT2G21100	2	9048131	9049404	1274	*	0	0	4	2	1.38629	3.85489	0.049601	Neg.Binomial	0.049601	0	0.00235479	0.00235479
AT2G22440	2	9528910	9530060	1151	*	0	0	5	6	1.8718	9.01416	0.00267896	Neg.Binomial	0.00512712	0	0.00477845	0.00477845
AT2G24340	2	10355430	10359546	4117	*	0	1	14	9	2.12026	19.7482	8.83427e-06	Neg.Binomial	3.37112e-05	0.000121448	0.0027933	0.00267185
AT2G24870	2	10588569	10589615	1047	*	0	0	2	4	1.38629	3.85489	0.049601	Neg.Binomial	0.049601	0	0.00286533	0.00286533
AT2G25050	2	10653683	10660558	6876	*	0	0	3	5	1.60944	5.82206	0.0158264	Neg.Binomial	0.0199676	0	0.000581734	0.000581734
AT2G26620	2	11325069	11326835	1767	*	0	0	3	5	1.60944	5.82206	0.0158264	Neg.Binomial	0.0199676	0	0.00226372	0.00226372
AT2G27380	2	11713411	11715774	2364	*	0	0	7	2	1.70475	6.85943	0.00881748	Neg.Binomial	0.0130583	0	0.00190355	0.00190355
AT2G28640	2	12284281	12286842	2562	*	0	1	2	9	1.46634	5.39035	0.0202485	Neg.Binomial.W	0.0253411	0.00019516	0.00214676	0.0019516
AT2G29605	2	12657909	12660087	2179	*	0	1	6	6	1.54045	7.72303	0.00545208	Neg.Binomial	0.00921521	0.000229463	0.00275356	0.00252409
AT2G29850	2	12734725	12736394	1670	*	0	0	8	7	2.14007	13.5528	0.000231951	Neg.Binomial	0.000624561	0	0.00449102	0.00449102
AT2G29920	2	12754424	12755384	961	*	0	0	7	4	1.8718	9.01418	0.00267893	Neg.Binomial	0.00512712	0	0.0057232	0.0057232
AT2G29925	2	12755006	12755431	426	*	0	0	6	3	1.70475	6.85943	0.00881748	Neg.Binomial	0.0130583	0	0.0105634	0.0105634
AT2G30600	2	13036814	13041684	4871	*	0	0	3	3	1.38629	4.32435e+31	0	Neg.Binomial.W	0	0	0.00061589	0.00061589
AT2G33100	2	14036319	14040544	4226	*	0	0	2	4	1.38629	3.85489	0.049601	Neg.Binomial	0.049601	0	0.000709891	0.000709891
AT2G34110	2	14392551	14403317	10767	*	0	0	4	5	1.70475	150.906	0.00656149	QuasiPoisson	0.0104113	0	0.000417944	0.000417944
AT2G34100	2	14399534	14413489	13956	*	1	2	31	26	2.94444	59.3558	1.31589e-14	Neg.Binomial	1.16927e-13	0.000107481	0.00204213	0.00193465
AT2G34655	2	14596565	14597543	979	*	0	2	4	6	1.09861	4.18599	0.0407594	Neg.Binomial	0.0466894	0.00102145	0.00510725	0.0040858
AT2G35740	2	15024489	15026626	2138	*	0	0	2	4	1.38629	3.85489	0.049601	Neg.Binomial	0.049601	0	0.00140318	0.00140318
AT2G36750	2	15410376	15412064	1689	*	0	0	3	3	1.38629	4.32435e+31	0	Neg.Binomial.W	0	0	0.0017762	0.0017762
AT2G37370	2	15679107	15684718	5612	*	0	0	4	7	1.8718	9.01418	0.00267893	Neg.Binomial	0.00512712	0	0.000980043	0.000980043
AT2G38195	2	16002263	16006654	4392	*	0	1	2	6	1.20397	4.47625	0.0343692	Neg.Binomial.W	0.0398091	0.000113843	0.000910747	0.000796903
AT2G38220	2	16007891	16010932	3042	*	0	1	5	10	1.7346	10.8175	0.00100544	Neg.Binomial	0.0022992	0.000164366	0.00246548	0.00230112
AT2G40955	2	17092669	17095132	2464	*	0	0	8	13	2.44235	20.7189	5.31887e-06	Neg.Binomial	2.06772e-05	0	0.00426136	0.00426136
AT2G41590	2	17343360	17345005	1646	*	1	1	11	9	2.30259	17.0945	3.55654e-05	Neg.Binomial	0.000118298	0.000607533	0.00607533	0.0054678
AT2G41600	2	17344637	17346940	2304	*	0	0	5	1	1.38629	3.85489	0.049601	Neg.Binomial	0.049601	0	0.00130208	0.00130208
AT2G41640	2	17360374	17363788	3415	*	0	0	7	8	2.14007	13.5528	0.000231951	Neg.Binomial	0.000624561	0	0.00219619	0.00219619
AT2G41650	2	17362645	17364518	1874	*	0	0	7	8	2.14007	13.5528	0.000231951	Neg.Binomial	0.000624561	0	0.00400213	0.00400213
AT2G41920	2	17499404	17500452	1049	*	0	0	2	4	1.38629	3.85489	0.049601	Neg.Binomial	0.049601	0	0.00285987	0.00285987
AT2G43890	2	18176831	18179178	2348	*	0	0	3	3	1.38629	4.32435e+31	0	Neg.Binomial.W	0	0	0.00127768	0.00127768
AT2G43900	2	18178588	18184089	5502	*	0	0	4	3	1.50408	86.7271	0.0113348	QuasiPoisson	0.0153935	0	0.000636132	0.000636132
AT2G46190	2	18971769	18972804	1036	*	0	0	5	4	1.70475	150.906	0.00656149	QuasiPoisson	0.0104113	0	0.00434363	0.00434363
AT3G01085	3	27926	31114	3189	*	0	0	4	5	1.70475	150.906	0.00656149	QuasiPoisson	0.0104113	0	0.0014111	0.0014111
AT3G01345	3	129138	130749	1612	*	0	1	8	2	1.38629	5.08983	0.0240665	Neg.Binomial	0.0299387	0.000310174	0.00310174	0.00279156
AT3G05410	3	1554673	1561535	6863	*	2	2	42	40	3.02042	86.8659	1.16135e-20	Neg.Binomial	1.07815e-19	0.000291418	0.00597406	0.00568265
AT3G06435	3	1968288	1970946	2659	*	0	0	5	3	1.60944	5.82206	0.0158264	Neg.Binomial	0.0199676	0	0.00150432	0.00150432
AT3G10900	3	3410252	3412070	1819	*	0	0	2	4	1.38629	3.85489	0.049601	Neg.Binomial	0.049601	0	0.00164926	0.00164926
AT3G10950	3	3423893	3424566	674	*	0	1	8	8	1.79176	11.8873	0.000565181	Neg.Binomial	0.00142325	0.00074184	0.0118694	0.0111276
AT3G13750	3	4510965	4516478	5514	*	0	0	3	5	1.60944	5.82206	0.0158264	Neg.Binomial	0.0199676	0	0.000725426	0.000725426
AT3G14670	3	4927682	4929018	1337	*	0	0	3	5	1.60944	5.82206	0.0158264	Neg.Binomial	0.0199676	0	0.00299177	0.00299177
AT3G16820	3	5728016	5729174	1159	*	0	1	6	5	1.46634	6.73823	0.00943684	Neg.Binomial	0.0137143	0.000431406	0.00474547	0.00431406
AT3G17400	3	5954887	5955444	558	*	1	0	19	15	2.48491	53.7799	2.24251e-13	Neg.Binomial	1.85979e-12	0.000896057	0.0304659	0.0295699
AT3G20030	3	6990254	6991462	1209	*	0	1	7	7	1.67398	9.76542	0.00177825	Neg.Binomial	0.00385391	0.000413565	0.00578991	0.00537634
AT3G20950	3	7342675	7344744	2070	*	0	0	8	7	2.14007	13.5528	0.000231951	Neg.Binomial	0.000624561	0	0.00362319	0.00362319
AT3G21473	3	7565166	7567014	1849	*	0	0	3	3	1.38629	4.32435e+31	0	Neg.Binomial.W	0	0	0.0016225	0.0016225
AT3G22350	3	7901905	7903041	1137	*	0	0	4	5	1.70475	150.906	0.00656149	QuasiPoisson	0.0104113	0	0.00395778	0.00395778
AT3G22770	3	8047684	8048667	984	*	0	0	2	6	1.60944	5.82206	0.0158264	Neg.Binomial	0.0199676	0	0.00406504	0.00406504
AT3G22870	3	8096230	8097471	1242	*	0	0	4	3	1.50408	86.7271	0.0113348	QuasiPoisson	0.0153935	0	0.00281804	0.00281804
AT3G22940	3	8131468	8132706	1239	*	0	0	8	8	2.19722	5.15545e+31	0	Neg.Binomial	0	0	0.00645682	0.00645682
AT3G23310	3	8338871	8343737	4867	*	0	0	4	3	1.50408	86.7271	0.0113348	QuasiPoisson	0.0153935	0	0.000719129	0.000719129
AT3G24260	3	8793837	8794961	1125	*	0	0	3	3	1.38629	4.32435e+31	0	Neg.Binomial.W	0	0	0.00266667	0.00266667
AT3G24514	3	8937382	8938949	1568	*	0	0	7	7	2.07944	1.0381e+32	0	Neg.Binomial.W	0	0	0.00446429	0.00446429
AT3G24516	3	8937588	8937776	189	*	0	0	4	2	1.38629	3.85489	0.049601	Neg.Binomial	0.049601	0	0.015873	0.015873
AT3G24542	3	8956257	8957667	1411	*	0	0	8	7	2.14007	13.5528	0.000231951	Neg.Binomial	0.000624561	0	0.00531538	0.00531538
AT3G25130	3	9152170	9153944	1775	*	0	0	2	5	1.50408	4.81817	0.0281612	Neg.Binomial	0.0333643	0	0.00197183	0.00197183
AT3G25460	3	9231581	9232666	1086	*	0	0	5	6	1.8718	9.01416	0.00267896	Neg.Binomial	0.00512712	0	0.00506446	0.00506446
AT3G25720	3	9380234	9381405	1172	*	0	0	11	12	2.52573	23.1711	1.48205e-06	Neg.Binomial	6.18682e-06	0	0.00981229	0.00981229
AT3G25727	3	9393511	9394334	824	*	0	0	1	6	1.50408	4.47308	0.034433	Neg.Binomial	0.0398091	0	0.00424757	0.00424757
AT3G26500	3	9707912	9710100	2189	*	1	0	7	3	1.38629	5.78234	0.016188	Neg.Binomial	0.0203412	0.000228415	0.00228415	0.00205573
AT3G27040	3	9974768	9976390	1623	*	0	1	8	5	1.60944	8.73309	0.00312486	Neg.Binomial	0.00580198	0.000308071	0.00400493	0.00369686
AT3G27600	3	10223743	10224948	1206	*	0	0	3	7	1.79176	7.92486	0.004876	Neg.Binomial	0.00833207	0	0.00414594	0.00414594
AT3G28410	3	10640152	10642071	1920	*	0	0	3	4	1.50408	86.7271	0.0113348	QuasiPoisson	0.0153935	0	0.00182292	0.00182292
AT3G28550	3	10700562	10704018	3457	*	0	0	6	5	1.8718	9.01416	0.00267896	Neg.Binomial	0.00512712	0	0.00159097	0.00159097
AT3G28780	3	10805857	10808461	2605	*	0	0	6	4	1.79176	7.92486	0.004876	Neg.Binomial	0.00833207	0	0.00191939	0.00191939
AT3G28785	3	10810579	10811197	619	*	0	0	2	6	1.60944	5.82206	0.0158264	Neg.Binomial	0.0199676	0	0.00646204	0.00646204
AT3G28870	3	10890355	10891839	1485	*	0	3	15	6	1.52606	9.00604	0.00269088	Neg.Binomial	0.00513414	0.0010101	0.00707071	0.00606061
AT3G28900	3	10902003	10904458	2456	*	0	0	7	3	1.79176	7.92486	0.004876	Neg.Binomial	0.00833207	0	0.00203583	0.00203583
AT3G28899	3	10902184	10902515	332	*	0	0	4	2	1.38629	3.85489	0.049601	Neg.Binomial	0.049601	0	0.00903614	0.00903614
AT3G28925	3	10957887	10959610	1724	*	0	0	4	4	1.60944	3.21132e+31	0	Neg.Binomial	0	0	0.00232019	0.00232019
AT3G29033	3	11024007	11024889	883	*	0	0	2	4	1.38629	3.85489	0.049601	Neg.Binomial	0.049601	0	0.00339751	0.00339751
AT3G29080	3	11069352	11071376	2025	*	0	0	11	10	2.44235	20.7189	5.31887e-06	Neg.Binomial	2.06772e-05	0	0.00518519	0.00518519
AT3G29130	3	11099603	11104073	4471	*	0	0	3	5	1.60944	5.82206	0.0158264	Neg.Binomial	0.0199676	0	0.000894654	0.000894654
AT3G29450	3	11322669	11324582	1914	*	0	0	5	3	1.60944	5.82206	0.0158264	Neg.Binomial	0.0199676	0	0.00208986	0.00208986
AT3G29455	3	11348729	11350267	1539	*	0	1	5	10	1.7346	10.8175	0.00100544	Neg.Binomial	0.0022992	0.000324886	0.00487329	0.00454841
AT3G29570	3	11363806	11364789	984	*	0	0	8	5	2.0149	11.2518	0.000795439	Neg.Binomial	0.00186703	0	0.00660569	0.00660569
AT3G29633	3	11452509	11453528	1020	*	0	0	5	4	1.70475	150.906	0.00656149	QuasiPoisson	0.0104113	0	0.00441176	0.00441176
AT3G29637	3	11471115	11472130	1016	*	0	0	4	4	1.60944	3.21132e+31	0	Neg.Binomial	0	0	0.00393701	0.00393701
AT3G29638	3	11473109	11475559	2451	*	0	0	6	3	1.70475	6.85943	0.00881748	Neg.Binomial	0.0130583	0	0.00183599	0.00183599
AT3G29740	3	11578468	11578847	380	*	0	0	3	3	1.38629	4.32435e+31	0	Neg.Binomial.W	0	0	0.00789474	0.00789474
AT3G29750	3	11579125	11580600	1476	*	0	0	6	8	2.07944	12.3953	0.000430406	Neg.Binomial	0.0011017	0	0.00474255	0.00474255
AT3G29765	3	11595467	11597077	1611	*	0	0	6	4	1.79176	7.92486	0.004876	Neg.Binomial	0.00833207	0	0.00310366	0.00310366
AT3G29796	3	11708561	11713028	4468	*	1	0	11	11	2.07944	18.593	1.61811e-05	Neg.Binomial	5.9204e-05	0.000111907	0.00246195	0.00235004
AT3G30200	3	11827752	11834262	6511	*	0	0	7	8	2.14007	13.5528	0.000231951	Neg.Binomial	0.000624561	0	0.0011519	0.0011519
AT3G30230	3	11879235	11881788	2554	*	2	2	17	12	1.981	21.3717	3.78309e-06	Neg.Binomial	1.52797e-05	0.000783085	0.00567737	0.00489428
AT3G30235	3	11882266	11883625	1360	*	0	1	7	6	1.60944	8.73309	0.00312486	Neg.Binomial	0.00580198	0.000367647	0.00477941	0.00441176
AT3G30320	3	11931287	11934694	3408	*	1	1	12	24	2.89037	27.327	1.71796e-07	Neg.Binomial	8.90477e-07	0.000293427	0.00528169	0.00498826
AT3G30383	3	11984594	11985002	409	*	0	0	2	7	1.70475	6.85943	0.00881749	Neg.Binomial	0.0130583	0	0.0110024	0.0110024
AT3G30520	3	12130340	12132173	1834	*	0	0	3	8	1.8718	9.01418	0.00267893	Neg.Binomial	0.00512712	0	0.00299891	0.00299891
AT3G30525	3	12132865	12133498	634	*	0	0	1	5	1.38629	3.85489	0.049601	Neg.Binomial	0.049601	0	0.00473186	0.00473186
AT3G30540	3	12144792	12146502	1711	*	0	0	5	6	1.8718	9.01416	0.00267896	Neg.Binomial	0.00512712	0	0.00321449	0.00321449
AT3G30770	3	12445493	12448285	2793	*	0	1	16	11	2.26868	24.4492	7.6297e-07	Neg.Binomial	3.56818e-06	0.000179019	0.00483351	0.00465449
AT3G30820	3	12529843	12531235	1393	*	0	1	15	11	2.23359	23.263	1.41289e-06	Neg.Binomial	6.18682e-06	0.000358938	0.00933238	0.00897344
AT3G30823	3	12560822	12562099	1278	*	0	0	5	10	2.14007	13.5528	0.000231951	Neg.Binomial	0.000624561	0	0.00586854	0.00586854
AT3G30842	3	12593810	12600432	6623	*	0	0	2	4	1.38629	3.85489	0.049601	Neg.Binomial	0.049601	0	0.000452967	0.000452967
AT3G31350	3	12702587	12703222	636	*	0	0	1	6	1.50408	4.47308	0.034433	Neg.Binomial	0.0398091	0	0.00550314	0.00550314
AT3G31402	3	12770931	12773539	2609	*	0	0	9	6	2.14007	13.5528	0.000231951	Neg.Binomial	0.000624561	0	0.00287466	0.00287466
AT3G31430	3	12795861	12796871	1011	*	0	0	5	8	2.0149	11.2518	0.000795439	Neg.Binomial	0.00186703	0	0.00642928	0.00642928
AT3G31900	3	12875071	12877422	2352	*	0	0	10	5	2.14007	13.5528	0.000231951	Neg.Binomial	0.000624561	0	0.00318878	0.00318878
AT3G31910	3	12907877	12910391	2515	*	1	0	9	1	1.38629	5.09385	0.0240108	Neg.Binomial.W	0.0299293	0.000198807	0.00198807	0.00178926
AT3G31950	3	12950113	12952593	2481	*	0	0	18	12	2.77259	31.9212	1.60557e-08	Neg.Binomial	9.16207e-08	0	0.00604595	0.00604595
AT3G32090	3	13078956	13079921	966	*	0	0	4	6	1.79176	7.92486	0.004876	Neg.Binomial	0.00833207	0	0.00517598	0.00517598
AT3G32130	3	13127479	13128165	687	*	0	0	9	6	2.14007	13.5528	0.000231951	Neg.Binomial	0.000624561	0	0.010917	0.010917
AT3G32150	3	13143627	13144825	1199	*	0	0	12	12	2.56495	Inf	0	Neg.Binomial	0	0	0.0100083	0.0100083
AT3G32190	3	13163278	13164557	1280	*	0	2	7	14	1.7492	8.99232	0.00271116	Neg.Binomial	0.00514129	0.00078125	0.00820313	0.00742187
AT3G32200	3	13171081	13171527	447	*	0	0	4	4	1.60944	3.21132e+31	0	Neg.Binomial	0	0	0.00894855	0.00894855
AT3G32280	3	13233832	13240154	6323	*	0	0	6	7	2.0149	11.2518	0.000795439	Neg.Binomial	0.00186703	0	0.00102799	0.00102799
AT3G32330	3	13276082	13277155	1074	*	0	0	9	4	2.0149	11.2518	0.000795439	Neg.Binomial	0.00186703	0	0.00605214	0.00605214
AT3G32400	3	13356995	13360630	3636	*	0	0	23	14	2.97041	40.8556	1.63907e-10	Neg.Binomial	1.1455e-09	0	0.00508801	0.00508801
AT3G32420	3	13374402	13375467	1066	*	0	0	5	7	1.94591	10.1241	0.00146346	Neg.Binomial	0.00321651	0	0.00562852	0.00562852
AT3G32896	3	13424905	13425833	929	*	0	1	7	4	1.46634	6.73823	0.00943683	Neg.Binomial	0.0137143	0.000538213	0.00592034	0.00538213
AT3G32904	3	13451438	13452807	1370	*	0	0	5	3	1.60944	5.82206	0.0158264	Neg.Binomial	0.0199676	0	0.00291971	0.00291971
AT3G32960	3	13499677	13500415	739	*	0	0	6	9	2.14007	13.5528	0.000231951	Neg.Binomial	0.000624561	0	0.0101488	0.0101488
AT3G33293	3	14037060	14037626	567	*	0	0	14	4	2.30259	11.0441	0.00088972	Neg.Binomial	0.00207268	0	0.015873	0.015873
AT3G33393	3	14037798	14038234	437	*	0	0	2	5	1.50408	4.81817	0.0281612	Neg.Binomial	0.0333643	0	0.00800915	0.00800915
AT3G33494	3	14038360	14039358	999	*	0	0	5	6	1.8718	9.01416	0.00267896	Neg.Binomial	0.00512712	0	0.00550551	0.00550551
AT3G33528	3	14082640	14084346	1707	*	0	0	3	3	1.38629	4.32435e+31	0	Neg.Binomial.W	0	0	0.00175747	0.00175747
AT3G42060	3	14251600	14254269	2670	*	0	1	23	22	2.75154	46.618	8.62657e-12	Neg.Binomial	6.70716e-11	0.000187266	0.00842697	0.0082397
AT3G42075	3	14297931	14299337	1407	*	0	0	6	4	1.79176	7.92486	0.004876	Neg.Binomial	0.00833207	0	0.00355366	0.00355366
AT3G42130	3	14298241	14298883	643	*	0	0	4	3	1.50408	86.7271	0.0113348	QuasiPoisson	0.0153935	0	0.00544323	0.00544323
AT3G42160	3	14314583	14315634	1052	*	0	0	4	3	1.50408	86.7271	0.0113348	QuasiPoisson	0.0153935	0	0.003327	0.003327
AT3G42310	3	14459818	14461497	1680	*	0	0	2	4	1.38629	3.85489	0.049601	Neg.Binomial	0.049601	0	0.00178571	0.00178571
AT3G42550	3	14665728	14669135	3408	*	0	0	12	11	2.52573	23.1711	1.48205e-06	Neg.Binomial	6.18682e-06	0	0.00337441	0.00337441
AT3G42723	3	14838392	14841189	2798	*	0	0	9	19	2.70805	23.826	1.05447e-06	Neg.Binomial	4.82263e-06	0	0.00500357	0.00500357
AT3G42770	3	14867122	14870083	2962	*	0	0	19	12	2.80336	33.188	8.36643e-09	Neg.Binomial	5.1524e-08	0	0.00523295	0.00523295
AT3G42780	3	14871213	14871743	531	*	0	0	2	6	1.60944	5.82206	0.0158264	Neg.Binomial	0.0199676	0	0.00753296	0.00753296
AT3G29794	3	14884504	14885709	1206	*	0	0	4	5	1.70475	150.906	0.00656149	QuasiPoisson	0.0104113	0	0.00373134	0.00373134
AT3G42870	3	14949456	14951279	1824	*	0	0	7	7	2.07944	1.0381e+32	0	Neg.Binomial.W	0	0	0.00383772	0.00383772
AT3G42990	3	15030354	15031152	799	*	0	0	2	6	1.60944	5.82206	0.0158264	Neg.Binomial	0.0199676	0	0.00500626	0.00500626
AT3G43148	3	15139995	15143123	3129	*	0	0	20	38	3.4012	43.295	4.70794e-11	Neg.Binomial	3.44511e-10	0	0.00926814	0.00926814
AT3G43160	3	15166561	15168225	1665	*	0	0	7	11	2.30259	17.0945	3.55654e-05	Neg.Binomial	0.000118298	0	0.00540541	0.00540541
AT3G43260	3	15219454	15221723	2270	*	0	0	4	5	1.70475	150.906	0.00656149	QuasiPoisson	0.0104113	0	0.00198238	0.00198238
AT3G43290	3	15230568	15231115	548	*	0	0	3	4	1.50408	86.7271	0.0113348	QuasiPoisson	0.0153935	0	0.00638686	0.00638686
AT3G43291	3	15231277	15232108	832	*	0	0	6	1	1.50408	4.47308	0.034433	Neg.Binomial	0.0398091	0	0.00420673	0.00420673
AT3G43340	3	15284861	15285851	991	*	1	0	5	6	1.46634	6.73823	0.00943683	Neg.Binomial	0.0137143	0.000504541	0.00554995	0.00504541
AT3G43470	3	15391568	15393281	1714	*	0	0	6	8	2.07944	12.3953	0.000430406	Neg.Binomial	0.0011017	0	0.00408401	0.00408401
AT3G43490	3	15398859	15400079	1221	*	0	0	4	2	1.38629	3.85489	0.049601	Neg.Binomial	0.049601	0	0.002457	0.002457
AT3G43500	3	15400257	15400718	462	*	0	0	4	2	1.38629	3.85489	0.049601	Neg.Binomial	0.049601	0	0.00649351	0.00649351
AT3G43682	3	15584589	15585426	838	*	0	0	5	4	1.70475	150.906	0.00656149	QuasiPoisson	0.0104113	0	0.00536993	0.00536993
AT3G43833	3	15687554	15688773	1220	*	0	0	5	10	2.14007	13.5528	0.000231951	Neg.Binomial	0.000624561	0	0.00614754	0.00614754
AT3G43837	3	15690840	15692202	1363	*	0	0	13	5	2.30259	14.1988	0.000164475	Neg.Binomial	0.00049904	0	0.00660308	0.00660308
AT3G44006	3	15796133	15796837	705	*	0	0	5	1	1.38629	3.85489	0.049601	Neg.Binomial	0.049601	0	0.00425532	0.00425532
AT3G44070	3	15828153	15829823	1671	*	0	0	6	6	1.94591	1.71386e+32	0	Neg.Binomial	0	0	0.00359066	0.00359066
AT3G44130	3	15881870	15883638	1769	*	0	0	8	12	2.3979	19.5029	1.00445e-05	Neg.Binomial	3.78648e-05	0	0.00565291	0.00565291
AT3G44235	3	15933284	15933963	680	*	0	0	4	3	1.50408	86.7271	0.0113348	QuasiPoisson	0.0153935	0	0.00514706	0.00514706
AT3G44265	3	15955138	15956246	1109	*	0	0	2	4	1.38629	3.85489	0.049601	Neg.Binomial	0.049601	0	0.00270514	0.00270514
AT3G44570	3	16158405	16159835	1431	*	0	2	14	7	1.7492	8.99232	0.00271116	Neg.Binomial	0.00514129	0.000698812	0.00733753	0.00663871
AT3G44580	3	16160338	16161837	1500	*	0	4	10	17	1.57554	5.06464	0.0244187	Neg.Binomial	0.0303163	0.00133333	0.009	0.00766667
AT3G45140	3	16525245	16529352	4108	*	0	0	14	9	2.52573	23.1711	1.48205e-06	Neg.Binomial	6.18682e-06	0	0.00279942	0.00279942
AT3G45510	3	16690790	16691728	939	*	0	0	5	7	1.94591	10.1241	0.00146346	Neg.Binomial	0.00321651	0	0.00638978	0.00638978
AT3G45525	3	16697273	16697828	556	*	0	0	3	5	1.60944	5.82206	0.0158264	Neg.Binomial	0.0199676	0	0.00719424	0.00719424
AT3G45800	3	16829482	16831134	1653	*	1	0	7	6	1.60944	8.73309	0.00312486	Neg.Binomial	0.00580198	0.00030248	0.00393224	0.00362976
AT3G45820	3	16840030	16840983	954	*	0	0	4	2	1.38629	3.85489	0.049601	Neg.Binomial	0.049601	0	0.00314465	0.00314465
AT3G45910	3	16876338	16877075	738	*	0	1	6	3	1.29928	4.85989	0.0274882	Neg.Binomial	0.0333643	0.000677507	0.00609756	0.00542005
AT3G46490	3	17115483	17119790	4308	*	0	0	2	5	1.50408	4.81817	0.0281612	Neg.Binomial	0.0333643	0	0.000812442	0.000812442
AT3G49070	3	18192347	18193867	1521	*	0	0	5	1	1.38629	3.85489	0.049601	Neg.Binomial	0.049601	0	0.00197239	0.00197239
AT3G49520	3	18359584	18360750	1167	*	1	0	11	4	1.7346	9.57245	0.0019752	Neg.Binomial	0.00425111	0.000428449	0.00642674	0.00599829
AT3G49880	3	18496182	18498901	2720	*	0	0	4	2	1.38629	3.85489	0.049601	Neg.Binomial	0.049601	0	0.00110294	0.00110294
AT3G49900	3	18500575	18502778	2204	*	0	0	4	2	1.38629	3.85489	0.049601	Neg.Binomial	0.049601	0	0.00136116	0.00136116
AT3G50320	3	18653731	18654717	987	*	0	1	9	2	1.46634	5.39035	0.0202485	Neg.Binomial.W	0.0253411	0.000506586	0.00557244	0.00506586
AT3G52250	3	19376138	19383369	7232	*	0	0	4	2	1.38629	3.85489	0.049601	Neg.Binomial	0.049601	0	0.000414823	0.000414823
AT3G54580	3	20200573	20203919	3347	*	0	0	4	3	1.50408	86.7271	0.0113348	QuasiPoisson	0.0153935	0	0.00104571	0.00104571
AT3G54730	3	20259003	20260458	1456	*	0	0	4	9	2.0149	11.2518	0.00079544	Neg.Binomial	0.00186703	0	0.00446429	0.00446429
AT3G55254	3	20482190	20482813	624	*	0	0	1	5	1.38629	3.85489	0.049601	Neg.Binomial	0.049601	0	0.00480769	0.00480769
AT3G55677	3	20663983	20664576	594	*	0	0	2	5	1.50408	4.81817	0.0281612	Neg.Binomial	0.0333643	0	0.00589226	0.00589226
AT3G56210	3	20852380	20855610	3231	*	0	0	7	2	1.70475	6.85943	0.00881748	Neg.Binomial	0.0130583	0	0.00139276	0.00139276
AT3G56260	3	20867970	20869024	1055	*	0	0	4	4	1.60944	3.21132e+31	0	Neg.Binomial	0	0	0.00379147	0.00379147
AT3G56670	3	20989035	20989995	961	*	0	1	2	7	1.29928	4.85988	0.0274882	Neg.Binomial	0.0333643	0.000520291	0.00468262	0.00416233
AT3G57587	3	21328263	21329634	1372	*	1	0	12	17	2.33537	26.8404	2.20972e-07	Neg.Binomial	1.1266e-06	0.000364431	0.0105685	0.0102041
AT3G59730	3	22064192	22065957	1766	*	0	0	4	6	1.79176	7.92486	0.004876	Neg.Binomial	0.00833207	0	0.00283126	0.00283126
AT4G00130	4	48114	49068	955	*	0	2	4	6	1.09861	4.18599	0.0407594	Neg.Binomial	0.0466894	0.00104712	0.0052356	0.00418848
AT4G00140	4	51166	53449	2284	*	0	0	9	5	2.07944	12.3953	0.000430406	Neg.Binomial	0.0011017	0	0.0030648	0.0030648
AT4G01240	4	517795	521972	4178	*	0	0	3	6	1.70475	6.85943	0.00881748	Neg.Binomial	0.0130583	0	0.00107707	0.00107707
AT4G02000	4	874880	876181	1302	*	0	0	4	5	1.70475	150.906	0.00656149	QuasiPoisson	0.0104113	0	0.00345622	0.00345622
AT4G03570	4	1590413	1594105	3693	*	0	1	10	5	1.7346	10.8175	0.00100544	Neg.Binomial	0.0022992	0.000135391	0.00203087	0.00189548
AT4G03580	4	1596985	1599091	2107	*	0	0	5	9	2.07944	12.3953	0.000430406	Neg.Binomial	0.0011017	0	0.00332226	0.00332226
AT4G03590	4	1600780	1602950	2171	*	0	0	5	6	1.8718	9.01416	0.00267896	Neg.Binomial	0.00512712	0	0.00253339	0.00253339
AT4G03830	4	1790440	1792458	2019	*	0	0	21	24	3.157	51.2165	8.27206e-13	Neg.Binomial	6.59644e-12	0	0.0111441	0.0111441
AT4G03950	4	1879518	1881111	1594	*	0	0	3	8	1.8718	9.01418	0.00267893	Neg.Binomial	0.00512712	0	0.00345044	0.00345044
AT4G04030	4	1936653	1937972	1320	*	0	0	5	15	2.3979	13.3568	0.000257482	Neg.Binomial	0.000690319	0	0.00757576	0.00757576
AT4G04110	4	1972591	1974014	1424	*	0	1	5	9	1.67398	9.76542	0.00177824	Neg.Binomial	0.00385391	0.000351124	0.00491573	0.00456461
AT4G04265	4	2057570	2058299	730	*	0	0	4	2	1.38629	3.85489	0.049601	Neg.Binomial	0.049601	0	0.00410959	0.00410959
AT4G04402	4	2164007	2165404	1398	*	0	0	6	2	1.60944	5.82206	0.0158264	Neg.Binomial	0.0199676	0	0.00286123	0.00286123
AT4G04415	4	2194160	2195495	1336	*	0	0	10	5	2.14007	13.5528	0.000231951	Neg.Binomial	0.000624561	0	0.00561377	0.00561377
AT4G04423	4	2203424	2204362	939	*	0	0	4	4	1.60944	3.21132e+31	0	Neg.Binomial	0	0	0.00425985	0.00425985
AT4G04650	4	2353989	2355213	1225	*	0	2	14	11	1.90954	19.1335	1.21889e-05	Neg.Binomial	4.56716e-05	0.000816327	0.0102041	0.00938776
AT4G05080	4	2603001	2604176	1176	*	0	0	5	10	2.14007	13.5528	0.000231951	Neg.Binomial	0.000624561	0	0.00637755	0.00637755
AT4G05095	4	2613798	2614214	417	*	0	0	2	4	1.38629	3.85489	0.049601	Neg.Binomial	0.049601	0	0.00719424	0.00719424
AT4G05097	4	2614015	2614563	549	*	0	0	5	5	1.79176	3.62447e+21	2.75903e-22	QuasiPoisson	2.60017e-21	0	0.00910747	0.00910747
AT4G05360	4	2728204	2732337	4134	*	0	0	1	5	1.38629	3.85489	0.049601	Neg.Binomial	0.049601	0	0.000725689	0.000725689
AT4G05470	4	2763211	2765351	2141	*	0	0	3	3	1.38629	4.32435e+31	0	Neg.Binomial.W	0	0	0.00140121	0.00140121
AT4G05555	4	2845303	2848125	2823	*	0	0	12	7	2.35138	18.2946	1.89246e-05	Neg.Binomial	6.80411e-05	0	0.00336521	0.00336521
AT4G05612	4	2959094	2963744	4651	*	0	0	23	25	3.21888	55.1328	1.12653e-13	Neg.Binomial	9.4689e-13	0	0.00516018	0.00516018
AT4G05632	4	3001664	3002411	748	*	0	0	3	5	1.60944	5.82206	0.0158264	Neg.Binomial	0.0199676	0	0.00534759	0.00534759
AT4G06479	4	3067503	3068769	1267	*	0	0	3	8	1.8718	9.01418	0.00267893	Neg.Binomial	0.00512712	0	0.00434096	0.00434096
AT4G06526	4	3318302	3320945	2644	*	1	0	12	7	1.94591	15.1861	9.7418e-05	Neg.Binomial	0.000309153	0.000189107	0.00359304	0.00340393
AT4G06688	4	3920693	3924437	3745	*	1	0	11	33	2.73003	18.6829	1.54357e-05	Neg.Binomial	5.68107e-05	0.000133511	0.0058745	0.00574099
AT4G07350	4	4172609	4175227	2619	*	0	0	12	13	2.60269	25.6472	4.09899e-07	Neg.Binomial	2.01309e-06	0	0.00477281	0.00477281
AT4G07380	4	4192429	4193016	588	*	0	0	1	5	1.38629	3.85489	0.049601	Neg.Binomial	0.049601	0	0.00510204	0.00510204
AT4G07524	4	4345348	4345975	628	*	0	0	2	4	1.38629	3.85489	0.049601	Neg.Binomial	0.049601	0	0.00477707	0.00477707
AT4G07526	4	4358652	4360161	1510	*	0	1	5	15	1.99243	11.0579	0.000883091	Neg.Binomial	0.00206497	0.000331126	0.00662252	0.00629139
AT4G07666	4	4456702	4458842	2141	*	0	1	13	15	2.30259	25.6418	4.11034e-07	Neg.Binomial	2.01309e-06	0.000233536	0.006539	0.00630546
AT4G07670	4	4462911	4464347	1437	*	0	1	3	9	1.54045	7.361	0.00666538	Neg.Binomial	0.0105493	0.000347947	0.00417537	0.00382742
AT4G07740	4	4539638	4540682	1045	*	0	0	6	5	1.8718	9.01416	0.00267896	Neg.Binomial	0.00512712	0	0.00526316	0.00526316
AT4G07835	4	4659714	4660348	635	*	0	0	5	6	1.8718	9.01416	0.00267896	Neg.Binomial	0.00512712	0	0.00866142	0.00866142
AT4G07868	4	4691762	4692653	892	*	0	0	2	4	1.38629	3.85489	0.049601	Neg.Binomial	0.049601	0	0.00336323	0.00336323
AT4G07932	4	4732198	4733424	1227	*	0	2	9	11	1.70475	12.3631	0.000437911	Neg.Binomial	0.00111631	0.000814996	0.00814996	0.00733496
AT4G08097	4	5004096	5005932	1837	*	1	1	17	8	2.52573	19.0733	1.25792e-05	Neg.Binomial	4.68517e-05	0.000544366	0.00680457	0.00626021
AT4G08260	4	5200847	5202034	1188	*	0	0	4	3	1.50408	86.7271	0.0113348	QuasiPoisson	0.0153935	0	0.00294613	0.00294613
AT4G08430	4	5347396	5350436	3041	*	0	0	17	12	2.74084	30.658	3.07754e-08	Neg.Binomial	1.70913e-07	0	0.00476817	0.00476817
AT4G08593	4	5469345	5470466	1122	*	0	0	5	3	1.60944	5.82206	0.0158264	Neg.Binomial	0.0199676	0	0.00356506	0.00356506
AT4G08630	4	5506809	5512046	5238	*	1	0	22	18	2.63906	40.3395	2.13445e-10	Neg.Binomial	1.47514e-09	9.54563e-05	0.00381825	0.00372279
AT4G08691	4	5555316	5556616	1301	*	0	1	2	6	1.20397	4.47625	0.0343692	Neg.Binomial.W	0.0398091	0.00038432	0.00307456	0.00269024
AT4G08760	4	5584739	5591133	6395	*	0	0	13	12	2.60269	25.6472	4.09899e-07	Neg.Binomial	2.01309e-06	0	0.00195465	0.00195465
AT4G08990	4	5764781	5770496	5716	*	0	0	19	16	2.91777	38.2882	6.10311e-10	Neg.Binomial	4.03845e-09	0	0.00306158	0.00306158
AT4G09360	4	5940186	5943280	3095	*	1	1	19	29	3.17805	52.5203	4.25826e-13	Neg.Binomial	3.48505e-12	0.000323102	0.00775444	0.00743134
AT4G09740	4	6142706	6145003	2298	*	0	0	5	1	1.38629	3.85489	0.049601	Neg.Binomial	0.049601	0	0.00130548	0.00130548
AT4G10660	4	6582535	6583488	954	*	0	0	2	7	1.70475	6.85943	0.00881749	Neg.Binomial	0.0130583	0	0.00471698	0.00471698
AT4G10710	4	6601903	6606357	4455	*	0	0	2	4	1.38629	3.85489	0.049601	Neg.Binomial	0.049601	0	0.000673401	0.000673401
AT4G10860	4	6678666	6679508	843	*	0	0	4	2	1.38629	3.85489	0.049601	Neg.Binomial	0.049601	0	0.00355872	0.00355872
AT4G11373	4	6913984	6919763	5780	*	1	6	47	55	2.67906	99.1294	2.36526e-23	Neg.Binomial	2.6749e-22	0.000605536	0.00882353	0.00821799
AT4G13570	4	7884516	7885982	1467	*	0	0	3	6	1.70475	6.85943	0.00881748	Neg.Binomial	0.0130583	0	0.00306748	0.00306748
AT4G13575	4	7890249	7893761	3513	*	0	0	3	7	1.79176	7.92486	0.004876	Neg.Binomial	0.00833207	0	0.00142328	0.00142328
AT4G13885	4	8028911	8030754	1844	*	0	1	1	7	1.20397	4.23568	0.0395827	Neg.Binomial.W	0.0455091	0.00027115	0.0021692	0.00189805
AT4G14140	4	8145998	8152131	6134	*	0	0	13	14	2.67415	28.1437	1.12636e-07	Neg.Binomial	5.93725e-07	0	0.00220085	0.00220085
AT4G15050	4	8588548	8590345	1798	*	0	0	5	1	1.38629	3.85489	0.049601	Neg.Binomial	0.049601	0	0.00166852	0.00166852
AT4G15096	4	8620245	8622702	2458	*	0	0	5	8	2.0149	11.2518	0.000795439	Neg.Binomial	0.00186703	0	0.00264443	0.00264443
AT4G16008	4	9067802	9069313	1512	*	0	0	3	4	1.50408	86.7271	0.0113348	QuasiPoisson	0.0153935	0	0.00231481	0.00231481
AT4G16215	4	9179244	9179833	590	*	0	0	2	4	1.38629	3.85489	0.049601	Neg.Binomial	0.049601	0	0.00508475	0.00508475
AT4G16860	4	9488466	9495837	7372	*	1	1	14	12	2.56495	24.4064	7.80092e-07	Neg.Binomial	3.5942e-06	0.000135648	0.00176343	0.00162778
AT4G16890	4	9500271	9505972	5702	*	0	0	2	6	1.60944	5.82206	0.0158264	Neg.Binomial	0.0199676	0	0.000701508	0.000701508
AT4G16900	4	9511859	9516688	4830	*	0	0	8	5	2.0149	11.2518	0.000795439	Neg.Binomial	0.00186703	0	0.00134576	0.00134576
AT4G17090	4	9604962	9607402	2441	*	0	0	1	5	1.38629	3.85489	0.049601	Neg.Binomial	0.049601	0	0.001229	0.001229
AT4G18150	4	10050211	10054031	3821	*	2	0	16	13	2.04769	23.6435	1.15937e-06	Neg.Binomial	5.2637e-06	0.000261712	0.00379482	0.00353311
AT4G19240	4	10527800	10529092	1293	*	0	0	8	4	1.94591	10.1241	0.00146346	Neg.Binomial	0.00321651	0	0.00464037	0.00464037
AT4G20520	4	11045912	11047858	1947	*	0	0	6	3	1.70475	6.85943	0.00881748	Neg.Binomial	0.0130583	0	0.00231125	0.00231125
AT4G20670	4	11092581	11093621	1041	*	0	0	2	7	1.70475	6.85943	0.00881749	Neg.Binomial	0.0130583	0	0.00432277	0.00432277
AT4G20700	4	11097843	11100408	2566	*	0	0	4	2	1.38629	3.85489	0.049601	Neg.Binomial	0.049601	0	0.00116913	0.00116913
AT4G20953	4	11209622	11211109	1488	*	0	0	3	7	1.79176	7.92486	0.004876	Neg.Binomial	0.00833207	0	0.00336022	0.00336022
AT4G21640	4	11496834	11500618	3785	*	0	0	4	2	1.38629	3.85489	0.049601	Neg.Binomial	0.049601	0	0.000792602	0.000792602
AT4G22410	4	11818033	11826143	8111	*	2	4	55	49	2.85263	105.921	7.67295e-25	Neg.Binomial	8.8381e-24	0.000369868	0.00641105	0.00604118
AT4G22440	4	11831024	11832268	1245	*	0	0	2	5	1.50408	4.81817	0.0281612	Neg.Binomial	0.0333643	0	0.00281124	0.00281124
AT4G23560	4	12293117	12295859	2743	*	0	0	3	4	1.50408	86.7271	0.0113348	QuasiPoisson	0.0153935	0	0.00127598	0.00127598
AT4G24300	4	12598980	12600213	1234	*	0	0	1	7	1.60944	4.58265	0.0322973	Neg.Binomial	0.0380471	0	0.00324149	0.00324149
AT4G27030	4	13571813	13573070	1258	*	0	0	5	3	1.60944	5.82206	0.0158264	Neg.Binomial	0.0199676	0	0.00317965	0.00317965
AT4G28650	4	14143958	14147537	3580	*	0	0	4	6	1.79176	7.92486	0.004876	Neg.Binomial	0.00833207	0	0.00139665	0.00139665
AT4G29090	4	14333528	14335255	1728	*	1	0	11	10	2.03688	17.447	2.95424e-05	Neg.Binomial	0.000103232	0.000289352	0.00607639	0.00578704
AT4G29200	4	14398054	14400198	2145	*	0	1	7	7	1.67398	9.76542	0.00177825	Neg.Binomial	0.00385391	0.0002331	0.0032634	0.0030303
AT4G29654	4	14531601	14532454	854	*	0	0	6	4	1.79176	7.92486	0.004876	Neg.Binomial	0.00833207	0	0.0058548	0.0058548
AT4G30710	4	14965143	14969763	4621	*	0	0	5	6	1.8718	9.01416	0.00267896	Neg.Binomial	0.00512712	0	0.00119022	0.00119022
AT4G30740	4	14979246	14979864	619	*	0	0	5	5	1.79176	3.62447e+21	2.75903e-22	QuasiPoisson	2.60017e-21	0	0.00807754	0.00807754
AT4G31820	4	15390519	15394626	4108	*	0	0	5	4	1.70475	150.906	0.00656149	QuasiPoisson	0.0104113	0	0.00109542	0.00109542
AT4G39390	4	18315545	18318226	2682	*	0	0	3	3	1.38629	4.32435e+31	0	Neg.Binomial.W	0	0	0.00111857	0.00111857
AT4G40100	4	18583244	18584524	1281	*	0	0	4	8	1.94591	10.1241	0.00146346	Neg.Binomial	0.00321651	0	0.00468384	0.00468384
AT5G02700	5	609381	611747	2367	*	0	0	4	5	1.70475	150.906	0.00656149	QuasiPoisson	0.0104113	0	0.00190114	0.00190114
AT5G03090	5	725281	725962	682	*	0	0	4	2	1.38629	3.85489	0.049601	Neg.Binomial	0.049601	0	0.00439883	0.00439883
AT5G03640	5	927136	930921	3786	*	0	0	5	2	1.50408	4.81817	0.0281612	Neg.Binomial	0.0333643	0	0.000924459	0.000924459
AT5G04590	5	1319074	1323364	4291	*	0	0	5	1	1.38629	3.85489	0.049601	Neg.Binomial	0.049601	0	0.000699138	0.000699138
AT5G05260	5	1559608	1561802	2195	*	0	1	5	3	1.20397	3.97651	0.0461391	Neg.Binomial	0.049601	0.00022779	0.00182232	0.00159453
AT5G07410	5	2345758	2347565	1808	*	0	0	4	2	1.38629	3.85489	0.049601	Neg.Binomial	0.049601	0	0.00165929	0.00165929
AT5G11430	5	3647862	3652477	4616	*	0	0	1	5	1.38629	3.85489	0.049601	Neg.Binomial	0.049601	0	0.000649913	0.000649913
AT5G12090	5	3909703	3910877	1175	*	0	0	7	7	2.07944	1.0381e+32	0	Neg.Binomial.W	0	0	0.00595745	0.00595745
AT5G15360	5	4987437	4989182	1746	*	0	0	9	14	2.52573	23.1711	1.48205e-06	Neg.Binomial	6.18682e-06	0	0.00658648	0.00658648
AT5G15685	5	5111820	5113456	1637	*	0	1	7	6	1.60944	8.73309	0.00312486	Neg.Binomial	0.00580198	0.000305437	0.00397068	0.00366524
AT5G16910	5	5560607	5565660	5054	*	0	0	3	5	1.60944	5.82206	0.0158264	Neg.Binomial	0.0199676	0	0.000791452	0.000791452
AT5G17165	5	5643118	5647807	4690	*	0	3	7	7	1.16315	6.05946	0.013832	Neg.Binomial	0.018744	0.000319829	0.00149254	0.00117271
AT5G17730	5	5852498	5853999	1502	*	0	0	7	5	1.94591	10.1241	0.00146346	Neg.Binomial	0.00321651	0	0.00399467	0.00399467
AT5G18636	5	6211111	6212372	1262	*	0	1	8	5	1.60944	8.73309	0.00312486	Neg.Binomial	0.00580198	0.000396197	0.00515055	0.00475436
AT5G19610	5	6617665	6622104	4440	*	0	0	3	3	1.38629	4.32435e+31	0	Neg.Binomial.W	0	0	0.000675676	0.000675676
AT5G20280	5	6844712	6850237	5526	*	0	0	6	4	1.79176	7.92486	0.004876	Neg.Binomial	0.00833207	0	0.000904814	0.000904814
AT5G20960	5	7116455	7122774	6320	*	0	0	4	5	1.70475	150.906	0.00656149	QuasiPoisson	0.0104113	0	0.000712025	0.000712025
AT5G22590	5	7504536	7505838	1303	*	0	0	5	9	2.07944	12.3953	0.000430406	Neg.Binomial	0.0011017	0	0.00537222	0.00537222
AT5G24270	5	8238428	8243443	5016	*	0	0	1	8	1.70475	4.69336	0.0302794	Neg.Binomial	0.0357377	0	0.000897129	0.000897129
AT5G24480	5	8363831	8365036	1206	*	0	0	2	4	1.38629	3.85489	0.049601	Neg.Binomial	0.049601	0	0.00248756	0.00248756
AT5G25040	5	8621900	8624484	2585	*	1	0	14	6	1.99243	14.2375	0.000161129	Neg.Binomial	0.000491285	0.000193424	0.00386847	0.00367505
AT5G25200	5	8716766	8717869	1104	*	0	1	7	4	1.46634	6.73823	0.00943683	Neg.Binomial	0.0137143	0.000452899	0.00498188	0.00452899
AT5G25754	5	8953375	8957339	3965	*	0	0	4	6	1.79176	7.92486	0.004876	Neg.Binomial	0.00833207	0	0.00126103	0.00126103
AT5G26270	5	9206375	9208136	1762	*	0	1	5	12	1.84583	12.13	0.000496169	Neg.Binomial	0.00125966	0.000283768	0.00482406	0.0045403
AT5G26650	5	9343785	9345011	1227	*	0	0	10	5	2.14007	13.5528	0.000231951	Neg.Binomial	0.000624561	0	0.00611247	0.00611247
AT5G27170	5	9566007	9566412	406	*	0	0	2	6	1.60944	5.82206	0.0158264	Neg.Binomial	0.0199676	0	0.00985222	0.00985222
AT5G27340	5	9635885	9636884	1000	*	0	0	8	3	1.8718	9.01418	0.00267893	Neg.Binomial	0.00512712	0	0.0055	0.0055
AT5G27606	5	9752002	9753404	1403	*	0	0	2	8	1.79176	6.91328	0.00855579	Neg.Binomial	0.0130583	0	0.00356379	0.00356379
AT5G27730	5	9819256	9823250	3995	*	0	0	3	4	1.50408	86.7271	0.0113348	QuasiPoisson	0.0153935	0	0.000876095	0.000876095
AT5G27790	5	9840925	9842003	1079	*	0	0	7	4	1.8718	9.01418	0.00267893	Neg.Binomial	0.00512712	0	0.00509731	0.00509731
AT5G27800	5	9842412	9843804	1393	*	1	0	6	3	1.29928	4.85989	0.0274881	Neg.Binomial	0.0333643	0.000358938	0.00323044	0.0028715
AT5G27890	5	9903640	9905921	2282	*	0	0	4	6	1.79176	7.92486	0.004876	Neg.Binomial	0.00833207	0	0.00219106	0.00219106
AT5G27960	5	9991685	9992770	1086	*	0	0	2	10	1.94591	6.84909	0.00886865	Neg.Binomial	0.0131029	0	0.00552486	0.00552486
AT5G28010	5	10024623	10026051	1429	*	0	0	6	1	1.50408	4.47308	0.034433	Neg.Binomial	0.0398091	0	0.00244927	0.00244927
AT5G28090	5	10101042	10102274	1233	*	0	0	3	5	1.60944	5.82206	0.0158264	Neg.Binomial	0.0199676	0	0.00324412	0.00324412
AT5G28190	5	10167850	10170696	2847	*	0	0	13	10	2.52573	23.1711	1.48205e-06	Neg.Binomial	6.18682e-06	0	0.00403934	0.00403934
AT5G28235	5	10201271	10203335	2065	*	0	2	6	8	1.38629	7.70979	0.00549221	Neg.Binomial	0.00925788	0.000484262	0.00338983	0.00290557
AT5G28420	5	10364614	10365468	855	*	0	0	12	10	2.48491	21.9418	2.81045e-06	Neg.Binomial	1.14255e-05	0	0.0128655	0.0128655
AT5G28463	5	10379446	10380973	1528	*	0	0	3	12	2.14007	8.97727	0.00273359	Neg.Binomial	0.00516806	0	0.00490838	0.00490838
AT5G28550	5	10557722	10559779	2058	*	0	0	10	21	2.80336	25.6228	4.15103e-07	Neg.Binomial	2.01714e-06	0	0.00753158	0.00753158
AT5G28590	5	10579446	10581559	2114	*	0	0	8	9	2.25129	15.9035	6.6655e-05	Neg.Binomial	0.000215935	0	0.00402081	0.00402081
AT5G28660	5	10683218	10683926	709	*	0	0	5	4	1.70475	150.906	0.00656149	QuasiPoisson	0.0104113	0	0.00634697	0.00634697
AT5G28690	5	10722695	10725008	2314	*	0	0	1	5	1.38629	3.85489	0.049601	Neg.Binomial	0.049601	0	0.00129646	0.00129646
AT5G28730	5	10779003	10780218	1216	*	0	1	2	7	1.29928	4.85988	0.0274882	Neg.Binomial	0.0333643	0.000411184	0.00370066	0.00328947
AT5G28780	5	10812907	10814173	1267	*	0	0	2	4	1.38629	3.85489	0.049601	Neg.Binomial	0.049601	0	0.0023678	0.0023678
AT5G28810	5	10823356	10826646	3291	*	0	0	15	14	2.74084	30.658	3.07754e-08	Neg.Binomial	1.70913e-07	0	0.00440596	0.00440596
AT5G28823	5	10837849	10839826	1978	*	0	0	9	7	2.19722	14.7226	0.000124547	Neg.Binomial	0.000381616	0	0.00404449	0.00404449
AT5G28910	5	10930539	10933188	2650	*	0	0	10	13	2.52573	23.1711	1.48205e-06	Neg.Binomial	6.18682e-06	0	0.00433962	0.00433962
AT5G28920	5	10940035	10943378	3344	*	0	0	3	6	1.70475	6.85943	0.00881748	Neg.Binomial	0.0130583	0	0.00134569	0.00134569
AT5G29050	5	11111692	11112283	592	*	0	1	3	6	1.29928	4.85989	0.0274882	Neg.Binomial	0.0333643	0.000844595	0.00760135	0.00675676
AT5G29070	5	11132175	11133516	1342	*	0	0	6	7	2.0149	11.2518	0.000795439	Neg.Binomial	0.00186703	0	0.00484352	0.00484352
AT5G29624	5	11285138	11286604	1467	*	0	1	4	4	1.20397	23.8591	0.0394492	QuasiPoisson	0.0454397	0.000340832	0.00272665	0.00238582
AT5G32590	5	12221589	12224322	2734	*	0	1	29	18	2.79321	45.7642	1.33381e-11	Neg.Binomial	1.01174e-10	0.000182882	0.00859546	0.00841258
AT5G32613	5	12263255	12265041	1787	*	0	0	21	17	2.99573	42.1431	8.48345e-11	Neg.Binomial	6.06518e-10	0	0.0106323	0.0106323
AT5G33393	5	12656430	12658588	2159	*	0	0	5	6	1.8718	9.01416	0.00267896	Neg.Binomial	0.00512712	0	0.00254748	0.00254748
AT5G33390	5	12661708	12663496	1789	*	0	0	3	3	1.38629	4.32435e+31	0	Neg.Binomial.W	0	0	0.00167691	0.00167691
AT5G33406	5	12676055	12678403	2349	*	1	1	5	3	1.38629	3.85489	0.049601	Neg.Binomial	0.049601	0.000425713	0.00170285	0.00127714
AT5G33806	5	12784839	12787298	2460	*	1	0	17	10	2.26868	24.4492	7.6297e-07	Neg.Binomial	3.56818e-06	0.000203252	0.0054878	0.00528455
AT5G34869	5	13061035	13062230	1196	*	0	0	9	11	2.3979	482.223	7.01366e-107	Neg.Binomial	8.23113e-106	0	0.0083612	0.0083612
AT5G34870	5	13185521	13187946	2426	*	0	1	11	9	1.99243	16.3111	5.37479e-05	Neg.Binomial	0.000176885	0.000206101	0.00412201	0.00391591
AT5G35050	5	13311036	13311854	819	*	0	0	5	5	1.79176	3.62447e+21	2.75903e-22	QuasiPoisson	2.60017e-21	0	0.00610501	0.00610501
AT5G35230	5	13489978	13491673	1696	*	0	0	2	8	1.79176	6.91328	0.00855579	Neg.Binomial	0.0130583	0	0.00294811	0.00294811
AT5G35370	5	13588433	13591271	2839	*	0	0	4	3	1.50408	86.7271	0.0113348	QuasiPoisson	0.0153935	0	0.00123283	0.00123283
AT5G35603	5	13785168	13786329	1162	*	0	0	10	12	2.48491	21.9418	2.81045e-06	Neg.Binomial	1.14255e-05	0	0.00946644	0.00946644
AT5G35640	5	13834633	13835641	1009	*	0	0	6	6	1.94591	1.71386e+32	0	Neg.Binomial	0	0	0.00594648	0.00594648
AT5G35670	5	13855736	13858059	2324	*	0	0	3	3	1.38629	4.32435e+31	0	Neg.Binomial.W	0	0	0.00129088	0.00129088
AT5G35737	5	13907164	13907535	372	*	0	0	4	2	1.38629	3.85489	0.049601	Neg.Binomial	0.049601	0	0.00806452	0.00806452
AT5G35810	5	13993428	13994549	1122	*	0	0	2	8	1.79176	6.91328	0.00855579	Neg.Binomial	0.0130583	0	0.00445633	0.00445633
AT5G35917	5	14049123	14051128	2006	*	0	0	5	3	1.60944	5.82206	0.0158264	Neg.Binomial	0.0199676	0	0.00199402	0.00199402
AT5G36080	5	14184423	14185277	855	*	0	0	4	4	1.60944	3.21132e+31	0	Neg.Binomial	0	0	0.00467836	0.00467836
AT5G36225	5	14263970	14264735	766	*	0	0	4	2	1.38629	3.85489	0.049601	Neg.Binomial	0.049601	0	0.00391645	0.00391645
AT5G36228	5	14271349	14273258	1910	*	0	0	7	11	2.30259	17.0945	3.55654e-05	Neg.Binomial	0.000118298	0	0.00471204	0.00471204
AT5G36300	5	14320578	14322426	1849	*	0	0	6	3	1.70475	6.85943	0.00881748	Neg.Binomial	0.0130583	0	0.00243375	0.00243375
AT5G36900	5	14546924	14548203	1280	*	0	0	5	8	2.0149	11.2518	0.000795439	Neg.Binomial	0.00186703	0	0.00507813	0.00507813
AT5G37150	5	14701330	14704562	3233	*	0	1	6	6	1.54045	7.72303	0.00545208	Neg.Binomial	0.00921521	0.000154655	0.00185586	0.00170121
AT5G38190	5	15234188	15237906	3719	*	0	3	13	28	2.15176	20.0424	7.57445e-06	Neg.Binomial	2.92628e-05	0.000403334	0.00551223	0.0051089
AT5G38210	5	15260750	15265630	4881	*	0	0	4	4	1.60944	3.21132e+31	0	Neg.Binomial	0	0	0.000819504	0.000819504
AT5G38865	5	15561891	15562982	1092	*	0	0	2	4	1.38629	3.85489	0.049601	Neg.Binomial	0.049601	0	0.00274725	0.00274725
AT5G38920	5	15581719	15582439	721	*	0	0	7	7	2.07944	1.0381e+32	0	Neg.Binomial.W	0	0	0.00970874	0.00970874
AT5G38940	5	15588623	15589791	1169	*	0	1	5	2	1.09861	4.16402	0.0412912	Neg.Binomial.W	0.0470387	0.000427716	0.00299401	0.0025663
AT5G39110	5	15657697	15658632	936	*	0	0	9	2	1.8718	6.868	0.00877528	Neg.Binomial	0.0130583	0	0.00587607	0.00587607
AT5G39150	5	15669898	15670904	1007	*	0	0	4	5	1.70475	150.906	0.00656149	QuasiPoisson	0.0104113	0	0.00446872	0.00446872
AT5G39180	5	15683464	15684471	1008	*	0	0	4	8	1.94591	10.1241	0.00146346	Neg.Binomial	0.00321651	0	0.00595238	0.00595238
AT5G39480	5	15801635	15803341	1707	*	0	0	6	4	1.79176	7.92486	0.004876	Neg.Binomial	0.00833207	0	0.00292912	0.00292912
AT5G39770	5	15919241	15927549	8309	*	0	2	60	37	3.20883	68.1867	1.48727e-16	Neg.Binomial	1.3407e-15	0.000120351	0.00583704	0.00571669
AT5G39775	5	15923803	15924404	602	*	0	0	8	5	2.0149	11.2518	0.000795439	Neg.Binomial	0.00186703	0	0.0107973	0.0107973
AT5G40340	5	16130881	16135393	4513	*	0	0	5	6	1.8718	9.01416	0.00267896	Neg.Binomial	0.00512712	0	0.0012187	0.0012187
AT5G41640	5	16653337	16654635	1299	*	0	0	5	2	1.50408	4.81817	0.0281612	Neg.Binomial	0.0333643	0	0.00269438	0.00269438
AT5G41660	5	16656708	16658405	1698	*	0	0	1	10	1.8718	4.90078	0.0268445	Neg.Binomial	0.0331954	0	0.0032391	0.0032391
AT5G42260	5	16898712	16900317	1606	*	0	0	4	2	1.38629	3.85489	0.049601	Neg.Binomial	0.049601	0	0.001868	0.001868
AT5G42567	5	17018034	17018466	433	*	0	0	5	1	1.38629	3.85489	0.049601	Neg.Binomial	0.049601	0	0.00692841	0.00692841
AT5G42640	5	17088695	17089597	903	*	0	0	2	4	1.38629	3.85489	0.049601	Neg.Binomial	0.049601	0	0.00332226	0.00332226
AT5G42895	5	17196762	17197163	402	*	0	0	4	6	1.79176	7.92486	0.004876	Neg.Binomial	0.00833207	0	0.0124378	0.0124378
AT5G42905	5	17201414	17202323	910	*	0	1	4	4	1.20397	23.8591	0.0394492	QuasiPoisson	0.0454397	0.000549451	0.0043956	0.00384615
AT5G43610	5	17518880	17521098	2219	*	0	0	6	2	1.60944	5.82206	0.0158264	Neg.Binomial	0.0199676	0	0.00180261	0.00180261
AT5G44640	5	18011146	18012882	1737	*	0	0	4	2	1.38629	3.85489	0.049601	Neg.Binomial	0.049601	0	0.00172712	0.00172712
AT5G44770	5	18065012	18066696	1685	*	0	0	2	7	1.70475	6.85943	0.00881749	Neg.Binomial	0.0130583	0	0.00267062	0.00267062
AT5G45095	5	18207363	18209052	1690	*	0	0	5	5	1.79176	3.62447e+21	2.75903e-22	QuasiPoisson	2.60017e-21	0	0.00295858	0.00295858
AT5G45570	5	18471498	18475574	4077	*	1	0	10	11	2.03688	17.447	2.95424e-05	Neg.Binomial	0.000103232	0.000122639	0.00257542	0.00245278
AT5G45573	5	18475758	18476576	819	*	0	1	6	3	1.29928	4.85989	0.0274882	Neg.Binomial	0.0333643	0.000610501	0.00549451	0.004884
AT5G46670	5	18938847	18940166	1320	*	0	0	4	3	1.50408	86.7271	0.0113348	QuasiPoisson	0.0153935	0	0.00265152	0.00265152
AT5G47260	5	19189411	19192516	3106	*	0	2	34	21	2.65676	46.4717	9.2951e-12	Neg.Binomial	7.13772e-11	0.000321958	0.00885383	0.00853187
AT5G47280	5	19193157	19195559	2403	*	0	0	27	24	3.27714	59.0631	1.52698e-14	Neg.Binomial	1.31914e-13	0	0.0106117	0.0106117
AT5G47300	5	19198125	19199375	1251	*	0	0	3	5	1.60944	5.82206	0.0158264	Neg.Binomial	0.0199676	0	0.00319744	0.00319744
AT5G48860	5	19811651	19812865	1215	*	0	1	2	10	1.54045	5.85395	0.0155421	Neg.Binomial.W	0.0199676	0.000411523	0.00493827	0.00452675
AT5G49590	5	20128736	20129554	819	*	0	0	3	7	1.79176	7.92486	0.004876	Neg.Binomial	0.00833207	0	0.00610501	0.00610501
AT5G51090	5	20772237	20773194	958	*	0	0	2	7	1.70475	6.85943	0.00881749	Neg.Binomial	0.0130583	0	0.00469729	0.00469729
AT5G51195	5	20803106	20804268	1163	*	0	0	5	5	1.79176	3.62447e+21	2.75903e-22	QuasiPoisson	2.60017e-21	0	0.00429923	0.00429923
AT5G52070	5	21161132	21165565	4434	*	0	0	13	12	2.60269	25.6472	4.09899e-07	Neg.Binomial	2.01309e-06	0	0.00281912	0.00281912
AT5G52090	5	21167432	21169462	2031	*	0	0	12	18	2.77259	31.9212	1.60557e-08	Neg.Binomial	9.16207e-08	0	0.00738552	0.00738552
AT5G52115	5	21174321	21175857	1537	*	0	0	4	2	1.38629	3.85489	0.049601	Neg.Binomial	0.049601	0	0.00195185	0.00195185
AT5G52400	5	21272824	21275755	2932	*	0	0	2	5	1.50408	4.81817	0.0281612	Neg.Binomial	0.0333643	0	0.00119372	0.00119372
AT5G52700	5	21372820	21374195	1376	*	0	0	3	3	1.38629	4.32435e+31	0	Neg.Binomial.W	0	0	0.00218023	0.00218023
AT5G54020	5	21921666	21923632	1967	*	0	0	3	3	1.38629	4.32435e+31	0	Neg.Binomial.W	0	0	0.00152517	0.00152517
AT5G55565	5	22510017	22513588	3572	*	0	0	9	6	2.14007	13.5528	0.000231951	Neg.Binomial	0.000624561	0	0.00209966	0.00209966
AT5G56410	5	22848508	22850331	1824	*	0	0	3	4	1.50408	86.7271	0.0113348	QuasiPoisson	0.0153935	0	0.00191886	0.00191886
AT5G61470	5	24722870	24723983	1114	*	0	0	4	2	1.38629	3.85489	0.049601	Neg.Binomial	0.049601	0	0.002693	0.002693
AT5G62110	5	24942169	24946087	3919	*	0	0	4	5	1.70475	150.906	0.00656149	QuasiPoisson	0.0104113	0	0.00114825	0.00114825
AT5G62165	5	24964646	24968607	3962	*	0	0	10	8	2.30259	17.0945	3.55654e-05	Neg.Binomial	0.000118298	0	0.00227158	0.00227158
AT5G62970	5	25272033	25273537	1505	*	0	0	5	1	1.38629	3.85489	0.049601	Neg.Binomial	0.049601	0	0.00199336	0.00199336
AT5G64740	5	25881033	25886728	5696	*	0	0	3	3	1.38629	4.32435e+31	0	Neg.Binomial.W	0	0	0.000526685	0.000526685
AT5G65005	5	25967824	25968638	815	*	0	0	2	7	1.70475	6.85943	0.00881749	Neg.Binomial	0.0130583	0	0.00552147	0.00552147
AT5G67385	5	26883663	26887430	3768	*	0	0	2	5	1.50408	4.81817	0.0281612	Neg.Binomial	0.0333643	0	0.000928875	0.000928875

## Sheet: Root, + Pi, 7 days vs. 16 days
	seqnames	start	end	width	strand	plus_root_7_1	plus_root_7_2	plus_root_16_1	plus_root_16_2	log2FC	scaled.deviance	pvalue	model	adj.pval	CT.SignalDensity	TT.SignalDensity	SignalDensityVariation
AT1G01220	1	91342	95681	4340	*	0	0	1	5	1.38629	3.85489	0.049601	Neg.Binomial	0.049601	0	0.000691244	0.000691244
AT1G05200	1	1504941	1509152	4212	*	0	0	2	4	1.38629	3.85489	0.049601	Neg.Binomial	0.049601	0	0.000712251	0.000712251
AT1G07025	1	2157658	2158158	501	*	1	1	5	5	1.60944	3.21132e+31	0	Neg.Binomial	0	0.00199601	0.00998004	0.00798403
AT1G07510	1	2304435	2312399	7965	*	0	0	3	9	1.94591	9.5322	0.00201898	Neg.Binomial	0.00491652	0	0.000753296	0.000753296
AT1G08060	1	2501704	2511084	9381	*	0	0	1	5	1.38629	3.85489	0.049601	Neg.Binomial	0.049601	0	0.000319795	0.000319795
AT1G10190	1	3343686	3345632	1947	*	1	1	4	3	1.25276	41.1871	0.0234295	QuasiPoisson	0.0307117	0.000513611	0.00179764	0.00128403
AT1G10210	1	3349082	3351180	2099	*	0	0	2	4	1.38629	3.85489	0.049601	Neg.Binomial	0.049601	0	0.00142925	0.00142925
AT1G11590	1	3892580	3894677	2098	*	1	0	10	4	1.67398	10.2554	0.00136282	Neg.Binomial	0.00358897	0.000238322	0.00333651	0.00309819
AT1G13470	1	4620101	4621585	1485	*	0	0	4	9	2.0149	11.2518	0.00079544	Neg.Binomial	0.00215324	0	0.0043771	0.0043771
AT1G14800	1	5099572	5102558	2987	*	0	0	10	8	2.30259	17.0945	3.55654e-05	Neg.Binomial	0.000145768	0	0.00301306	0.00301306
AT1G15430	1	5304098	5306087	1990	*	0	0	3	3	1.38629	4.32435e+31	0	Neg.Binomial.W	0	0	0.00150754	0.00150754
[truncated: 571 more rows]

## Sheet: DMR-DMGs Shoot 7d
	seqnames	start	end	width	strand	gene_id
1	1	1444983	1446116	1134	+	AT1G05035
[truncated: 170 more rows]

## Sheet: DMR-DMGs Root 7d
	seqnames	start	end	width	strand	gene_id
[truncated: 134 more rows]

[truncated: 2 more sheets: DMR-DMGs Shoot 16d, DMR-DMGs Root 16d]
