# Supplementary material for: Re-analysis of publicly available methylomes using signal detection yields new information
Source: Sci Rep. 2023 Feb 27;13:3307. doi: 10.1038/s41598-023-30422-4 (PMC9971211; doi:10.1038/s41598-023-30422-4)
Supplement: Supplementary file 3 — Supplementary Table S3. [file 41598_2023_30422_MOESM3_ESM.xlsx]

## Sheet: Sheet1
Supplementary Table S3. Overlap of differentially methylated genes identified using MethylIT and DMR-based analysis and genes differentially expressed under phosphate starvation.
Overlap of DEGs identified in original study and DMGs identified by MethylIT (SD) or original DMGs (DMR)
Shoot, 16 days of Pi starvation					Root, 16 days of Pi starvation				Shoot, 7 days of Pi starvation				Root, 7 days of Pi starvation
SD	SD-Dev	DMR			SD	SD-Dev	DMR		SD	DMR			SD	DMR
AT3G05540	AT3G05540	AT3G47420			AT1G52940	AT1G52940	AT3G47420		AT1G12020	AT1G53310			AT1G20860	AT1G08590
AT1G73220	AT3G05630	AT1G63540			AT3G05540	AT3G05540	AT3G25610		AT1G20860	AT1G63540			AT1G21230	AT2G07673
AT1G20860	AT5G07570	AT3G02040			AT3G46120	AT3G09270	AT4G00955		AT1G49500	AT2G36750			AT1G32270	AT2G07751
AT1G63540	AT1G08310	AT5G20410			AT1G20860	AT1G02520	AT3G23450		AT1G52940	AT3G47420			AT1G44030	AT2G07676
AT3G05630	AT4G33030	AT5G07570			AT3G05630	AT5G38910	AT2G47020		AT1G58520	AT3G54580			AT1G58260	AT2G07678
AT1G35625	AT3G63380	AT3G63380			AT3G09270	AT2G25630	AT3G22142		AT1G63540	AT4G00500			AT1G63540	AT2G07687
AT5G07570	AT3G56040	AT2G07671			AT1G02520	AT1G02470	AT5G27890		AT1G73220	AT4G27030			AT2G07680	AT2G16676
AT1G08310	AT4G10120	AT1G47960			AT5G38910	AT3G42180	AT4G16008		AT2G04160	AT5G07570			AT2G16676	AT3G54580
AT5G39120	AT2G36730	AT2G07698			AT5G39110	AT1G62580	AT2G07680		AT2G36750	AT5G10340			AT3G06435	AT4G16860
AT4G33030	AT2G26660	AT4G10120			AT1G33720	AT1G36622	AT5G17165		AT3G01345	AT5G53450			AT3G44570	AT4G30710
AT3G63380	AT5G53450	AT2G36730			AT2G25630	AT2G22560	AT1G20840		AT3G13100				AT3G54580	AT5G28420
AT1G47960	AT3G03790	AT5G53450			AT1G02470	AT3G10320	AT3G46490		AT3G20200				AT4G11270
AT3G56040	AT1G80840	AT1G63020			AT3G42180	AT2G02390	AT3G54580		AT3G45140				AT4G16860
AT2G07698	AT1G63750	AT2G07680			AT1G53310	AT1G62540	AT5G07570		AT3G54580				AT4G16900
AT4G10120	AT2G04040	AT1G27570			AT3G45140	AT2G47020	AT5G06630		AT4G03380				AT4G16920
AT2G36730	AT4G00500	AT2G44260			AT1G62580	AT1G66140			AT4G14630				AT4G19240
AT4G16008	AT1G53310	AT1G36622			AT4G08780	AT5G28910			AT4G19240				AT5G25040
AT5G26270	AT5G54810	AT1G21230			AT1G36622	AT5G55820			AT5G15360				AT5G27950
AT2G26660	AT4G39980	AT1G80840			AT1G13470	AT3G46490			AT5G27890				AT5G28420
AT5G53450	AT3G08720	AT2G04040			AT5G39050	AT3G49070							AT5G36180
AT1G63020	AT4G34200	AT4G00500			AT5G42930	AT5G07570							AT5G39120
AT2G07680	AT3G59890	AT1G53310			AT3G45130	AT5G06640
AT4G16900	AT1G08590	AT4G14580			AT2G22560	AT2G25160
AT3G03790	AT2G34290	AT4G34200			AT3G10320
AT1G27570	AT4G03380	AT3G59890			AT2G02390
AT4G14630	AT1G30510	AT1G08590			AT1G62540
AT1G36622	AT1G71920	AT4G13390			AT5G45720
AT1G11720	AT2G07777	AT2G07675			AT1G61420
AT1G21230	AT2G33770	AT2G34290			AT3G01310
AT1G80840	AT5G11180	AT1G30510			AT2G47020
AT3G45130		AT4G16860			AT3G22142
AT5G39110		AT2G07777			AT1G66140
AT1G63750		AT2G07673			AT5G27890
AT3G30842		AT2G07751			AT5G28910
AT2G04040		AT2G07687			AT4G16008
AT4G00500		AT2G33770			AT2G07680
AT5G20280		AT2G07691			AT5G55820
AT1G53310		AT2G07676			AT5G17165
AT5G54810		AT3G54580			AT1G20840
AT3G03090		AT2G07721			AT3G13065
AT4G39980		AT2G07722			AT3G51350
AT3G08720					AT1G67870
AT4G34200					AT3G46490
AT3G59890					AT3G49070
AT1G08590					AT3G54580
AT5G38940					AT5G07570
AT5G36180					AT1G49500
AT2G34100					AT1G71930
AT1G36240					AT5G36180
AT2G34290					AT5G06640
AT2G10560					AT2G24980
AT5G25040					AT4G14140
AT4G03380					AT2G25160
AT1G30510
AT3G46490
AT1G71920
AT4G16860
AT2G07777
AT2G07673
AT2G04160
AT2G33770
AT5G11180
AT1G77990
AT2G07676
AT3G54580
AT1G44030
