# Supplementary material for: Re-analysis of publicly available methylomes using signal detection yields new information
Source: Sci Rep. 2023 Feb 27;13:3307. doi: 10.1038/s41598-023-30422-4 (PMC9971211; doi:10.1038/s41598-023-30422-4)
Supplement: Supplementary file 4 — Supplementary Table S4. [file 41598_2023_30422_MOESM4_ESM.xlsx]

## Sheet: Sheet1
Supplementary Table S4. Gene ontology term categories enriched in differentially methylated genes identified using MethylIT and DMR-based analysis in response to phosphate starvation. DAVID Knowledgebase was used for GO function enrichment analysis.
SD = signal detection approach (MethylIT), SD-Dev = SD with development-associated DMGs subtracted, DMR = original DMRs overlaped with genes
16 days of Pi starvation treatment (Shoot)					16 days of Pi starvation treatment (Root)
GO term	Method	Fold-enrichment			GO term	Method	Fold-enrichment
auxin-activated signaling pathway	SD	2.426			heme transport	DMR	118.307
C-5 methylation of cytosine	SD	31.3301			ATP synthesis coupled proton transport	DMR	27.6049
carbohydrate derivative metabolic process	SD	3.30287			protein phosphorylation	DMR	2.72417
carbon fixation	SD	23.4976			defense response	DMR	2.77088
cell wall modification	SD	3.96584			pollen germination	DMR	10.224
cellular response to phosphate starvation	SD	4.56897			cytochrome complex assembly	DMR	29.0578
cysteine biosynthetic process	SD	15.6651			cell wall modification	SD	8.18662
glucosinolate catabolic process	SD	7.12048			pectin catabolic process	SD	6.40339
histone H3-K9 demethylation	SD	19.5813			auxin-activated signaling pathway	SD	3.67932
phosphorylation	SD	2.90094			fructose 2,6-bisphosphate metabolic process	SD	92.3918
photosynthesis	SD	3.48112			phosphorylation	SD	2.73754
protein phosphorylation	SD	2.49061			protein localization to cortical microtubule cytoskeleton	SD	61.5946
response to virus	SD	5.87439			protein phosphorylation	SD	1.72222
RNA-directed DNA methylation	SD	5.87439			negative regulation of catalytic activity	SD	4.92756
sulfate assimilation	SD	14.241			glucosinolate catabolic process	SD	8.39926
sulfate reduction	SD	58.7439			C-5 methylation of cytosine	SD	36.9567
sulfolipid biosynthetic process	SD	52.2168			regulation of cellulose biosynthetic process	SD	26.3977
ATP synthesis coupled proton transport	DMR	14.8921			heme transport	SD	26.3977
basipetal auxin transport	DMR	19.8561			histone H3-K9 demethylation	SD	23.098
carbon fixation	DMR	44.6763			protein polyubiquitination	SD	3.7711
cell surface receptor signaling pathway	DMR	7.44605			defense response	SD	1.62294
cysteine biosynthetic process	DMR	29.7842			longitudinal axis specification	SD	20.5315
defense response to bacterium	DMR	2.07026			proteolysis	SD	2.9054
glucosinolate biosynthetic process	DMR	13.5383			protein localization to cortical microtubule cytoskeleton	SD-Dev	117.896
heme transport	DMR	85.0977			cell wall organization	SD-Dev	3.51345
hydrogen ion transmembrane transport	DMR	7.83795			regulation of cellulose biosynthetic process	SD-Dev	50.5268
innate immune response	DMR	5.04817			heme transport	SD-Dev	50.5268
phosphorylation	DMR	3.30936			glutathione metabolic process	SD-Dev	7.91838
photosynthesis	DMR	5.51559			anisotropic cell growth	SD-Dev	35.3687
procambium histogenesis	DMR	29.7842			organic substance metabolic process	SD-Dev	29.474
protein phosphorylation	DMR	4.08227			double fertilization forming a zygote and endosperm	SD-Dev	5.70464
recognition of pollen	DMR	10.3898
respiratory electron transport chain	DMR	27.0766
response to salicylic acid	DMR	2.61265
secondary metabolic process	DMR	2.43468
sulfate assimilation	DMR	20.3074
sulfate reduction	DMR	74.4605
translational termination	DMR	19.8561
carbohydrate derivative metabolic process	SD-Dev	5.01944
carbon fixation	SD-Dev	41.6613
cellular response to phosphate starvation	SD-Dev	5.7863
cysteine biosynthetic process	SD-Dev	27.7742
embryo development	SD-Dev	6.21811
flower development	SD-Dev	2.57169
hormone-mediated signaling pathway	SD-Dev	2.64877
leaf development	SD-Dev	3.85753
lipid biosynthetic process	SD-Dev	3.91186
phosphorylation	SD-Dev	3.60036
photosynthesis	SD-Dev	5.14338
protein autophosphorylation	SD-Dev	3.48923
protein phosphorylation	SD-Dev	3.34996
protein-chromophore linkage	SD-Dev	7.86063
response to organic cyclic compound	SD-Dev	3.33825
response to virus	SD-Dev	10.4153
sulfate assimilation	SD-Dev	18.937
sulfate reduction	SD-Dev	69.4356
sulfolipid biosynthetic process	SD-Dev	92.5808
