# Supplementary material for: Re-analysis of publicly available methylomes using signal detection yields new information
Source: Sci Rep. 2023 Feb 27;13:3307. doi: 10.1038/s41598-023-30422-4 (PMC9971211; doi:10.1038/s41598-023-30422-4)
Supplement: Supplementary file 5 — Supplementary Table S5. [file 41598_2023_30422_MOESM5_ESM.xlsx]

## Sheet: Summary DMGs
Supplementary Table S5. Differentially methylated genes identified using MethylIT and DMR-based analysis during seed germination.
dry seed vs. 48h strat	48h strat vs. 6h light	6h light vs. 24h light	24h light vs. 48h light	DMR
AT1G01040	AT1G02470	AT1G01530	AT1G01530	AT1G02470
AT1G01530	AT1G03150	AT1G03150	AT1G03240	AT1G02700
AT1G02080	AT1G03200	AT1G03200	AT1G11590	AT1G03150
AT1G02470	AT1G04625	AT1G03810	AT1G13470	AT1G03200
AT1G02990	AT1G05030	AT1G04625	AT1G20860	AT1G03240
AT1G03200	AT1G05035	AT1G05035	AT1G21230	AT1G04330
AT1G04160	AT1G05240	AT1G05783	AT1G24380	AT1G05030
AT1G04300	AT1G05783	AT1G06148	AT1G24390	AT1G05035
AT1G04625	AT1G06148	AT1G07980	AT1G27570	AT1G05240
AT1G05030	AT1G07980	AT1G09260	AT1G28230	AT1G05783
AT1G05035	AT1G09260	AT1G10190	AT1G29005	AT1G06148
AT1G05240	AT1G10190	AT1G10586	AT1G29830	AT1G07980
AT1G05783	AT1G10586	AT1G11593	AT1G31095	AT1G09245
AT1G05830	AT1G10745	AT1G11785	AT1G31740	AT1G09260
AT1G05910	AT1G11593	AT1G14110	AT1G31772	AT1G10190
AT1G06148	AT1G11785	AT1G14685	AT1G32337	AT1G10400
AT1G06590	AT1G14800	AT1G14800	AT1G33070	AT1G10586
AT1G07980	AT1G15670	AT1G15670	AT1G33790	AT1G11170
AT1G08840	AT1G17745	AT1G17745	AT1G33910	AT1G11785
AT1G09260	AT1G18130	AT1G18130	AT1G33930	AT1G12020
AT1G10050	AT1G20290	AT1G18975	AT1G33950	AT1G14580
AT1G10190	AT1G20860	AT1G19260	AT1G33960	AT1G14800
AT1G11590	AT1G21230	AT1G20290	AT1G34015	AT1G15010
AT1G11720	AT1G21835	AT1G20590	AT1G34170	AT1G15015
AT1G12470	AT1G24420	AT1G20860	AT1G34310	AT1G15670
AT1G13470	AT1G27110	AT1G21835	AT1G34390	AT1G17020
AT1G14110	AT1G27570	AT1G23670	AT1G34410	AT1G17147
AT1G14610	AT1G27870	AT1G24380	AT1G34440	AT1G17150
AT1G15670	AT1G28230	AT1G24420	AT1G34460	AT1G17745
AT1G15780	AT1G28270	AT1G27110	AT1G34550	AT1G18060
AT1G16710	AT1G29830	AT1G28230	AT1G35030	AT1G18130
AT1G17147	AT1G30780	AT1G29005	AT1G35150	AT1G19086
AT1G17450	AT1G31710	AT1G29830	AT1G35215	AT1G19260
AT1G17580	AT1G31740	AT1G31710	AT1G35240	AT1G19410
AT1G17745	AT1G31772	AT1G31740	AT1G35242	AT1G19510
AT1G18130	AT1G32225	AT1G31772	AT1G35250	AT1G20280
AT1G19086	AT1G32270	AT1G32225	AT1G35400	AT1G20860
AT1G19100	AT1G32350	AT1G32270	AT1G35490	AT1G21835
AT1G19260	AT1G33010	AT1G32337	AT1G35520	AT1G22570
AT1G19410	AT1G33070	AT1G32720	AT1G35540	AT1G22720
AT1G20400	AT1G33080	AT1G33070	AT1G35614	AT1G23670
AT1G20860	AT1G33600	AT1G33080	AT1G35820	AT1G24380
AT1G21650	AT1G33790	AT1G33600	AT1G35850	AT1G24420
AT1G21835	AT1G33870	AT1G33790	AT1G35860	AT1G27110
AT1G22570	AT1G33930	AT1G33870	AT1G35895	AT1G27570
AT1G23670	AT1G33950	AT1G33930	AT1G36000	AT1G27870
AT1G23720	AT1G34015	AT1G33950	AT1G36078	AT1G28230
AT1G24380	AT1G34170	AT1G33960	AT1G36095	AT1G28440
AT1G24388	AT1G34310	AT1G34015	AT1G36150	AT1G28630
AT1G24390	AT1G34390	AT1G34170	AT1G36230	AT1G29005
AT1G24706	AT1G34410	AT1G34310	AT1G36510	AT1G29620
AT1G26240	AT1G34440	AT1G34315	AT1G36622	AT1G29830
AT1G27110	AT1G34460	AT1G34390	AT1G36623	AT1G30780
AT1G27535	AT1G35030	AT1G34410	AT1G36675	AT1G31710
AT1G27570	AT1G35150	AT1G34440	AT1G36920	AT1G31740
AT1G27870	AT1G35215	AT1G34460	AT1G36922	AT1G32225
AT1G27880	AT1G35240	AT1G34580	AT1G36925	AT1G32270
AT1G28230	AT1G35242	AT1G34790	AT1G36940	AT1G32337
AT1G28270	AT1G35250	AT1G35030	AT1G36970	AT1G32350
AT1G28420	AT1G35320	AT1G35150	AT1G37020	AT1G33070
AT1G28630	AT1G35520	AT1G35215	AT1G37113	AT1G33080
AT1G29620	AT1G35540	AT1G35240	AT1G38790	AT1G33100
AT1G29740	AT1G35895	AT1G35242	AT1G39070	AT1G33600
AT1G29750	AT1G36095	AT1G35250	AT1G40086	AT1G33870
AT1G30680	AT1G36150	AT1G35320	AT1G40087	AT1G33950
AT1G30780	AT1G36180	AT1G35490	AT1G40104	AT1G34015
AT1G30972	AT1G36230	AT1G35520	AT1G40390	AT1G34170
AT1G31095	AT1G36240	AT1G35540	AT1G41820	AT1G34290
AT1G31640	AT1G36325	AT1G35614	AT1G41920	AT1G34310
AT1G31710	AT1G36340	AT1G35710	AT1G42525	AT1G34390
AT1G31740	AT1G36510	AT1G35895	AT1G43040	AT1G34410
AT1G31810	AT1G36622	AT1G36000	AT1G43330	AT1G34440
AT1G32010	AT1G36675	AT1G36078	AT1G43720	AT1G34460
AT1G32270	AT1G36920	AT1G36150	AT1G43722	AT1G34580
AT1G32337	AT1G36950	AT1G36180	AT1G43760	AT1G35215
AT1G32350	AT1G36970	AT1G36340	AT1G43770	AT1G35240
AT1G32720	AT1G37020	AT1G36510	AT1G43815	AT1G35242
AT1G32750	AT1G37113	AT1G36580	AT1G44030	AT1G35250
AT1G33010	AT1G38790	AT1G36622	AT1G44080	AT1G35320
AT1G33070	AT1G39070	AT1G36675	AT1G44170	AT1G35500
AT1G33080	AT1G40104	AT1G36920	AT1G45190	AT1G35625
AT1G33100	AT1G41820	AT1G36925	AT1G46696	AT1G35710
AT1G33390	AT1G41920	AT1G36940	AT1G47450	AT1G35895
AT1G33600	AT1G42525	AT1G36950	AT1G47470	AT1G36150
AT1G33930	AT1G42560	AT1G36970	AT1G47765	AT1G36180
AT1G33950	AT1G42710	AT1G37020	AT1G47940	AT1G36272
AT1G34015	AT1G43145	AT1G37113	AT1G47960	AT1G36310
AT1G34070	AT1G43160	AT1G38790	AT1G48095	AT1G36325
AT1G34170	AT1G43330	AT1G39070	AT1G48690	AT1G36340
AT1G34290	AT1G43670	AT1G40086	AT1G48730	AT1G36510
AT1G34310	AT1G43760	AT1G40087	AT1G49190	AT1G36580
AT1G34315	AT1G43780	AT1G40104	AT1G50060	AT1G36622
AT1G34390	AT1G43815	AT1G40390	AT1G51172	AT1G36675
AT1G34410	AT1G43950	AT1G41820	AT1G52905	AT1G36940
AT1G34440	AT1G44030	AT1G41920	AT1G52940	AT1G36950
AT1G34460	AT1G44180	AT1G42470	AT1G52950	AT1G37113
AT1G34550	AT1G44542	AT1G42525	AT1G53655	AT1G39070
AT1G34580	AT1G44575	AT1G43160	AT1G54040	AT1G42470
AT1G35150	AT1G44980	AT1G43330	AT1G54720	AT1G42560
AT1G35215	AT1G45223	AT1G43780	AT1G54950	AT1G43160
AT1G35240	AT1G47280	AT1G43950	AT1G56530	AT1G43670
AT1G35250	AT1G47497	AT1G44542	AT1G57760	AT1G43780
AT1G35320	AT1G47657	AT1G44575	AT1G57775	AT1G43950
AT1G35520	AT1G47940	AT1G44608	AT1G58300	AT1G44170
AT1G35540	AT1G47960	AT1G44980	AT1G58390	AT1G44180
AT1G35614	AT1G48050	AT1G45000	AT1G58520	AT1G44542
AT1G35710	AT1G48095	AT1G45221	AT1G58525	AT1G44575
AT1G35820	AT1G48725	AT1G45223	AT1G58602	AT1G44608
AT1G35860	AT1G48730	AT1G46696	AT1G59930	AT1G44980
AT1G35895	AT1G48820	AT1G47265	AT1G61200	AT1G45000
AT1G36000	AT1G49005	AT1G47280	AT1G62895	AT1G45160
AT1G36078	AT1G49190	AT1G47480	AT1G63410	AT1G45191
AT1G36095	AT1G49500	AT1G47497	AT1G63540	AT1G47265
AT1G36150	AT1G50050	AT1G47765	AT1G64340	AT1G47280
AT1G36180	AT1G50060	AT1G47940	AT1G65350	AT1G47480
AT1G36230	AT1G51172	AT1G47960	AT1G65985	AT1G47497
AT1G36325	AT1G51820	AT1G48095	AT1G67390	AT1G47960
AT1G36340	AT1G52110	AT1G48725	AT1G69940	AT1G48050
AT1G36510	AT1G52940	AT1G48820	AT1G70790	AT1G48260
AT1G36622	AT1G52950	AT1G49005	AT1G71320	AT1G48285
AT1G36675	AT1G52990	AT1G49500	AT1G75945	AT1G48510
AT1G36920	AT1G53640	AT1G49670	AT2G01660	AT1G48725
AT1G36925	AT1G53655	AT1G49800	AT2G01960	AT1G48730
AT1G36940	AT1G54000	AT1G50050	AT2G02490	AT1G48820
AT1G36950	AT1G54040	AT1G50060	AT2G02493	AT1G48953
AT1G36970	AT1G54420	AT1G51820	AT2G02520	AT1G49005
AT1G37020	AT1G54720	AT1G52603	AT2G02550	AT1G49500
AT1G37113	AT1G54775	AT1G52940	AT2G02635	AT1G49670
AT1G38790	AT1G54950	AT1G52950	AT2G02695	AT1G49800
AT1G40083	AT1G55120	AT1G52970	AT2G03567	AT1G49950
AT1G40086	AT1G56080	AT1G52990	AT2G03930	AT1G50050
AT1G40390	AT1G56100	AT1G53640	AT2G03933	AT1G50060
AT1G41820	AT1G56510	AT1G53655	AT2G03936	AT1G51190
AT1G41920	AT1G56530	AT1G54000	AT2G03965	AT1G51420
AT1G42525	AT1G57760	AT1G54720	AT2G04060	AT1G52110
AT1G42615	AT1G58300	AT1G54775	AT2G04062	AT1G52603
AT1G42680	AT1G58520	AT1G54950	AT2G04090	AT1G52940
AT1G43145	AT1G58525	AT1G55120	AT2G04190	AT1G52970
AT1G43160	AT1G58602	AT1G56080	AT2G04925	AT1G52990
AT1G43260	AT1G59780	AT1G56510	AT2G05350	AT1G53265
AT1G43320	AT1G59930	AT1G56530	AT2G05360	AT1G53640
AT1G43330	AT1G59980	AT1G57777	AT2G05635	AT1G53655
AT1G43665	AT1G61200	AT1G58242	AT2G05642	AT1G54000
AT1G43670	AT1G62540	AT1G58260	AT2G05752	AT1G54040
AT1G43720	AT1G62580	AT1G58300	AT2G06025	AT1G54100
AT1G43722	AT1G62895	AT1G58520	AT2G06095	AT1G54510
AT1G43730	AT1G63410	AT1G58525	AT2G06105	AT1G54775
AT1G43760	AT1G63540	AT1G58602	AT2G06420	AT1G54950
AT1G43780	AT1G63750	AT1G59780	AT2G06500	AT1G54990
AT1G43815	AT1G63870	AT1G59835	AT2G06541	AT1G55110
AT1G43950	AT1G64340	AT1G59930	AT2G06570	AT1G55120
AT1G43970	AT1G64700	AT1G59980	AT2G06645	AT1G55535
AT1G44020	AT1G64790	AT1G61200	AT2G07020	AT1G56080
AT1G44030	AT1G65960	AT1G62540	AT2G07190	AT1G56100
AT1G44080	AT1G65985	AT1G62560	AT2G07240	AT1G56510
AT1G44180	AT1G66570	AT1G62580	AT2G07280	AT1G56530
AT1G44542	AT1G66880	AT1G62895	AT2G07310	AT1G57760
AT1G44575	AT1G71320	AT1G63410	AT2G07565	AT1G57777
AT1G44910	AT1G75090	AT1G63540	AT2G07680	AT1G58242
AT1G45000	AT1G75920	AT1G63870	AT2G07750	AT1G58265
AT1G45160	AT1G76780	AT1G64340	AT2G07760	AT1G58300
AT1G45191	AT1G76990	AT1G64790	AT2G07800	AT1G58520
AT1G45223	AT1G77815	AT1G64795	AT2G08986	AT1G58525
AT1G45545	AT1G77990	AT1G65960	AT2G10025	AT1G58602
AT1G46696	AT1G78630	AT1G65985	AT2G10260	AT1G59780
AT1G47265	AT1G79150	AT1G66235	AT2G10440	AT1G59835
AT1G47280	AT2G01008	AT1G67390	AT2G10545	AT1G59980
AT1G47450	AT2G01450	AT1G67450	AT2G10550	AT1G60986
AT1G47480	AT2G01660	AT1G69940	AT2G10615	AT1G61320
AT1G47497	AT2G01830	AT1G70790	AT2G10975	AT1G61820
AT1G47657	AT2G01880	AT1G71320	AT2G11005	AT1G62310
AT1G47660	AT2G01900	AT1G75090	AT2G11010	AT1G62410
AT1G47765	AT2G01918	AT1G75920	AT2G11620	AT1G62540
AT1G47940	AT2G01960	AT1G76190	AT2G11815	AT1G62560
AT1G47960	AT2G01990	AT1G76780	AT2G11851	AT1G62580
AT1G48050	AT2G02103	AT1G76990	AT2G12900	AT1G62895
AT1G48090	AT2G02520	AT1G77960	AT2G12935	AT1G63540
AT1G48095	AT2G02550	AT1G77990	AT2G12940	AT1G63750
AT1G48490	AT2G02635	AT1G79150	AT2G13350	AT1G63870
AT1G48725	AT2G02695	AT1G80960	AT2G13430	AT1G63950
AT1G48820	AT2G02800	AT2G01008	AT2G13450	AT1G64340
AT1G48953	AT2G02840	AT2G01280	AT2G13500	AT1G64600
AT1G49005	AT2G03330	AT2G01310	AT2G13510	AT1G64700
AT1G49190	AT2G03370	AT2G01450	AT2G13720	AT1G64790
AT1G49630	AT2G03821	AT2G01660	AT2G13760	AT1G65380
AT1G49670	AT2G03930	AT2G01880	AT2G13845	AT1G65450
AT1G49800	AT2G03936	AT2G01900	AT2G14560	AT1G65960
AT1G49950	AT2G03937	AT2G01918	AT2G14700	AT1G65985
AT1G50030	AT2G03980	AT2G01960	AT2G14945	AT1G66100
AT1G50050	AT2G04060	AT2G02103	AT2G15050	AT1G66235
AT1G50060	AT2G04090	AT2G02280	AT2G15110	AT1G66540
AT1G50140	AT2G04160	AT2G02490	AT2G15420	AT1G66570
AT1G50200	AT2G04190	AT2G02498	AT2G15470	AT1G66750
AT1G51172	AT2G04925	AT2G02520	AT2G16018	AT1G66880
AT1G51820	AT2G05100	AT2G02635	AT2G16030	AT1G67000
AT1G52110	AT2G05117	AT2G02800	AT2G16040	AT1G67390
AT1G52780	AT2G05350	AT2G03260	AT2G16490	AT1G67570
AT1G52940	AT2G05360	AT2G03330	AT2G16970	AT1G68010
AT1G52950	AT2G05540	AT2G03370	AT2G17920	AT1G68325
AT1G52970	AT2G05635	AT2G03750	AT2G18130	AT1G69085
AT1G52990	AT2G05642	AT2G03821	AT2G19150	AT1G69940
AT1G53640	AT2G06025	AT2G03930	AT2G19290	AT1G71320
AT1G54040	AT2G06095	AT2G03931	AT2G19510	AT1G71770
AT1G54420	AT2G06105	AT2G03933	AT2G19960	AT1G72580
AT1G54720	AT2G06420	AT2G03936	AT2G22940	AT1G75090
AT1G54775	AT2G06500	AT2G03937	AT2G23142	AT1G75920
AT1G54950	AT2G06541	AT2G03965	AT2G24340	AT1G75945
AT1G55120	AT2G06555	AT2G03980	AT2G24870	AT1G76190
AT1G55325	AT2G06845	AT2G04031	AT2G26350	AT1G76780
AT1G55350	AT2G07020	AT2G04037	AT2G26620	AT1G76990
AT1G55540	AT2G07040	AT2G04060	AT2G26800	AT1G77220
AT1G56080	AT2G07240	AT2G04063	AT2G28640	AT1G77815
AT1G56100	AT2G07280	AT2G04090	AT2G29605	AT1G77960
AT1G56290	AT2G07310	AT2G04160	AT2G29850	AT1G77990
AT1G56500	AT2G07680	AT2G04190	AT2G29920	AT1G78340
AT1G56510	AT2G07750	AT2G04925	AT2G29925	AT1G78630
AT1G57760	AT2G07800	AT2G05100	AT2G30730	AT1G79150
AT1G57775	AT2G07981	AT2G05117	AT2G31700	AT1G80960
AT1G58230	AT2G08986	AT2G05350	AT2G33175	AT2G01280
AT1G58242	AT2G10260	AT2G05360	AT2G35250	AT2G01450
AT1G58250	AT2G10440	AT2G05635	AT2G35280	AT2G01660
AT1G58390	AT2G10615	AT2G05642	AT2G36710	AT2G01830
AT1G58520	AT2G10625	AT2G05752	AT2G36870	AT2G01880
AT1G58525	AT2G10920	AT2G05915	AT2G37125	AT2G01900
AT1G58602	AT2G10950	AT2G06025	AT2G37370	AT2G01910
AT1G59610	AT2G10965	AT2G06095	AT2G38195	AT2G01918
AT1G59780	AT2G11005	AT2G06105	AT2G38220	AT2G01960
AT1G59930	AT2G11010	AT2G06500	AT2G41590	AT2G01990
AT1G59980	AT2G11045	AT2G06541	AT2G46800	AT2G02103
AT1G61200	AT2G11522	AT2G06555	AT3G02610	AT2G02280
AT1G62310	AT2G11620	AT2G06570	AT3G03260	AT2G02390
AT1G62540	AT2G11810	AT2G06845	AT3G05410	AT2G02400
AT1G62560	AT2G11815	AT2G06983	AT3G10900	AT2G02490
AT1G62580	AT2G11851	AT2G07020	AT3G11165	AT2G02493
AT1G62895	AT2G12405	AT2G07040	AT3G18700	AT2G02635
AT1G63410	AT2G12875	AT2G07190	AT3G19350	AT2G02695
AT1G63490	AT2G12900	AT2G07240	AT3G19600	AT2G02800
AT1G63540	AT2G12935	AT2G07280	AT3G21473	AT2G03250
AT1G63950	AT2G12940	AT2G07310	AT3G22125	AT2G03260
AT1G64340	AT2G13720	AT2G07440	AT3G22142	AT2G03330
AT1G64790	AT2G13820	AT2G07560	AT3G22710	AT2G03567
AT1G65350	AT2G13845	AT2G07680	AT3G22935	AT2G03570
AT1G65440	AT2G14000	AT2G07981	AT3G23380	AT2G03750
AT1G65450	AT2G14100	AT2G08986	AT3G24542	AT2G03821
AT1G65960	AT2G14265	AT2G10025	AT3G25460	AT2G03930
AT1G65985	AT2G14270	AT2G10260	AT3G27040	AT2G03933
AT1G66100	AT2G14700	AT2G10615	AT3G27270	AT2G03937
AT1G66570	AT2G15050	AT2G10625	AT3G27329	AT2G03965
AT1G66880	AT2G15110	AT2G10920	AT3G27999	AT2G03980
AT1G67120	AT2G15420	AT2G10950	AT3G28410	AT2G04063
AT1G67235	AT2G15710	AT2G10965	AT3G28870	AT2G04066
AT1G67390	AT2G16018	AT2G10975	AT3G29080	AT2G04090
AT1G68040	AT2G16030	AT2G11005	AT3G29110	AT2G04160
AT1G68890	AT2G16040	AT2G11010	AT3G29190	AT2G04190
AT1G69940	AT2G16490	AT2G11045	AT3G29455	AT2G04925
AT1G70060	AT2G16505	AT2G11522	AT3G29637	AT2G04940
AT1G70300	AT2G16676	AT2G11810	AT3G29638	AT2G05100
AT1G71320	AT2G16970	AT2G11815	AT3G29639	AT2G05117
AT1G71770	AT2G17420	AT2G11851	AT3G29645	AT2G05335
AT1G73960	AT2G17510	AT2G12405	AT3G29720	AT2G05360
AT1G75090	AT2G17920	AT2G12875	AT3G29796	AT2G05540
AT1G75920	AT2G18360	AT2G12900	AT3G30160	AT2G05635
AT1G75945	AT2G18480	AT2G12935	AT3G30200	AT2G05755
AT1G76780	AT2G18660	AT2G12940	AT3G30230	AT2G06005
AT1G77300	AT2G18880	AT2G13150	AT3G30235	AT2G06025
AT1G77600	AT2G19150	AT2G13430	AT3G30290	AT2G06095
AT1G77815	AT2G19360	AT2G13450	AT3G30320	AT2G06255
AT1G77960	AT2G19510	AT2G13463	AT3G30520	AT2G06541
AT1G77990	AT2G19520	AT2G13547	AT3G30525	AT2G06555
AT1G79000	AT2G19850	AT2G13720	AT3G30540	AT2G06645
AT1G79150	AT2G20950	AT2G13760	AT3G30770	AT2G06845
AT1G79990	AT2G21100	AT2G13820	AT3G30805	AT2G06960
AT1G80070	AT2G21550	AT2G13845	AT3G30820	AT2G07040
AT1G80930	AT2G21920	AT2G14265	AT3G30823	AT2G07190
AT2G01008	AT2G22440	AT2G14560	AT3G31402	AT2G07680
AT2G01050	AT2G23220	AT2G14670	AT3G31900	AT2G10625
AT2G01130	AT2G24340	AT2G14765	AT3G31910	AT2G10920
AT2G01450	AT2G24625	AT2G15050	AT3G31925	AT2G10950
AT2G01660	AT2G24870	AT2G16030	AT3G31950	AT2G10975
AT2G01830	AT2G24880	AT2G16040	AT3G32260	AT2G11005
AT2G01900	AT2G25160	AT2G16490	AT3G32280	AT2G11522
AT2G01910	AT2G25370	AT2G16505	AT3G32400	AT2G11810
AT2G01918	AT2G26350	AT2G16620	AT3G32904	AT2G11815
AT2G01980	AT2G26620	AT2G16970	AT3G33187	AT2G11851
AT2G01990	AT2G27320	AT2G17920	AT3G33528	AT2G12405
AT2G02103	AT2G28640	AT2G18130	AT3G42060	AT2G12940
AT2G02390	AT2G29605	AT2G18360	AT3G42075	AT2G13430
AT2G02400	AT2G29850	AT2G18660	AT3G42130	AT2G13540
AT2G02490	AT2G29920	AT2G18880	AT3G42153	AT2G13550
AT2G02493	AT2G30730	AT2G18938	AT3G42155	AT2G13620
AT2G02550	AT2G30920	AT2G19150	AT3G42180	AT2G13820
AT2G02635	AT2G31215	AT2G19360	AT3G42550	AT2G13980
AT2G02695	AT2G31700	AT2G19365	AT3G42565	AT2G14100
AT2G02840	AT2G33175	AT2G19510	AT3G42723	AT2G14120
AT2G03140	AT2G34110	AT2G20950	AT3G42770	AT2G14247
AT2G03150	AT2G34100	AT2G21100	AT3G42870	AT2G14265
AT2G03250	AT2G34655	AT2G21550	AT3G42940	AT2G14270
AT2G03260	AT2G34790	AT2G21920	AT3G42990	AT2G14440
AT2G03330	AT2G37370	AT2G22940	AT3G43083	AT2G14510
AT2G03567	AT2G38195	AT2G23142	AT3G43260	AT2G14540
AT2G03570	AT2G38220	AT2G23220	AT3G43340	AT2G14560
AT2G03821	AT2G38255	AT2G24340	AT3G43490	AT2G14846
AT2G03930	AT2G40310	AT2G24615	AT3G43550	AT2G15050
AT2G03965	AT2G41590	AT2G24625	AT3G43570	AT2G15170
AT2G03980	AT2G41640	AT2G24630	AT3G43837	AT2G15340
AT2G04031	AT2G41650	AT2G25410	AT3G44130	AT2G15480
AT2G04060	AT2G43050	AT2G26350	AT3G44210	AT2G15710
AT2G04160	AT2G44560	AT2G26620	AT3G44235	AT2G16090
AT2G04190	AT2G45380	AT2G26800	AT3G44265	AT2G16340
AT2G04675	AT2G46130	AT2G27320	AT3G44510	AT2G16490
AT2G04940	AT2G46765	AT2G29605	AT3G44570	AT2G16505
AT2G05100	AT2G46800	AT2G29920	AT3G44580	AT2G16676
AT2G05105	AT2G46810	AT2G30090	AT3G44730	AT2G16970
AT2G05117	AT3G01345	AT2G30730	AT3G44980	AT2G17320
AT2G05335	AT3G03260	AT2G30920	AT3G45140	AT2G17420
AT2G05350	AT3G05410	AT2G31215	AT3G45200	AT2G17510
AT2G05360	AT3G07380	AT2G31700	AT3G45820	AT2G17690
AT2G05642	AT3G07610	AT2G33175	AT3G45990	AT2G17900
AT2G05752	AT3G08560	AT2G33290	AT3G46120	AT2G18360
AT2G06005	AT3G08720	AT2G33380	AT3G46480	AT2G18480
AT2G06095	AT3G09960	AT2G34110	AT3G46490	AT2G18660
AT2G06105	AT3G10340	AT2G34100	AT3G47920	AT2G18880
AT2G06420	AT3G10950	AT2G34655	AT3G48770	AT2G18938
AT2G06500	AT3G13662	AT2G34790	AT3G49230	AT2G18980
AT2G06541	AT3G14670	AT2G35250	AT3G54730	AT2G19360
AT2G06555	AT3G16525	AT2G35280	AT3G55252	AT2G19365
AT2G06570	AT3G17190	AT2G36710	AT3G55670	AT2G19520
AT2G06645	AT3G18340	AT2G37370	AT4G00020	AT2G19850
AT2G06845	AT3G19600	AT2G38170	AT4G00070	AT2G20570
AT2G06960	AT3G20030	AT2G38195	AT4G00140	AT2G20950
AT2G07020	AT3G20950	AT2G38220	AT4G02300	AT2G21030
AT2G07040	AT3G21570	AT2G38250	AT4G03590	AT2G21100
AT2G07190	AT3G21870	AT2G38255	AT4G03740	AT2G21105
AT2G07215	AT3G22710	AT2G40310	AT4G03830	AT2G21550
AT2G07240	AT3G22940	AT2G41590	AT4G03945	AT2G21770
AT2G07280	AT3G23310	AT2G41640	AT4G04330	AT2G21920
AT2G07560	AT3G23380	AT2G41650	AT4G04490	AT2G22160
AT2G07695	AT3G23470	AT2G44560	AT4G04555	AT2G22240
AT2G07680	AT3G24465	AT2G45380	AT4G04570	AT2G22440
AT2G07750	AT3G24514	AT2G46190	AT4G04580	AT2G22890
AT2G07760	AT3G24542	AT2G46765	AT4G04750	AT2G23142
AT2G10260	AT3G25130	AT2G46800	AT4G05060	AT2G23220
AT2G10440	AT3G26140	AT2G46810	AT4G05210	AT2G24340
AT2G10545	AT3G26440	AT2G48130	AT4G05360	AT2G24625
AT2G10560	AT3G26450	AT3G01345	AT4G05523	AT2G24630
AT2G10602	AT3G26618	AT3G03260	AT4G05553	AT2G24700
AT2G10615	AT3G26934	AT3G05410	AT4G05555	AT2G24870
AT2G10625	AT3G27040	AT3G05725	AT4G05612	AT2G24880
AT2G10950	AT3G27400	AT3G06435	AT4G06688	AT2G24945
AT2G10955	AT3G27680	AT3G07610	AT4G07350	AT2G25160
AT2G10965	AT3G27999	AT3G08560	AT4G07515	AT2G25370
AT2G10970	AT3G28070	AT3G08720	AT4G07526	AT2G25900
AT2G10975	AT3G28080	AT3G10340	AT4G07666	AT2G26340
AT2G11005	AT3G28100	AT3G10900	AT4G07868	AT2G26350
AT2G11010	AT3G28220	AT3G11990	AT4G08025	AT2G26580
AT2G11462	AT3G28870	AT3G13370	AT4G08097	AT2G26620
AT2G11522	AT3G28900	AT3G13662	AT4G08260	AT2G26800
AT2G11620	AT3G28899	AT3G16525	AT4G08267	AT2G27320
AT2G11810	AT3G28930	AT3G16820	AT4G08300	AT2G28900
AT2G11851	AT3G29080	AT3G17190	AT4G08430	AT2G29605
AT2G12200	AT3G29110	AT3G18700	AT4G08450	AT2G29840
AT2G12405	AT3G29130	AT3G19350	AT4G08560	AT2G30090
AT2G12875	AT3G29190	AT3G19600	AT4G08593	AT2G30730
AT2G12900	AT3G29450	AT3G20030	AT4G08620	AT2G30920
AT2G12940	AT3G29638	AT3G20950	AT4G08630	AT2G31215
AT2G13430	AT3G29639	AT3G21473	AT4G08640	AT2G31700
AT2G13450	AT3G29645	AT3G21570	AT4G08670	AT2G32150
AT2G13463	AT3G29720	AT3G22421	AT4G08760	AT2G32170
AT2G13500	AT3G29750	AT3G22710	AT4G08780	AT2G32930
AT2G13510	AT3G29796	AT3G22935	AT4G08874	AT2G33175
AT2G13540	AT3G30200	AT3G22940	AT4G08876	AT2G34110
AT2G13720	AT3G30230	AT3G23380	AT4G08990	AT2G34100
AT2G13760	AT3G30235	AT3G24465	AT4G09070	AT2G34120
AT2G13770	AT3G30290	AT3G24514	AT4G09360	AT2G34655
AT2G13820	AT3G30320	AT3G25720	AT4G09545	AT2G34790
AT2G13845	AT3G30520	AT3G26140	AT4G10220	AT2G35250
AT2G13960	AT3G30525	AT3G26440	AT4G10230	AT2G35280
AT2G14000	AT3G30770	AT3G26450	AT4G10465	AT2G35770
AT2G14080	AT3G30805	AT3G26500	AT4G10613	AT2G37370
AT2G14100	AT3G30820	AT3G26618	AT4G10890	AT2G38220
AT2G14120	AT3G31402	AT3G26880	AT4G11170	AT2G38255
AT2G14440	AT3G31550	AT3G26934	AT4G13280	AT2G40310
AT2G14510	AT3G31900	AT3G27250	AT4G13460	AT2G40955
AT2G14560	AT3G31910	AT3G27331	AT4G13560	AT2G41380
AT2G14670	AT3G31925	AT3G27470	AT4G13570	AT2G41640
AT2G14700	AT3G32260	AT3G27473	AT4G13575	AT2G41650
AT2G14765	AT3G32280	AT3G27680	AT4G13760	AT2G43050
AT2G14945	AT3G32400	AT3G27940	AT4G13992	AT2G44550
AT2G15110	AT3G32904	AT3G27999	AT4G14140	AT2G44560
AT2G15260	AT3G33528	AT3G28070	AT4G14400	AT2G45100
AT2G15420	AT3G41762	AT3G28080	AT4G15050	AT2G45380
AT2G15480	AT3G42060	AT3G28100	AT4G15053	AT2G46130
AT2G15710	AT3G42075	AT3G28220	AT4G15056	AT2G46190
AT2G16015	AT3G42153	AT3G28410	AT4G15290	AT2G46765
AT2G16016	AT3G42180	AT3G28870	AT4G15320	AT2G46800
AT2G16018	AT3G42473	AT3G28900	AT4G15370	AT2G46810
AT2G16030	AT3G42550	AT3G28899	AT4G16015	AT3G02245
AT2G16040	AT3G42565	AT3G28930	AT4G16295	AT3G05725
AT2G16490	AT3G42723	AT3G28956	AT4G16860	AT3G06350
AT2G16505	AT3G42770	AT3G28960	AT4G16920	AT3G06580
AT2G16676	AT3G29794	AT3G29033	AT4G17590	AT3G07380
AT2G16970	AT3G42870	AT3G29110	AT4G18150	AT3G08560
AT2G17320	AT3G43148	AT3G29130	AT4G20170	AT3G08720
AT2G17420	AT3G43260	AT3G29190	AT4G20210	AT3G09960
AT2G17510	AT3G43270	AT3G29450	AT4G21060	AT3G10340
AT2G17905	AT3G43291	AT3G29570	AT4G21820	AT3G11310
AT2G17920	AT3G43340	AT3G29637	AT4G22410	AT3G12145
AT2G17930	AT3G43420	AT3G29638	AT4G23080	AT3G13662
AT2G18130	AT3G43837	AT3G29639	AT4G23560	AT3G13720
AT2G18360	AT3G43990	AT3G29645	AT4G25530	AT3G14670
AT2G18480	AT3G44006	AT3G29720	AT4G26350	AT3G16170
AT2G18660	AT3G44110	AT3G29796	AT4G29035	AT3G16525
AT2G18880	AT3G44220	AT3G30200	AT4G29090	AT3G16680
AT2G18980	AT3G44265	AT3G30235	AT4G29200	AT3G17750
AT2G19360	AT3G44440	AT3G30290	AT4G29654	AT3G19350
AT2G19365	AT3G44703	AT3G30320	AT4G29740	AT3G19600
AT2G19850	AT3G44730	AT3G30520	AT4G40100	AT3G19860
AT2G20290	AT3G44980	AT3G30540	AT5G02700	AT3G20950
AT2G20950	AT3G45130	AT3G30805	AT5G03400	AT3G21473
AT2G21100	AT3G45140	AT3G30820	AT5G05260	AT3G21570
AT2G21550	AT3G45180	AT3G30823	AT5G06020	AT3G21870
AT2G21920	AT3G45200	AT3G30840	AT5G06170	AT3G22710
AT2G22160	AT3G45820	AT3G31402	AT5G07410	AT3G22940
AT2G22440	AT3G45990	AT3G31900	AT5G07570	AT3G23310
AT2G23220	AT3G46120	AT3G31910	AT5G08055	AT3G23470
AT2G23740	AT3G46380	AT3G31925	AT5G11370	AT3G24465
AT2G24340	AT3G46470	AT3G32030	AT5G11790	AT3G25720
AT2G24625	AT3G46490	AT3G32050	AT5G16490	AT3G25855
AT2G24870	AT3G47800	AT3G32280	AT5G18937	AT3G26100
AT2G24880	AT3G47920	AT3G32400	AT5G22150	AT3G26140
AT2G25160	AT3G48720	AT3G32904	AT5G23660	AT3G26440
AT2G25170	AT3G48770	AT3G33293	AT5G24200	AT3G26450
AT2G25370	AT3G50120	AT3G33528	AT5G24480	AT3G26500
AT2G25730	AT3G50320	AT3G42075	AT5G26270	AT3G26510
AT2G25870	AT3G50530	AT3G42180	AT5G26320	AT3G26616
AT2G26340	AT3G50540	AT3G42473	AT5G26580	AT3G26618
AT2G26350	AT3G51860	AT3G42870	AT5G26970	AT3G26740
AT2G26620	AT3G52700	AT3G42990	AT5G27340	AT3G26800
AT2G26890	AT3G54730	AT3G43083	AT5G27530	AT3G26934
AT2G27170	AT3G54800	AT3G43148	AT5G27606	AT3G26940
AT2G28290	AT3G54925	AT3G43260	AT5G27607	AT3G27140
AT2G28360	AT3G55670	AT3G43291	AT5G27800	AT3G27250
AT2G29065	AT3G55860	AT3G43340	AT5G28190	AT3G27400
AT2G29605	AT3G57040	AT3G43490	AT5G28410	AT3G27473
AT2G29850	AT3G57090	AT3G43790	AT5G28550	AT3G27590
AT2G29920	AT3G57587	AT3G43837	AT5G28590	AT3G27610
AT2G29970	AT3G59570	AT3G43890	AT5G28660	AT3G27680
AT2G30730	AT3G60960	AT3G43990	AT5G28720	AT3G27930
AT2G30920	AT4G00020	AT3G44006	AT5G28730	AT3G27999
AT2G31700	AT4G00070	AT3G44070	AT5G28810	AT3G28070
AT2G31900	AT4G00140	AT3G44115	AT5G28823	AT3G28080
AT2G31960	AT4G00330	AT3G44130	AT5G28885	AT3G28100
AT2G32150	AT4G00540	AT3G44210	AT5G28960	AT3G28220
AT2G32250	AT4G00960	AT3G44220	AT5G31412	AT3G28410
AT2G33175	AT4G01010	AT3G44440	AT5G32590	AT3G28590
AT2G33435	AT4G01130	AT3G44510	AT5G32613	AT3G28750
AT2G34110	AT4G01240	AT3G44550	AT5G32619	AT3G28830
AT2G34100	AT4G01335	AT3G44580	AT5G33393	AT3G28870
AT2G34120	AT4G01340	AT3G44703	AT5G33390	AT3G28900
AT2G34655	AT4G01840	AT3G44730	AT5G33806	AT3G28899
AT2G34790	AT4G01900	AT3G45130	AT5G34830	AT3G28925
AT2G35280	AT4G02075	AT3G45140	AT5G34885	AT3G28930
AT2G36710	AT4G02130	AT3G45180	AT5G35050	AT3G28956
AT2G37370	AT4G02300	AT3G45200	AT5G35230	AT3G29033
AT2G38195	AT4G02320	AT3G45800	AT5G35300	AT3G29080
AT2G38220	AT4G02700	AT3G45820	AT5G35475	AT3G29110
AT2G38255	AT4G02910	AT3G45910	AT5G35480	AT3G29130
AT2G40030	AT4G03090	AT3G45990	AT5G35490	AT3G29190
AT2G40310	AT4G03380	AT3G46120	AT5G35510	AT3G29633
AT2G41380	AT4G03570	AT3G46380	AT5G35610	AT3G29637
AT2G41590	AT4G03580	AT3G46480	AT5G35695	AT3G29638
AT2G41600	AT4G03590	AT3G46490	AT5G35737	AT3G29645
AT2G41640	AT4G03740	AT3G47340	AT5G35810	AT3G29690
AT2G41650	AT4G03830	AT3G47350	AT5G35913	AT3G29720
AT2G41790	AT4G03945	AT3G47800	AT5G35926	AT3G29970
AT2G43050	AT4G04110	AT3G48720	AT5G36080	AT3G30165
AT2G44550	AT4G04210	AT3G48770	AT5G36228	AT3G30200
AT2G45100	AT4G04330	AT3G49230	AT5G36300	AT3G30290
AT2G45380	AT4G04402	AT3G50120	AT5G36900	AT3G30320
AT2G46020	AT4G04450	AT3G50530	AT5G38378	AT3G30350
AT2G46130	AT4G04490	AT3G51860	AT5G39160	AT3G30520
AT2G46190	AT4G04540	AT3G52700	AT5G39770	AT3G30805
AT2G46765	AT4G04555	AT3G54730	AT5G40340	AT3G30823
AT2G46800	AT4G04580	AT3G54925	AT5G41660	AT3G30840
AT2G46810	AT4G04620	AT3G55254	AT5G41765	AT3G30842
AT2G48060	AT4G04650	AT3G55670	AT5G42260	AT3G31550
AT3G01320	AT4G04745	AT3G55672	AT5G42567	AT3G32280
AT3G01345	AT4G04750	AT3G55860	AT5G42640	AT3G33528
AT3G02245	AT4G04760	AT3G57040	AT5G42955	AT3G42075
AT3G04240	AT4G05080	AT3G57090	AT5G42957	AT3G42150
AT3G04340	AT4G05210	AT4G00020	AT5G43285	AT3G42153
AT3G05540	AT4G05360	AT4G00070	AT5G43525	AT3G42180
AT3G05725	AT4G05555	AT4G00120	AT5G43610	AT3G42565
AT3G06250	AT4G06479	AT4G00416	AT5G44640	AT3G42770
AT3G06290	AT4G06526	AT4G00540	AT5G44830	AT3G42870
AT3G06350	AT4G06536	AT4G00580	AT5G44840	AT3G43120
AT3G06530	AT4G06688	AT4G00955	AT5G45530	AT3G43260
AT3G07160	AT4G07515	AT4G00960	AT5G45570	AT3G43270
AT3G07380	AT4G07526	AT4G01130	AT5G47260	AT3G43291
AT3G08720	AT4G07666	AT4G01240	AT5G47300	AT3G43420
AT3G08850	AT4G08160	AT4G01335	AT5G48000	AT3G43432
AT3G10340	AT4G08370	AT4G02000	AT5G48110	AT3G43700
AT3G10950	AT4G08390	AT4G02130	AT5G48545	AT3G43790
AT3G12145	AT4G08430	AT4G02300	AT5G48595	AT3G43890
AT3G12590	AT4G08450	AT4G02320	AT5G49010	AT3G43920
AT3G13370	AT4G08545	AT4G02420	AT5G49250	AT3G43990
AT3G13662	AT4G08560	AT4G02700	AT5G49900	AT3G44006
AT3G14172	AT4G08620	AT4G02910	AT5G51195	AT3G44110
AT3G14270	AT4G08630	AT4G03090	AT5G52070	AT3G44115
AT3G14670	AT4G08691	AT4G03380	AT5G52090	AT3G44130
AT3G15130	AT4G08760	AT4G03580	AT5G52155	AT3G44210
AT3G16820	AT4G08780	AT4G03590	AT5G54410	AT3G44220
AT3G16840	AT4G08869	AT4G03740	AT5G56920	AT3G44261
AT3G19190	AT4G08875	AT4G03930	AT5G57670	AT3G44440
AT3G19600	AT4G08876	AT4G04110	AT5G60640	AT3G44510
AT3G19740	AT4G08990	AT4G04330	AT5G61140	AT3G44550
AT3G20950	AT4G09012	AT4G04402	AT5G61470	AT3G44703
AT3G21430	AT4G09360	AT4G04490	AT5G62110	AT3G44730
AT3G21480	AT4G09490	AT4G04510	AT5G63800	AT3G44980
AT3G21570	AT4G09545	AT4G04555	AT5G67120	AT3G45130
AT3G21870	AT4G09690	AT4G04570		AT3G45170
AT3G22125	AT4G09740	AT4G04580		AT3G45180
AT3G22142	AT4G09820	AT4G04620		AT3G45460
AT3G22580	AT4G10210	AT4G04760		AT3G45680
AT3G22935	AT4G10310	AT4G04980		AT3G45820
AT3G22940	AT4G10465	AT4G05210		AT3G45870
AT3G23310	AT4G10613	AT4G05523		AT3G45990
AT3G23380	AT4G10890	AT4G05555		AT3G46120
AT3G24320	AT4G11170	AT4G05612		AT3G46380
AT3G24514	AT4G11340	AT4G06536		AT3G46480
AT3G24542	AT4G11370	AT4G06643		AT3G46490
AT3G25460	AT4G11373	AT4G06688		AT3G46620
AT3G25720	AT4G11380	AT4G07325		AT3G46690
AT3G25855	AT4G11430	AT4G07515		AT3G47340
AT3G26140	AT4G11730	AT4G07526		AT3G47350
AT3G26440	AT4G13280	AT4G07740		AT3G47800
AT3G26450	AT4G13440	AT4G07932		AT3G47920
AT3G26500	AT4G13560	AT4G07965		AT3G48131
AT3G26616	AT4G13577	AT4G08025		AT3G48630
AT3G26618	AT4G13760	AT4G08160		AT3G48720
AT3G27040	AT4G14140	AT4G08267		AT3G48770
AT3G27250	AT4G14400	AT4G08300		AT3G49070
AT3G27329	AT4G15050	AT4G08390		AT3G49230
AT3G27400	AT4G15053	AT4G08450		AT3G50190
AT3G27473	AT4G15290	AT4G08560		AT3G50400
AT3G27600	AT4G15370	AT4G08570		AT3G50530
AT3G27680	AT4G15440	AT4G08593		AT3G51430
AT3G27930	AT4G16860	AT4G08620		AT3G51860
AT3G28070	AT4G16920	AT4G08630		AT3G52700
AT3G28080	AT4G17590	AT4G08670		AT3G53305
AT3G28100	AT4G18110	AT4G08691		AT3G54730
AT3G28220	AT4G18150	AT4G08760		AT3G54800
AT3G28410	AT4G18550	AT4G08780		AT3G54925
AT3G28785	AT4G19240	AT4G08870		AT3G55670
AT3G28870	AT4G19530	AT4G08869		AT3G55672
AT3G28900	AT4G20370	AT4G08874		AT3G55730
AT3G28899	AT4G21060	AT4G08990		AT3G57040
AT3G28925	AT4G22410	AT4G09012		AT3G57090
AT3G28930	AT4G22770	AT4G09070		AT3G57587
AT3G28956	AT4G24660	AT4G09490		AT3G59570
AT3G29033	AT4G24770	AT4G09545		AT3G59630
AT3G29080	AT4G25530	AT4G09740		AT3G60960
AT3G29110	AT4G26350	AT4G09820		AT3G61470
AT3G29130	AT4G26730	AT4G09950		AT4G00020
AT3G29450	AT4G29090	AT4G09960		AT4G00070
AT3G29455	AT4G29654	AT4G10210		AT4G00330
AT3G29633	AT4G29740	AT4G10310		AT4G00400
AT3G29637	AT4G32990	AT4G10465		AT4G00416
AT3G29638	AT4G33300	AT4G10613		AT4G00430
AT3G29639	AT4G34730	AT4G10870		AT4G00540
AT3G29645	AT4G39180	AT4G10890		AT4G00580
AT3G29690	AT4G39280	AT4G11050		AT4G00953
AT3G29720	AT4G39860	AT4G11070		AT4G00955
AT3G29740	AT4G40100	AT4G11170		AT4G00960
AT3G29750	AT5G02700	AT4G11270		AT4G01010
AT3G29796	AT5G03400	AT4G11340		AT4G01130
AT3G29970	AT5G03995	AT4G11373		AT4G01240
AT3G30165	AT5G05260	AT4G11380		AT4G01335
AT3G30200	AT5G06170	AT4G11430		AT4G01840
AT3G30220	AT5G07210	AT4G11730		AT4G01900
AT3G30230	AT5G07570	AT4G11880		AT4G02075
AT3G30235	AT5G11180	AT4G13280		AT4G02130
AT3G30290	AT5G11370	AT4G13310		AT4G02180
AT3G30320	AT5G11790	AT4G13420		AT4G02300
AT3G30370	AT5G15685	AT4G13440		AT4G02320
AT3G30520	AT5G17165	AT4G13560		AT4G02420
AT3G30525	AT5G18570	AT4G13575		AT4G02489
AT3G30540	AT5G18933	AT4G13577		AT4G02620
AT3G30770	AT5G18937	AT4G13760		AT4G02700
AT3G30805	AT5G19200	AT4G13885		AT4G02760
AT3G30820	AT5G21105	AT4G14140		AT4G02830
AT3G30823	AT5G22150	AT4G14400		AT4G02910
AT3G30842	AT5G22420	AT4G15050		AT4G03090
AT3G31402	AT5G23120	AT4G15053		AT4G03190
AT3G31430	AT5G23950	AT4G15056		AT4G03380
AT3G31910	AT5G24200	AT4G15290		AT4G03580
AT3G31925	AT5G24270	AT4G15370		AT4G03740
AT3G31950	AT5G24900	AT4G15440		AT4G03945
AT3G32050	AT5G24960	AT4G16295		AT4G04180
AT3G32280	AT5G24990	AT4G16860		AT4G04210
AT3G32400	AT5G25040	AT4G16920		AT4G04330
AT3G32420	AT5G25240	AT4G16950		AT4G04490
AT3G32904	AT5G25370	AT4G17590		AT4G04510
AT3G33528	AT5G25754	AT4G18110		AT4G04555
AT3G42060	AT5G25970	AT4G18150		AT4G04570
AT3G42075	AT5G26270	AT4G18550		AT4G04580
AT3G42140	AT5G26320	AT4G19240		AT4G04620
AT3G42155	AT5G26700	AT4G19530		AT4G04650
AT3G42160	AT5G26580	AT4G20170		AT4G04745
AT3G42180	AT5G26770	AT4G20210		AT4G04750
AT3G42310	AT5G26970	AT4G20370		AT4G04760
AT3G42550	AT5G27300	AT4G20735		AT4G04970
AT3G42723	AT5G27530	AT4G21060		AT4G04980
AT3G42770	AT5G27607	AT4G21820		AT4G05060
AT3G29794	AT5G27800	AT4G22770		AT4G05110
AT3G43120	AT5G27890	AT4G23080		AT4G06536
AT3G43148	AT5G27960	AT4G23560		AT4G06643
AT3G43260	AT5G28040	AT4G23730		AT4G07825
AT3G43270	AT5G28190	AT4G25530		AT4G07965
AT3G43290	AT5G28237	AT4G26350		AT4G07995
AT3G43291	AT5G28410	AT4G26730		AT4G08039
AT3G43300	AT5G28550	AT4G28080		AT4G08160
AT3G43340	AT5G28590	AT4G29090		AT4G08310
AT3G43420	AT5G28690	AT4G29200		AT4G08390
AT3G43470	AT5G28730	AT4G29740		AT4G08450
AT3G43490	AT5G28810	AT4G34730		AT4G08545
AT3G43790	AT5G28885	AT4G37940		AT4G08570
AT3G43833	AT5G28950	AT4G39180		AT4G08593
AT3G43837	AT5G31412	AT4G39280		AT4G08620
AT3G43940	AT5G32613	AT4G39860		AT4G08760
AT3G44006	AT5G32670	AT4G40100		AT4G08780
AT3G44070	AT5G33390	AT5G02700		AT4G08870
AT3G44115	AT5G33806	AT5G03400		AT4G08869
AT3G44130	AT5G34870	AT5G03995		AT4G08900
AT3G44210	AT5G35230	AT5G04590		AT4G09490
AT3G44220	AT5G35300	AT5G05260		AT4G09545
AT3G44235	AT5G35338	AT5G06020		AT4G10060
AT3G44310	AT5G35375	AT5G07210		AT4G10210
AT3G44550	AT5G35480	AT5G07570		AT4G10230
AT3G44570	AT5G35610	AT5G08315		AT4G10310
AT3G44580	AT5G35640	AT5G11180		AT4G10920
AT3G44730	AT5G35695	AT5G11370		AT4G11170
AT3G45130	AT5G35917	AT5G11790		AT4G11340
AT3G45140	AT5G35920	AT5G12090		AT4G11370
AT3G45460	AT5G35926	AT5G15360		AT4G11373
AT3G45525	AT5G36080	AT5G15685		AT4G11380
AT3G45800	AT5G36225	AT5G16486		AT4G11430
AT3G45820	AT5G36228	AT5G17165		AT4G11700
AT3G45910	AT5G36870	AT5G17320		AT4G11730
AT3G45990	AT5G38190	AT5G17600		AT4G11900
AT3G46120	AT5G38280	AT5G18030		AT4G12320
AT3G46380	AT5G38540	AT5G18570		AT4G13280
AT3G46470	AT5G39170	AT5G18933		AT4G13440
AT3G46480	AT5G39180	AT5G18937		AT4G13460
AT3G46490	AT5G39770	AT5G19540		AT4G13570
AT3G46960	AT5G41380	AT5G21105		AT4G13577
AT3G47350	AT5G41660	AT5G22150		AT4G13760
AT3G47800	AT5G42567	AT5G22420		AT4G13885
AT3G47890	AT5G42640	AT5G23950		AT4G14276
AT3G47920	AT5G42895	AT5G24200		AT4G14400
AT3G48190	AT5G42957	AT5G24240		AT4G14410
AT3G48720	AT5G43610	AT5G24270		AT4G14746
AT3G48770	AT5G44030	AT5G24900		AT4G15053
AT3G49230	AT5G44495	AT5G24960		AT4G15245
AT3G49520	AT5G44585	AT5G24990		AT4G15290
AT3G50110	AT5G44640	AT5G25754		AT4G15370
AT3G50120	AT5G45095	AT5G25760		AT4G15440
AT3G50320	AT5G45180	AT5G25970		AT4G16210
AT3G51860	AT5G45530	AT5G26270		AT4G16233
AT3G52700	AT5G46670	AT5G26320		AT4G16295
AT3G52830	AT5G46871	AT5G26700		AT4G16920
AT3G54730	AT5G47130	AT5G26650		AT4G16990
AT3G54800	AT5G47260	AT5G26970		AT4G17910
AT3G54925	AT5G47280	AT5G27300		AT4G18150
AT3G55160	AT5G48545	AT5G27340		AT4G18550
AT3G55670	AT5G48860	AT5G27606		AT4G18990
AT3G55860	AT5G51195	AT5G27607		AT4G19420
AT3G57040	AT5G51650	AT5G27800		AT4G19530
AT3G57090	AT5G51760	AT5G27870		AT4G20210
AT3G59570	AT5G52070	AT5G27890		AT4G20370
AT3G60960	AT5G52090	AT5G27893		AT4G20735
AT3G61050	AT5G52115	AT5G28040		AT4G21060
AT3G62900	AT5G53110	AT5G28220		AT4G21400
AT4G00005	AT5G54460	AT5G28237		AT4G21520
AT4G00020	AT5G54720	AT5G28410		AT4G21820
AT4G00070	AT5G55565	AT5G28550		AT4G22770
AT4G00120	AT5G56970	AT5G28590		AT4G23100
AT4G00130	AT5G60945	AT5G28690		AT4G23730
AT4G00140	AT5G60964	AT5G28730		AT4G24660
AT4G00330	AT5G61470	AT5G28780		AT4G24680
AT4G00430	AT5G62110	AT5G28810		AT4G24730
AT4G00953	AT5G63625	AT5G28823		AT4G24770
AT4G00955	AT5G63800	AT5G28885		AT4G25530
AT4G00960	AT5G64687	AT5G28910		AT4G26320
AT4G01010	AT5G65005	AT5G28950		AT4G27890
AT4G01130	AT5G65685	AT5G28960		AT4G28570
AT4G01240	AT5G66595	AT5G29624		AT4G29090
AT4G02075	AT5G67120	AT5G31412		AT4G29200
AT4G02130		AT5G30360		AT4G29300
AT4G02300		AT5G32590		AT4G29740
AT4G02320		AT5G32613		AT4G30825
AT4G02660		AT5G33390		AT4G31354
AT4G02700		AT5G34869		AT4G31910
AT4G02760		AT5G34828		AT4G32990
AT4G02910		AT5G34905		AT4G33300
AT4G03090		AT5G35300		AT4G34690
AT4G03380		AT5G35375		AT4G34730
AT4G03570		AT5G35475		AT4G36925
AT4G03580		AT5G35480		AT4G37940
AT4G03590		AT5G35490		AT4G39180
AT4G03740		AT5G35610		AT4G39280
AT4G03830		AT5G35640		AT4G39860
AT4G03950		AT5G35737		AT5G01080
AT4G04110		AT5G35913		AT5G02700
AT4G04180		AT5G35917		AT5G04267
AT4G04330		AT5G35920		AT5G04853
AT4G04350		AT5G35926		AT5G04930
AT4G04402		AT5G36080		AT5G06020
AT4G04415		AT5G36150		AT5G06030
AT4G04490		AT5G36225		AT5G06040
AT4G04555		AT5G36260		AT5G06170
AT4G04570		AT5G36870		AT5G07170
AT4G04580		AT5G37150		AT5G07210
AT4G04650		AT5G37560		AT5G07430
AT4G04745		AT5G38280		AT5G08315
AT4G04750		AT5G38378		AT5G10100
AT4G04760		AT5G38540		AT5G10660
AT4G04957		AT5G38930		AT5G11180
AT4G04970		AT5G39160		AT5G11370
AT4G05060		AT5G39645		AT5G11790
AT4G05080		AT5G39690		AT5G15210
AT4G05110		AT5G41380		AT5G17165
AT4G05612		AT5G41660		AT5G17167
AT4G06479		AT5G41765		AT5G17600
AT4G06526		AT5G42170		AT5G18030
AT4G06536		AT5G42260		AT5G18570
AT4G06688		AT5G42640		AT5G18890
AT4G07325		AT5G42930		AT5G18933
AT4G07350		AT5G42955		AT5G18937
AT4G07380		AT5G42957		AT5G19200
AT4G07445		AT5G43610		AT5G19210
AT4G07524		AT5G44030		AT5G19540
AT4G07526		AT5G44270		AT5G20320
AT4G07666		AT5G44585		AT5G20850
AT4G07670		AT5G44640		AT5G21100
AT4G07740		AT5G44830		AT5G21105
AT4G07932		AT5G44840		AT5G22030
AT4G07965		AT5G45095		AT5G22420
AT4G08025		AT5G45230		AT5G22500
AT4G08097		AT5G45570		AT5G22505
AT4G08310		AT5G45920		AT5G22590
AT4G08370		AT5G46920		AT5G23115
AT4G08430		AT5G46930		AT5G23120
AT4G08450		AT5G47130		AT5G23380
AT4G08545		AT5G47280		AT5G23950
AT4G08560		AT5G47300		AT5G24040
AT4G08593		AT5G48110		AT5G24200
AT4G08620		AT5G48515		AT5G24220
AT4G08630		AT5G48545		AT5G24270
AT4G08640		AT5G48860		AT5G24450
AT4G08670		AT5G49440		AT5G24500
AT4G08691		AT5G49630		AT5G24900
AT4G08760		AT5G51195		AT5G24960
AT4G08870		AT5G51650		AT5G24990
AT4G08869		AT5G52070		AT5G25195
AT4G08900		AT5G52115		AT5G25240
AT4G08990		AT5G53110		AT5G25370
AT4G09012		AT5G54410		AT5G25754
AT4G09360		AT5G54460		AT5G25760
AT4G09490		AT5G54720		AT5G25970
AT4G09545		AT5G55565		AT5G26270
AT4G09660		AT5G56970		AT5G26320
AT4G09820		AT5G57670		AT5G26700
AT4G10060		AT5G60945		AT5G26970
AT4G10210		AT5G60964		AT5G27300
AT4G10310		AT5G61140		AT5G27340
AT4G10465		AT5G61470		AT5G27606
AT4G10700		AT5G62110		AT5G27870
AT4G10920		AT5G63625		AT5G28010
AT4G11170		AT5G63800		AT5G28040
AT4G11340		AT5G64687		AT5G28237
AT4G11373		AT5G65005		AT5G28620
AT4G11380		AT5G65685		AT5G28690
AT4G11730		AT5G66595		AT5G28730
AT4G11880		AT5G66650		AT5G28910
AT4G11900		AT5G67120		AT5G31412
AT4G13280				AT5G32440
AT4G13440				AT5G32613
AT4G13560				AT5G33370
AT4G13885				AT5G35160
AT4G13992				AT5G35338
AT4G14140				AT5G35375
AT4G14400				AT5G35405
AT4G14410				AT5G35450
AT4G15053				AT5G35480
AT4G15180				AT5G35610
AT4G15290				AT5G35640
AT4G15370				AT5G35810
AT4G16015				AT5G35926
AT4G16860				AT5G36150
AT4G16920				AT5G36228
AT4G16990				AT5G36870
AT4G18150				AT5G37170
AT4G18600				AT5G37400
AT4G18710				AT5G37480
AT4G19240				AT5G37500
AT4G19530				AT5G37630
AT4G20210				AT5G37680
AT4G20370				AT5G38220
AT4G20735				AT5G38378
AT4G21060				AT5G38540
AT4G21410				AT5G39080
AT4G21520				AT5G39110
AT4G22410				AT5G39160
AT4G22770				AT5G39690
AT4G22970				AT5G39770
AT4G23560				AT5G40340
AT4G23730				AT5G40360
AT4G24680				AT5G41380
AT4G24770				AT5G41660
AT4G28570				AT5G41765
AT4G29090				AT5G41770
AT4G29200				AT5G42504
AT4G29305				AT5G42895
AT4G29654				AT5G42905
AT4G29740				AT5G42930
AT4G30990				AT5G42957
AT4G31570				AT5G43525
AT4G31910				AT5G43610
AT4G32990				AT5G44030
AT4G33200				AT5G44050
AT4G33240				AT5G44160
AT4G33300				AT5G44495
AT4G34730				AT5G44585
AT4G36080				AT5G44640
AT4G37940				AT5G44830
AT4G38120				AT5G44840
AT4G38760				AT5G44870
AT4G39080				AT5G45180
AT4G39180				AT5G45230
AT4G39280				AT5G45530
AT4G39420				AT5G45920
AT4G39710				AT5G45980
AT4G39850				AT5G46320
AT4G39860				AT5G46780
AT4G40100				AT5G46871
AT5G01400				AT5G46920
AT5G02700				AT5G46930
AT5G03400				AT5G47260
AT5G03995				AT5G48110
AT5G04290				AT5G48180
AT5G04460				AT5G48190
AT5G05260				AT5G48545
AT5G05560				AT5G48860
AT5G07210				AT5G49630
AT5G07290				AT5G51000
AT5G07430				AT5G51090
AT5G07570				AT5G51650
AT5G07740				AT5G51760
AT5G08230				AT5G52070
AT5G08650				AT5G52090
AT5G10100				AT5G52115
AT5G11180				AT5G52605
AT5G11700				AT5G53110
AT5G11790				AT5G53200
AT5G12090				AT5G53410
AT5G12370				AT5G53660
AT5G12400				AT5G54410
AT5G13000				AT5G54460
AT5G13530				AT5G54720
AT5G13980				AT5G55250
AT5G15210				AT5G55565
AT5G15540				AT5G56850
AT5G15685				AT5G56920
AT5G16270				AT5G57360
AT5G16280				AT5G57840
AT5G17165				AT5G60945
AT5G17167				AT5G60964
AT5G17600				AT5G62110
AT5G17730				AT5G62165
AT5G18933				AT5G63625
AT5G18937				AT5G64120
AT5G19200				AT5G64140
AT5G19540				AT5G64687
AT5G20320				AT5G64790
AT5G21100				AT5G65610
AT5G21105				AT5G65685
AT5G22420				AT5G66595
AT5G22500				AT5G66650
AT5G22505				AT5G67120
AT5G22590
AT5G23110
AT5G23120
AT5G24240
AT5G24270
AT5G24450
AT5G24740
AT5G24960
AT5G24990
AT5G25040
AT5G25195
AT5G25370
AT5G25754
AT5G25970
AT5G26240
AT5G26270
AT5G26320
AT5G26700
AT5G26650
AT5G26640
AT5G26580
AT5G26850
AT5G27170
AT5G27300
AT5G27530
AT5G27606
AT5G27607
AT5G27790
AT5G27890
AT5G28010
AT5G28040
AT5G28090
AT5G28190
AT5G28220
AT5G28237
AT5G28420
AT5G28463
AT5G28462
AT5G28550
AT5G28590
AT5G28690
AT5G28720
AT5G28730
AT5G28780
AT5G28810
AT5G28885
AT5G28950
AT5G30341
AT5G31412
AT5G30360
AT5G32590
AT5G32613
AT5G32670
AT5G33393
AT5G33390
AT5G33806
AT5G33898
AT5G34869
AT5G34870
AT5G35050
AT5G35160
AT5G35210
AT5G35230
AT5G35375
AT5G35475
AT5G35480
AT5G35603
AT5G35610
AT5G35640
AT5G35810
AT5G35913
AT5G35917
AT5G35920
AT5G35926
AT5G35930
AT5G36080
AT5G36150
AT5G36180
AT5G36210
AT5G36225
AT5G36260
AT5G36300
AT5G36870
AT5G36900
AT5G38150
AT5G38190
AT5G38220
AT5G38280
AT5G38378
AT5G38540
AT5G39050
AT5G39620
AT5G40480
AT5G40820
AT5G40910
AT5G41240
AT5G41380
AT5G41660
AT5G41765
AT5G42895
AT5G42905
AT5G42930
AT5G42955
AT5G42957
AT5G43500
AT5G43610
AT5G43900
AT5G44030
AT5G44050
AT5G44180
AT5G44270
AT5G44495
AT5G44574
AT5G44640
AT5G44800
AT5G44830
AT5G44840
AT5G45095
AT5G45180
AT5G45530
AT5G45570
AT5G45920
AT5G46210
AT5G46660
AT5G46930
AT5G47020
AT5G47690
AT5G48190
AT5G48545
AT5G48860
AT5G49590
AT5G49900
AT5G51195
AT5G51200
AT5G51650
AT5G51660
AT5G52070
AT5G52090
AT5G52115
AT5G53110
AT5G53200
AT5G54410
AT5G54440
AT5G54460
AT5G54720
AT5G55250
AT5G55565
AT5G56920
AT5G56970
AT5G60040
AT5G60640
AT5G60945
AT5G60964
AT5G61140
AT5G61460
AT5G61470
AT5G62110
AT5G62600
AT5G63420
AT5G63625
AT5G64070
AT5G64140
AT5G64687
AT5G65005
AT5G65610
AT5G66595
AT5G67320

## Sheet: DMR
Granges reported by Narsail et al. overlapped with TAIR10 annotated features to obtain DMGs:
	seqnames	start	end	width	strand	gene_id
1	1	192634	193670	1037	-	AT1G01530
2	1	511765	513721	1957	-	AT1G02470
3	1	588003	589480	1478	+	AT1G02700
4	1	756414	758678	2265	+	AT1G03150
5	1	780519	782946	2428	+	AT1G03200
6	1	792222	793060	839	-	AT1G03240
7	1	1161289	1161982	694	-	AT1G04330
8	1	1438048	1441933	3886	-	AT1G05030
9	1	1444983	1446116	1134	+	AT1G05035
10	1	1520278	1523023	2746	+	AT1G05240
11	1	1728658	1729789	1132	-	AT1G05783
12	1	1874885	1877573	2689	-	AT1G06148
13	1	2473165	2475128	1964	-	AT1G07980
14	1	2986874	2987393	520	-	AT1G09245
15	1	2993381	2993820	440	+	AT1G09260
16	1	3343686	3345632	1947	-	AT1G10190
17	1	3414823	3416474	1652	-	AT1G10400
18	1	3496911	3499439	2529	-	AT1G10586
19	1	3740664	3744675	4012	+	AT1G11170
20	1	3979823	3981079	1257	-	AT1G11785
21	1	4061363	4063549	2187	-	AT1G12020
22	1	4989562	4992805	3244	+	AT1G14580
23	1	5099572	5102558	2987	+	AT1G14800
24	1	5171181	5171956	776	+	AT1G15010
25	1	5172081	5172923	843	+	AT1G15015
26	1	5389952	5391672	1721	+	AT1G15670
27	1	5820080	5822013	1934	+	AT1G17020
28	1	5863109	5864059	951	-	AT1G17147
29	1	5865707	5867495	1789	+	AT1G17150
30	1	6100964	6105347	4384	+	AT1G17745
31	1	6211832	6213591	1760	-	AT1G18060
32	1	6235895	6238799	2905	+	AT1G18130
33	1	6588542	6589338	797	+	AT1G19086
34	1	6657260	6659569	2310	-	AT1G19260
35	1	6714492	6716439	1948	-	AT1G19410
36	1	6756237	6757420	1184	-	AT1G19510
37	1	7023682	7024439	758	+	AT1G20280
38	1	7253998	7258952	4955	-	AT1G20860
39	1	7665664	7665936	273	+	AT1G21835
40	1	7976424	7978810	2387	-	AT1G22570
41	1	8044232	8045665	1434	-	AT1G22720
42	1	8373239	8375897	2659	-	AT1G23670
43	1	8646056	8647674	1619	+	AT1G24380
44	1	8656021	8657997	1977	+	AT1G24420
45	1	9412783	9417604	4822	-	AT1G27110
46	1	9575538	9582376	6839	+	AT1G27570
47	1	9706657	9707298	642	-	AT1G27870
48	1	9862041	9864779	2739	-	AT1G28230
49	1	9996713	10000455	3743	+	AT1G28440
50	1	10058456	10063460	5005	-	AT1G28630
51	1	10114912	10115749	838	+	AT1G29005
52	1	10347363	10349017	1655	+	AT1G29620
53	1	10441053	10445657	4605	+	AT1G29830
54	1	10923919	10926561	2643	-	AT1G30780
55	1	11349697	11355587	5891	+	AT1G31710
56	1	11365285	11369839	4555	-	AT1G31740
57	1	11610114	11610625	512	+	AT1G32225
58	1	11642593	11645237	2645	+	AT1G32270
59	1	11661815	11662122	308	+	AT1G32337
60	1	11666886	11668690	1805	-	AT1G32350
61	1	11982889	11985299	2411	+	AT1G33070
62	1	11985650	11990520	4871	+	AT1G33080
63	1	11997500	12001421	3922	+	AT1G33100
64	1	12180483	12184528	4046	+	AT1G33600
65	1	12301325	12303330	2006	-	AT1G33870
66	1	12332834	12340409	7576	-	AT1G33950
67	1	12361832	12363493	1662	+	AT1G34015
68	1	12443547	12446764	3218	-	AT1G34170
69	1	12498000	12498800	801	+	AT1G34290
70	1	12508548	12511520	2973	-	AT1G34310
71	1	12556005	12559082	3078	+	AT1G34390
72	1	12577722	12580824	3103	+	AT1G34410
73	1	12591348	12593579	2232	-	AT1G34440
74	1	12595110	12602379	7270	+	AT1G34460
75	1	12660497	12663870	3374	+	AT1G34580
76	1	12902718	12906171	3454	-	AT1G35215
77	1	12927303	12930523	3221	-	AT1G35240
78	1	12930980	12931555	576	+	AT1G35242
79	1	12932024	12934656	2633	-	AT1G35250
80	1	12958841	12962853	4013	-	AT1G35320
81	1	13066087	13066596	510	+	AT1G35500
82	1	13158466	13160284	1819	-	AT1G35625
83	1	13220471	13224681	4211	+	AT1G35710
84	1	13346878	13354225	7348	-	AT1G35895
85	1	13528257	13529470	1214	+	AT1G36150
86	1	13545965	13558600	12636	+	AT1G36180
87	1	13635336	13635521	186	-	AT1G36272
88	1	13669425	13671203	1779	+	AT1G36310
89	1	13681704	13683045	1342	-	AT1G36325
90	1	13683663	13685066	1404	-	AT1G36340
91	1	13761926	13764265	2340	+	AT1G36510
92	1	13816459	13818556	2098	-	AT1G36580
93	1	13835620	13836954	1335	-	AT1G36622
94	1	13867568	13869490	1923	+	AT1G36675
95	1	14003819	14005502	1684	+	AT1G36940
96	1	14009673	14010822	1150	-	AT1G36950
97	1	14136413	14138703	2291	+	AT1G37113
98	1	14733525	14745983	12459	+	AT1G39070
99	1	15926676	15935529	8854	+	AT1G42470
100	1	15980135	15983571	3437	-	AT1G42560
101	1	16263805	16264945	1141	+	AT1G43160
102	1	16467298	16470500	3203	+	AT1G43670
103	1	16563811	16567399	3589	+	AT1G43780
104	1	16672582	16673952	1371	-	AT1G43950
105	1	16796400	16800321	3922	-	AT1G44170
106	1	16807828	16810565	2738	-	AT1G44180
107	1	16864831	16866787	1957	-	AT1G44542
108	1	16870221	16873427	3207	+	AT1G44575
109	1	16875092	16876549	1458	-	AT1G44608
110	1	17004256	17005923	1668	-	AT1G44980
111	1	17009051	17011929	2879	+	AT1G45000
112	1	17083077	17090588	7512	-	AT1G45160
113	1	17115762	17119246	3485	+	AT1G45191
114	1	17324318	17324911	594	+	AT1G47265
115	1	17331972	17334412	2441	-	AT1G47280
116	1	17417492	17419442	1951	+	AT1G47480
117	1	17431009	17432401	1393	-	AT1G47497
118	1	17681157	17683719	2563	-	AT1G47960
119	1	17723382	17727243	3862	+	AT1G48050
120	1	17813886	17817441	3556	-	AT1G48260
121	1	17844350	17844900	551	-	AT1G48285
122	1	17934746	17936946	2201	+	AT1G48510
123	1	18019274	18020642	1369	+	AT1G48725
124	1	18020337	18022277	1941	-	AT1G48730
125	1	18055229	18059521	4293	+	AT1G48820
126	1	18110814	18111463	650	-	AT1G48953
127	1	18128524	18131522	2999	-	AT1G49005
128	1	18320490	18322505	2016	-	AT1G49500
129	1	18380804	18386146	5343	-	AT1G49670
130	1	18438012	18439115	1104	-	AT1G49800
131	1	18494029	18497318	3290	-	AT1G49950
132	1	18546086	18549046	2961	+	AT1G50050
133	1	18551121	18552660	1540	+	AT1G50060
134	1	18977176	18980618	3443	+	AT1G51190
135	1	19064598	19066989	2392	-	AT1G51420
136	1	19386709	19389740	3032	-	AT1G52110
137	1	19595751	19596295	545	+	AT1G52603
138	1	19716402	19723725	7324	+	AT1G52940
139	1	19736482	19737083	602	-	AT1G52970
140	1	19740400	19743449	3050	-	AT1G52990
141	1	19861098	19861475	378	-	AT1G53265
142	1	20020885	20025541	4657	-	AT1G53640
143	1	20032703	20033724	1022	+	AT1G53655
144	1	20154154	20156520	2367	-	AT1G54000
145	1	20170715	20173949	3235	-	AT1G54040
146	1	20194712	20199193	4482	-	AT1G54100
147	1	20358319	20362624	4306	-	AT1G54510
148	1	20437784	20438014	231	-	AT1G54775
149	1	20488088	20491291	3204	-	AT1G54950
150	1	20511519	20513681	2163	+	AT1G54990
151	1	20560258	20563269	3012	-	AT1G55110
152	1	20566030	20569322	3293	+	AT1G55120
153	1	20731589	20734066	2478	-	AT1G55535
154	1	20974161	20976372	2212	-	AT1G56080
155	1	20980369	20984115	3747	-	AT1G56100
156	1	21167565	21173632	6068	+	AT1G56510
157	1	21179237	21180888	1652	+	AT1G56530
158	1	21390003	21390565	563	+	AT1G57760
159	1	21401235	21401798	564	-	AT1G57777
160	1	21581964	21582370	407	-	AT1G58242
161	1	21610909	21611388	480	+	AT1G58265
162	1	21627758	21630118	2361	-	AT1G58300
163	1	21729913	21738808	8896	+	AT1G58520
164	1	21729913	21731344	1432	+	AT1G58525
165	1	21746354	21766048	19695	+	AT1G58602
166	1	21993220	21999632	6413	-	AT1G59780
167	1	22024945	22025421	477	-	AT1G59835
168	1	22080689	22086845	6157	+	AT1G59980
169	1	22459000	22459650	651	+	AT1G60986
170	1	22617370	22619853	2484	+	AT1G61320
171	1	22835078	22838635	3558	+	AT1G61820
172	1	23033403	23039787	6385	-	AT1G62310
173	1	23092915	23093869	955	+	AT1G62410
174	1	23151634	23155728	4095	+	AT1G62540
175	1	23159734	23162881	3148	+	AT1G62560
176	1	23173286	23176931	3646	+	AT1G62580
177	1	23295989	23296858	870	+	AT1G62895
178	1	23566958	23569495	2538	+	AT1G63540
179	1	23650840	23655453	4614	+	AT1G63750
180	1	23707131	23711944	4814	-	AT1G63870
181	1	23734848	23735745	898	+	AT1G63950
182	1	23878066	23881073	3008	+	AT1G64340
183	1	23995909	23998832	2924	+	AT1G64600
184	1	24039706	24040636	931	-	AT1G64700
185	1	24064822	24083428	18607	-	AT1G64790
186	1	24286742	24289329	2588	+	AT1G65380
187	1	24315722	24319092	3371	+	AT1G65450
188	1	24551807	24557730	5924	+	AT1G65960
189	1	24562398	24568966	6569	-	AT1G65985
190	1	24605538	24606722	1185	-	AT1G66100
191	1	24682907	24683996	1090	-	AT1G66235
192	1	24824356	24826683	2328	+	AT1G66540
193	1	24835244	24837441	2198	-	AT1G66570
194	1	24894523	24897259	2737	+	AT1G66750
195	1	24946928	24955694	8767	+	AT1G66880
196	1	25003818	25007647	3830	-	AT1G67000
197	1	25244690	25247343	2654	+	AT1G67390
198	1	25325138	25327286	2149	+	AT1G67570
199	1	25493193	25496053	2861	+	AT1G68010
200	1	25608432	25609405	974	-	AT1G68325
201	1	25974861	25975997	1137	+	AT1G69085
202	1	26343275	26345058	1784	-	AT1G69940
203	1	26882485	26883818	1334	+	AT1G71320
204	1	26990525	26994259	3735	-	AT1G71770
205	1	27334076	27334771	696	-	AT1G72580
206	1	28187447	28189765	2319	-	AT1G75090
207	1	28504041	28507168	3128	+	AT1G75920
208	1	28515245	28515916	672	-	AT1G75945
209	1	28592059	28592820	762	+	AT1G76190
210	1	28814434	28822256	7823	+	AT1G76780
211	1	28932119	28936371	4253	+	AT1G76990
212	1	29012674	29015846	3173	+	AT1G77220
213	1	29263348	29263650	303	-	AT1G77815
214	1	29310021	29313571	3551	-	AT1G77960
215	1	29317767	29323352	5586	-	AT1G77990
216	1	29472845	29474003	1159	-	AT1G78340
217	1	29575806	29577880	2075	+	AT1G78630
218	1	29772510	29778016	5507	-	AT1G79150
219	1	30415123	30419047	3925	+	AT1G80960
220	2	145676	149394	3719	+	AT2G01280
221	2	199491	203126	3636	-	AT2G01450
222	2	290573	292688	2116	-	AT2G01660
223	2	362983	369707	6725	-	AT2G01830
224	2	391421	394184	2764	-	AT2G01880
225	2	405762	409203	3442	+	AT2G01900
226	2	416021	420661	4641	+	AT2G01910
227	2	424060	425810	1751	-	AT2G01918
228	2	450379	451910	1532	+	AT2G01960
229	2	464994	466955	1962	-	AT2G01990
230	2	530241	531636	1396	-	AT2G02103
231	2	600491	601439	949	-	AT2G02280
232	2	628730	631165	2436	+	AT2G02390
233	2	631140	632637	1498	-	AT2G02400
234	2	667041	668284	1244	+	AT2G02490
235	2	667142	668055	914	-	AT2G02493
236	2	725076	731178	6103	-	AT2G02635
237	2	752139	754145	2007	-	AT2G02695
238	2	795515	799591	4077	-	AT2G02800
239	2	981934	986756	4823	-	AT2G03250
240	2	987934	992332	4399	-	AT2G03260
241	2	1008460	1014122	5663	+	AT2G03330
242	2	1085525	1086607	1083	+	AT2G03567
243	2	1085560	1085988	429	-	AT2G03570
244	2	1147774	1149261	1488	-	AT2G03750
245	2	1167303	1168206	904	-	AT2G03821
246	2	1204920	1206249	1330	-	AT2G03930
247	2	1217531	1218043	513	+	AT2G03933
248	2	1224349	1224850	502	+	AT2G03937
249	2	1251510	1252989	1480	+	AT2G03965
250	2	1259058	1262740	3683	+	AT2G03980
251	2	1349758	1350177	420	-	AT2G04063
252	2	1352887	1353517	631	-	AT2G04066
253	2	1362380	1364788	2409	-	AT2G04090
254	2	1401268	1407827	6560	-	AT2G04160
255	2	1427321	1430406	3086	-	AT2G04190
256	2	1729666	1730190	525	-	AT2G04925
257	2	1735963	1740568	4606	-	AT2G04940
258	2	1822990	1824480	1491	-	AT2G05100
259	2	1838592	1839014	423	-	AT2G05117
260	2	1942520	1943101	582	+	AT2G05335
261	2	1956115	1959303	3189	-	AT2G05360
262	2	2033154	2034283	1130	+	AT2G05540
263	2	2089484	2091016	1533	+	AT2G05635
264	2	2170760	2173943	3184	+	AT2G05755
265	2	2332317	2336257	3941	+	AT2G06005
266	2	2348059	2352174	4116	+	AT2G06025
267	2	2373522	2374745	1224	+	AT2G06095
268	2	2457573	2459940	2368	+	AT2G06255
269	2	2598222	2600326	2105	-	AT2G06541
270	2	2604148	2604927	780	-	AT2G06555
271	2	2647991	2649647	1657	-	AT2G06645
272	2	2753443	2756008	2566	+	AT2G06845
273	2	2867672	2870352	2681	-	AT2G06960
274	2	2916416	2919392	2977	+	AT2G07040
275	2	2987367	2988945	1579	+	AT2G07190
276	2	3514668	3522658	7991	+	AT2G07680
277	2	4295362	4300871	5510	-	AT2G10625
278	2	4301708	4302134	427	-	AT2G10920
279	2	4314243	4317882	3640	-	AT2G10950
280	2	4334959	4335909	951	+	AT2G10975
281	2	4348511	4349577	1067	+	AT2G11005
282	2	4622122	4622752	631	+	AT2G11522
283	2	4743162	4746813	3652	+	AT2G11810
284	2	4757429	4758920	1492	-	AT2G11815
285	2	4785961	4790030	4070	+	AT2G11851
286	2	5010792	5011590	799	-	AT2G12405
287	2	5317475	5319090	1616	+	AT2G12940
288	2	5590052	5591422	1371	+	AT2G13430
289	2	5636884	5643066	6183	+	AT2G13540
290	2	5648329	5649847	1519	-	AT2G13550
291	2	5677908	5680801	2894	+	AT2G13620
292	2	5774089	5776342	2254	-	AT2G13820
293	2	5869853	5870368	516	-	AT2G13980
294	2	5934483	5936371	1889	-	AT2G14100
295	2	5953940	5960263	6324	-	AT2G14120
296	2	6034282	6035375	1094	+	AT2G14247
297	2	6044120	6045141	1022	-	AT2G14265
298	2	6045579	6046045	467	+	AT2G14270
299	2	6143073	6147419	4347	+	AT2G14440
300	2	6170942	6175095	4154	-	AT2G14510
301	2	6197663	6199406	1744	-	AT2G14540
302	2	6213617	6215932	2316	+	AT2G14560
303	2	6382368	6382810	443	+	AT2G14846
304	2	6518749	6521549	2801	+	AT2G15050
305	2	6587570	6588321	752	+	AT2G15170
306	2	6677225	6677928	704	+	AT2G15340
307	2	6758430	6763501	5072	+	AT2G15480
308	2	6842648	6845103	2456	+	AT2G15710
309	2	6986830	6990080	3251	-	AT2G16090
310	2	7073134	7073484	351	+	AT2G16340
311	2	7146000	7147981	1982	-	AT2G16490
312	2	7156839	7157770	932	-	AT2G16505
313	2	7230346	7232223	1878	-	AT2G16676
314	2	7369452	7375688	6237	+	AT2G16970
315	2	7533455	7536004	2550	-	AT2G17320
316	2	7564240	7566601	2362	+	AT2G17420
317	2	7609236	7616342	7107	-	AT2G17510
318	2	7682162	7684083	1922	+	AT2G17690
319	2	7773220	7776825	3606	-	AT2G17900
320	2	7976700	7979430	2731	-	AT2G18360
321	2	8009101	8011277	2177	-	AT2G18480
322	2	8089411	8091736	2326	-	AT2G18660
323	2	8172189	8178995	6807	+	AT2G18880
324	2	8202216	8203004	789	+	AT2G18938
325	2	8233335	8235440	2106	-	AT2G18980
326	2	8378664	8383374	4711	+	AT2G19360
327	2	8380020	8381326	1307	-	AT2G19365
328	2	8455756	8459642	3887	+	AT2G19520
329	2	8568569	8569890	1322	+	AT2G19850
330	2	8855302	8857758	2457	+	AT2G20570
331	2	9002843	9005944	3102	+	AT2G20950
332	2	9024536	9025764	1229	-	AT2G21030
333	2	9048131	9049404	1274	-	AT2G21100
334	2	9048192	9048203	12	+	AT2G21105
335	2	9226917	9230205	3289	+	AT2G21550
336	2	9284391	9289744	5354	+	AT2G21770
337	2	9343410	9347159	3750	-	AT2G21920
338	2	9425143	9425460	318	-	AT2G22160
339	2	9451605	9454300	2696	-	AT2G22240
340	2	9528910	9530060	1151	+	AT2G22440
341	2	9742224	9743467	1244	-	AT2G22890
342	2	9850176	9850619	444	+	AT2G23142
343	2	9884550	9886752	2203	+	AT2G23220
344	2	10355430	10359546	4117	-	AT2G24340
345	2	10468340	10469286	947	+	AT2G24625
346	2	10471196	10474610	3415	-	AT2G24630
347	2	10512884	10515411	2528	-	AT2G24700
348	2	10588569	10589615	1047	-	AT2G24870
349	2	10590554	10590862	309	-	AT2G24880
350	2	10610833	10612232	1400	+	AT2G24945
351	2	10708993	10711281	2289	-	AT2G25160
352	2	10806680	10809945	3266	+	AT2G25370
353	2	11041331	11043256	1926	+	AT2G25900
354	2	11215208	11217033	1826	+	AT2G26340
355	2	11217142	11220541	3400	-	AT2G26350
356	2	11303455	11307010	3556	-	AT2G26580
357	2	11325069	11326835	1767	-	AT2G26620
358	2	11429019	11432797	3779	-	AT2G26800
359	2	11692884	11694916	2033	+	AT2G27320
360	2	12414108	12415661	1554	-	AT2G28900
361	2	12657909	12660087	2179	-	AT2G29605
362	2	12732387	12733983	1597	-	AT2G29840
363	2	12843510	12845597	2088	-	AT2G30090
364	2	13092593	13094677	2085	+	AT2G30730
365	2	13157089	13160886	3798	-	AT2G30920
366	2	13299807	13300302	496	+	AT2G31215
367	2	13480510	13481568	1059	+	AT2G31700
368	2	13658888	13660948	2061	+	AT2G32150
369	2	13666396	13671754	5359	+	AT2G32170
370	2	13965714	13968957	3244	-	AT2G32930
371	2	14062699	14063623	925	-	AT2G33175
372	2	14392551	14403317	10767	+	AT2G34110
373	2	14399534	14413489	13956	-	AT2G34100
374	2	14405339	14405551	213	+	AT2G34120
375	2	14596565	14597543	979	+	AT2G34655
376	2	14673840	14677398	3559	-	AT2G34790
377	2	14846653	14848662	2010	-	AT2G35250
378	2	14859378	14860200	823	-	AT2G35280
379	2	15034037	15036556	2520	-	AT2G35770
380	2	15679107	15684718	5612	+	AT2G37370
381	2	16007891	16010932	3042	+	AT2G38220
382	2	16022334	16024854	2521	-	AT2G38255
383	2	16834065	16835711	1647	+	AT2G40310
384	2	17092669	17095132	2464	+	AT2G40955
385	2	17251819	17253194	1376	+	AT2G41380
386	2	17360374	17363788	3415	+	AT2G41640
387	2	17362645	17364518	1874	+	AT2G41650
388	2	17902370	17904443	2074	+	AT2G43050
389	2	18389381	18391142	1762	-	AT2G44550
390	2	18391753	18393729	1977	-	AT2G44560
391	2	18595178	18598481	3304	-	AT2G45100
392	2	18699428	18703093	3666	-	AT2G45380
393	2	18957212	18957925	714	+	AT2G46130
394	2	18971769	18972804	1036	+	AT2G46190
395	2	19220194	19220586	393	+	AT2G46765
396	2	19235374	19239577	4204	+	AT2G46800
397	2	19239694	19242772	3079	+	AT2G46810
398	3	421772	422732	961	+	AT3G02245
399	3	1692510	1693378	869	+	AT3G05725
400	3	1924270	1927850	3581	-	AT3G06350
401	3	2048900	2052147	3248	-	AT3G06580
402	3	2360988	2362824	1837	-	AT3G07380
403	3	2600091	2601907	1817	+	AT3G08560
404	3	2648372	2651231	2860	-	AT3G08720
405	3	3061945	3063594	1650	+	AT3G09960
406	3	3203988	3208135	4148	+	AT3G10340
407	3	3542536	3544333	1798	-	AT3G11310
408	3	3874487	3876302	1816	-	AT3G12145
409	3	4467090	4468498	1409	+	AT3G13662
410	3	4494979	4496800	1822	-	AT3G13720
411	3	4927682	4929018	1337	+	AT3G14670
412	3	5475855	5480349	4495	+	AT3G16170
413	3	5621885	5625108	3224	+	AT3G16525
414	3	5683336	5684278	943	+	AT3G16680
415	3	6073731	6078748	5018	+	AT3G17750
416	3	6705474	6706127	654	+	AT3G19350
417	3	6808585	6811808	3224	-	AT3G19600
418	3	6903757	6906207	2451	+	AT3G19860
419	3	7342675	7344744	2070	+	AT3G20950
420	3	7565166	7567014	1849	+	AT3G21473
421	3	7599782	7600920	1139	-	AT3G21570
422	3	7703799	7704958	1160	-	AT3G21870
423	3	8026202	8027274	1073	-	AT3G22710
424	3	8131468	8132706	1239	+	AT3G22940
425	3	8338871	8343737	4867	+	AT3G23310
426	3	8414616	8418784	4169	+	AT3G23470
427	3	8894870	8895140	271	-	AT3G24465
428	3	9380234	9381405	1172	+	AT3G25720
429	3	9459411	9460299	889	-	AT3G25855
430	3	9536859	9540453	3595	+	AT3G26100
431	3	9559555	9563322	3768	-	AT3G26140
432	3	9676564	9683499	6936	+	AT3G26440
433	3	9681235	9683506	2272	-	AT3G26450
434	3	9707912	9710100	2189	-	AT3G26500
435	3	9710326	9712900	2575	-	AT3G26510
436	3	9787574	9788141	568	-	AT3G26616
437	3	9788231	9790451	2221	+	AT3G26618
438	3	9827682	9828917	1236	+	AT3G26740
439	3	9862173	9862778	606	+	AT3G26800
440	3	9927523	9929269	1747	-	AT3G26934
441	3	9936582	9939305	2724	-	AT3G26940
442	3	10006891	10008174	1284	-	AT3G27140
443	3	10061009	10062870	1862	+	AT3G27250
444	3	10140200	10143249	3050	+	AT3G27400
445	3	10169123	10172060	2938	-	AT3G27473
446	3	10220326	10221857	1532	+	AT3G27590
447	3	10225486	10228264	2779	-	AT3G27610
448	3	10254886	10255290	405	-	AT3G27680
449	3	10369298	10372534	3237	-	AT3G27930
450	3	10402872	10403511	640	+	AT3G27999
451	3	10447845	10451064	3220	+	AT3G28070
452	3	10451403	10455323	3921	+	AT3G28080
453	3	10456029	10461000	4972	+	AT3G28100
454	3	10524181	10526733	2553	+	AT3G28220
455	3	10640152	10642071	1920	-	AT3G28410
456	3	10718320	10718787	468	+	AT3G28590
457	3	10791499	10792846	1348	-	AT3G28750
458	3	10831162	10833436	2275	+	AT3G28830
459	3	10890355	10891839	1485	+	AT3G28870
460	3	10902003	10904458	2456	-	AT3G28900
461	3	10902184	10902515	332	+	AT3G28899
462	3	10957887	10959610	1724	+	AT3G28925
463	3	10959641	10961461	1821	-	AT3G28930
464	3	10980401	10982757	2357	-	AT3G28956
465	3	11024007	11024889	883	+	AT3G29033
466	3	11069352	11071376	2025	+	AT3G29080
467	3	11082152	11086003	3852	-	AT3G29110
468	3	11099603	11104073	4471	-	AT3G29130
469	3	11159192	11163336	4145	-	AT3G29190
470	3	11452509	11453528	1020	-	AT3G29633
471	3	11471115	11472130	1016	-	AT3G29637
472	3	11473109	11475559	2451	+	AT3G29638
473	3	11480384	11481190	807	-	AT3G29645
474	3	11540641	11541549	909	-	AT3G29690
475	3	11549418	11551369	1952	-	AT3G29720
476	3	11745197	11746570	1374	+	AT3G29970
477	3	11797730	11798191	462	-	AT3G30165
478	3	11827752	11834262	6511	-	AT3G30200
479	3	11917230	11919546	2317	-	AT3G30290
480	3	11931287	11934694	3408	+	AT3G30320
481	3	11960298	11961917	1620	-	AT3G30350
482	3	12130340	12132173	1834	+	AT3G30520
483	3	12488978	12489925	948	-	AT3G30805
484	3	12560822	12562099	1278	-	AT3G30823
485	3	12588452	12589026	575	-	AT3G30840
486	3	12593810	12600432	6623	-	AT3G30842
487	3	12836283	12837110	828	+	AT3G31550
488	3	13233832	13240154	6323	+	AT3G32280
489	3	14082640	14084346	1707	-	AT3G33528
490	3	14297931	14299337	1407	+	AT3G42075
491	3	14309275	14311638	2364	+	AT3G42150
492	3	14311751	14312254	504	-	AT3G42153
493	3	14324181	14328722	4542	-	AT3G42180
494	3	14683051	14683410	360	-	AT3G42565
495	3	14867122	14870083	2962	+	AT3G42770
496	3	14949456	14951279	1824	+	AT3G42870
497	3	15094048	15095989	1942	+	AT3G43120
498	3	15219454	15221723	2270	+	AT3G43260
499	3	15222125	15225495	3371	-	AT3G43270
500	3	15231277	15232108	832	-	AT3G43291
501	3	15345315	15345679	365	+	AT3G43420
502	3	15359783	15360090	308	-	AT3G43432
503	3	15601754	15603898	2145	+	AT3G43700
504	3	15655319	15660126	4808	+	AT3G43790
505	3	15741297	15743612	2316	-	AT3G43890
506	3	15753387	15760859	7473	+	AT3G43920
507	3	15782538	15785184	2647	-	AT3G43990
508	3	15796133	15796837	705	+	AT3G44006
509	3	15868631	15871256	2626	-	AT3G44110
510	3	15874918	15875456	539	+	AT3G44115
511	3	15881870	15883638	1769	+	AT3G44130
512	3	15916270	15917332	1063	+	AT3G44210
513	3	15927939	15929839	1901	+	AT3G44220
514	3	15954539	15954667	129	-	AT3G44261
515	3	16070840	16071256	417	+	AT3G44440
516	3	16108100	16111316	3217	-	AT3G44510
517	3	16137576	16142270	4695	+	AT3G44550
518	3	16239471	16244674	5204	+	AT3G44703
519	3	16283833	16291128	7296	+	AT3G44730
520	3	16441023	16442098	1076	+	AT3G44980
521	3	16512170	16517781	5612	-	AT3G45130
522	3	16537538	16538305	768	+	AT3G45170
523	3	16538237	16539244	1008	-	AT3G45180
524	3	16678434	16680043	1610	-	AT3G45460
525	3	16770888	16773185	2298	+	AT3G45680
526	3	16840030	16840983	954	-	AT3G45820
527	3	16867033	16868926	1894	+	AT3G45870
528	3	16900778	16904136	3359	-	AT3G45990
529	3	16935921	16939766	3846	-	AT3G46120
530	3	17059218	17059896	679	-	AT3G46380
531	3	17103173	17105625	2453	+	AT3G46480
532	3	17115483	17119790	4308	+	AT3G46490
533	3	17178601	17180559	1959	-	AT3G46620
534	3	17197443	17199363	1921	-	AT3G46690
535	3	17437840	17441431	3592	-	AT3G47340
536	3	17446818	17450742	3925	+	AT3G47350
537	3	17634804	17637204	2401	+	AT3G47800
538	3	17682952	17683854	903	+	AT3G47920
539	3	17775456	17775587	132	-	AT3G48131
540	3	18018226	18018808	583	-	AT3G48630
541	3	18046144	18049474	3331	+	AT3G48720
542	3	18078452	18087414	8963	-	AT3G48770
543	3	18192347	18193867	1521	-	AT3G49070
544	3	18254232	18255485	1254	+	AT3G49230
545	3	18608113	18611263	3151	-	AT3G50190
546	3	18704764	18706672	1909	+	AT3G50400
547	3	18753337	18757145	3809	+	AT3G50530
548	3	19086344	19088150	1807	+	AT3G51430
549	3	19239305	19242913	3609	+	AT3G51860
550	3	19532195	19538403	6209	-	AT3G52700
551	3	19763618	19765268	1651	+	AT3G53305
552	3	20259003	20260458	1456	+	AT3G54730
553	3	20286070	20290268	4199	+	AT3G54800
554	3	20349435	20349980	546	-	AT3G54925
555	3	20658013	20659503	1491	-	AT3G55670
556	3	20660960	20661460	501	+	AT3G55672
557	3	20681827	20684063	2237	-	AT3G55730
558	3	21109059	21111567	2509	+	AT3G57040
559	3	21128396	21131089	2694	+	AT3G57090
560	3	21328263	21329634	1372	+	AT3G57587
561	3	22000804	22006132	5329	-	AT3G59570
562	3	22025003	22028523	3521	-	AT3G59630
563	3	22535676	22538684	3009	+	AT3G60960
564	3	22745514	22747444	1931	+	AT3G61470
565	4	2895	10504	7610	-	AT4G00020
566	4	29072	31426	2355	-	AT4G00070
567	4	142570	145719	3150	-	AT4G00330
568	4	173953	176870	2918	-	AT4G00400
569	4	179022	179513	492	+	AT4G00416
570	4	185285	187680	2396	-	AT4G00430
571	4	234597	237582	2986	-	AT4G00540
572	4	247927	250406	2480	+	AT4G00580
573	4	410090	410816	727	+	AT4G00953
574	4	412107	413810	1704	+	AT4G00955
575	4	414204	416355	2152	+	AT4G00960
576	4	434217	437605	3389	-	AT4G01010
577	4	485743	488226	2484	+	AT4G01130
578	4	517795	521972	4178	-	AT4G01240
579	4	553332	554187	856	+	AT4G01335
580	4	793177	795237	2061	+	AT4G01840
581	4	821546	823569	2024	+	AT4G01900
582	4	913334	916509	3176	-	AT4G02075
583	4	944324	947249	2926	-	AT4G02130
584	4	959964	963678	3715	+	AT4G02180
585	4	1009301	1013036	3736	-	AT4G02300
586	4	1022725	1026179	3455	-	AT4G02320
587	4	1064114	1066571	2458	-	AT4G02420
588	4	1097532	1097645	114	-	AT4G02489
589	4	1149248	1151355	2108	-	AT4G02620
590	4	1188983	1193611	4629	+	AT4G02700
591	4	1223959	1229014	5056	-	AT4G02760
592	4	1262245	1264101	1857	+	AT4G02830
593	4	1288486	1289615	1130	-	AT4G02910
594	4	1366053	1371557	5505	-	AT4G03090
595	4	1404887	1407402	2516	-	AT4G03190
596	4	1485049	1490228	5180	-	AT4G03380
597	4	1596985	1599091	2107	+	AT4G03580
598	4	1661992	1663515	1524	-	AT4G03740
599	4	1877872	1878545	674	+	AT4G03945
600	4	2020420	2023992	3573	+	AT4G04180
601	4	2029855	2031942	2088	+	AT4G04210
602	4	2116553	2118617	2065	-	AT4G04330
603	4	2231717	2234689	2973	-	AT4G04490
604	4	2242072	2244930	2859	+	AT4G04510
605	4	2265647	2266799	1153	-	AT4G04555
606	4	2288616	2292965	4350	+	AT4G04570
607	4	2293704	2294906	1203	-	AT4G04580
608	4	2328442	2330590	2149	-	AT4G04620
609	4	2353989	2355213	1225	-	AT4G04650
610	4	2412618	2413447	830	-	AT4G04745
611	4	2417800	2422822	5023	+	AT4G04750
612	4	2424030	2427769	3740	+	AT4G04760
613	4	2536925	2543273	6349	+	AT4G04970
614	4	2543692	2548130	4439	-	AT4G04980
615	4	2590065	2592541	2477	-	AT4G05060
616	4	2624867	2629058	4192	-	AT4G05110
617	4	3360719	3361516	798	+	AT4G06536
618	4	3758957	3759880	924	+	AT4G06643
619	4	4643747	4645338	1592	+	AT4G07825
620	4	4808635	4809352	718	+	AT4G07965
621	4	4842688	4843814	1127	-	AT4G07995
622	4	4884848	4886035	1188	-	AT4G08039
623	4	5159033	5162867	3835	-	AT4G08160
624	4	5248806	5252327	3522	-	AT4G08310
625	4	5314871	5317963	3093	+	AT4G08390
626	4	5365501	5371211	5711	+	AT4G08450
627	4	5436600	5439167	2568	+	AT4G08545
628	4	5454580	5456100	1521	-	AT4G08570
629	4	5469345	5470466	1122	+	AT4G08593
630	4	5500313	5506313	6001	+	AT4G08620
631	4	5584739	5591133	6395	-	AT4G08760
632	4	5604105	5608290	4186	+	AT4G08780
633	4	5646395	5648868	2474	-	AT4G08870
634	4	5657228	5659574	2347	-	AT4G08869
635	4	5703311	5705439	2129	+	AT4G08900
636	4	6015562	6016575	1014	-	AT4G09490
637	4	6037565	6037937	373	+	AT4G09545
638	4	6288821	6295402	6582	+	AT4G10060
639	4	6357052	6360377	3326	+	AT4G10210
640	4	6366261	6367185	925	+	AT4G10230
641	4	6391854	6395922	4069	+	AT4G10310
642	4	6696712	6699266	2555	-	AT4G10920
643	4	6811103	6817339	6237	+	AT4G11170
644	4	6894208	6899130	4923	-	AT4G11340
645	4	6907488	6908442	955	+	AT4G11370
646	4	6913984	6919763	5780	+	AT4G11373
647	4	6919817	6925969	6153	+	AT4G11380
648	4	6952799	6954242	1444	+	AT4G11430
649	4	7058086	7058637	552	-	AT4G11700
650	4	7067035	7070968	3934	+	AT4G11730
651	4	7149903	7153681	3779	-	AT4G11900
652	4	7313779	7316871	3093	-	AT4G12320
653	4	7733114	7736745	3632	-	AT4G13280
654	4	7810014	7812610	2597	+	AT4G13440
655	4	7823894	7827004	3111	-	AT4G13460
656	4	7884516	7885982	1467	+	AT4G13570
657	4	7895719	7898499	2781	-	AT4G13577
658	4	7988058	7989648	1591	+	AT4G13760
659	4	8028911	8030754	1844	-	AT4G13885
660	4	8220756	8221277	522	+	AT4G14276
661	4	8294165	8299195	5031	+	AT4G14400
662	4	8299397	8301667	2271	+	AT4G14410
663	4	8462437	8464485	2049	-	AT4G14746
664	4	8591930	8593834	1905	-	AT4G15053
665	4	8706514	8707048	535	+	AT4G15245
666	4	8721482	8726733	5252	-	AT4G15290
667	4	8773730	8779685	5956	-	AT4G15370
668	4	8835368	8838676	3309	+	AT4G15440
669	4	9176499	9178139	1641	-	AT4G16210
670	4	9188005	9188737	733	+	AT4G16233
671	4	9215680	9216135	456	-	AT4G16295
672	4	9517950	9525800	7851	-	AT4G16920
673	4	9558571	9565569	6999	+	AT4G16990
674	4	9951173	9954236	3064	-	AT4G17910
675	4	10050211	10054031	3821	+	AT4G18150
676	4	10224661	10227140	2480	-	AT4G18550
677	4	10401777	10404393	2617	-	AT4G18990
678	4	10587166	10591633	4468	-	AT4G19420
679	4	10651744	10657282	5539	+	AT4G19530
680	4	10913470	10918371	4902	-	AT4G20210
681	4	11000771	11003010	2240	-	AT4G20370
682	4	11122563	11124467	1905	+	AT4G20735
683	4	11240730	11245049	4320	+	AT4G21060
684	4	11398857	11402180	3324	-	AT4G21400
685	4	11447429	11450571	3143	-	AT4G21520
686	4	11577419	11584073	6655	+	AT4G21820
687	4	11963579	11965769	2191	-	AT4G22770
688	4	12102135	12107695	5561	-	AT4G23100
689	4	12362166	12365203	3038	+	AT4G23730
690	4	12722912	12725835	2924	-	AT4G24660
691	4	12732494	12740094	7601	+	AT4G24680
692	4	12752521	12754306	1786	-	AT4G24730
693	4	12765761	12769419	3659	-	AT4G24770
694	4	13038360	13042464	4105	+	AT4G25530
695	4	13317053	13317640	588	-	AT4G26320
696	4	13886033	13887272	1240	+	AT4G27890
697	4	14119353	14122616	3264	+	AT4G28570
698	4	14333528	14335255	1728	+	AT4G29090
699	4	14398054	14400198	2145	-	AT4G29200
700	4	14433991	14434524	534	-	AT4G29300
701	4	14566183	14569380	3198	+	AT4G29740
702	4	15009471	15012588	3118	+	AT4G30825
703	4	15218069	15220811	2743	+	AT4G31354
704	4	15440971	15444006	3036	+	AT4G31910
705	4	15920230	15923010	2781	+	AT4G32990
706	4	16050456	16056526	6071	-	AT4G33300
707	4	16555463	16556097	635	-	AT4G34690
708	4	16569368	16573955	4588	-	AT4G34730
709	4	17403744	17404450	707	+	AT4G36925
710	4	17835217	17838969	3753	-	AT4G37940
711	4	18243726	18248805	5080	-	AT4G39180
712	4	18280098	18284931	4834	-	AT4G39280
713	4	18498202	18501682	3481	+	AT4G39860
714	5	28532	29086	555	-	AT5G01080
715	5	609381	611747	2367	-	AT5G02700
716	5	1182025	1182294	270	-	AT5G04267
717	5	1410527	1410703	177	-	AT5G04853
718	5	1444638	1449879	5242	+	AT5G04930
719	5	1811938	1812393	456	+	AT5G06020
720	5	1813919	1814371	453	+	AT5G06030
721	5	1815128	1816037	910	+	AT5G06040
722	5	1869791	1871719	1929	+	AT5G06170
723	5	2222763	2225469	2707	+	AT5G07170
724	5	2252237	2256018	3782	+	AT5G07210
725	5	2352436	2354338	1903	+	AT5G07430
726	5	2676021	2676713	693	-	AT5G08315
727	5	3157694	3161708	4015	+	AT5G10100
728	5	3370096	3372348	2253	+	AT5G10660
729	5	3557238	3561575	4338	-	AT5G11180
730	5	3627849	3629717	1869	+	AT5G11370
731	5	3799408	3803216	3809	+	AT5G11790
732	5	4937465	4939207	1743	-	AT5G15210
733	5	5643118	5647807	4690	-	AT5G17165
734	5	5645309	5646067	759	+	AT5G17167
735	5	5799432	5801418	1987	-	AT5G17600
736	5	5968352	5969190	839	+	AT5G18030
737	5	6171572	6174944	3373	-	AT5G18570
738	5	6301652	6304088	2437	+	AT5G18890
739	5	6313387	6314344	958	+	AT5G18933
740	5	6324012	6325083	1072	+	AT5G18937
741	5	6458776	6461060	2285	+	AT5G19200
742	5	6461268	6463866	2599	+	AT5G19210
743	5	6593642	6597916	4275	+	AT5G19540
744	5	6859212	6869307	10096	-	AT5G20320
745	5	7070491	7072968	2478	-	AT5G20850
746	5	7168106	7170961	2856	+	AT5G21100
747	5	7172604	7177985	5382	+	AT5G21105
748	5	7289703	7296344	6642	-	AT5G22030
749	5	7429769	7432825	3057	+	AT5G22420
750	5	7470328	7474133	3806	+	AT5G22500
751	5	7472540	7473849	1310	-	AT5G22505
752	5	7504536	7505838	1303	+	AT5G22590
753	5	7777595	7777623	29	-	AT5G23115
754	5	7778017	7780907	2891	+	AT5G23120
755	5	7866742	7870384	3643	+	AT5G23380
756	5	8082650	8083772	1123	+	AT5G23950
757	5	8125949	8127346	1398	-	AT5G24040
758	5	8202919	8205824	2906	+	AT5G24200
759	5	8225861	8227782	1922	+	AT5G24220
760	5	8238428	8243443	5016	-	AT5G24270
761	5	8348160	8353303	5144	+	AT5G24450
762	5	8367302	8368937	1636	-	AT5G24500
763	5	8563800	8566812	3013	-	AT5G24900
764	5	8599735	8603321	3587	-	AT5G24960
765	5	8610313	8611948	1636	+	AT5G24990
766	5	8716180	8716423	244	+	AT5G25195
767	5	8746594	8747290	697	-	AT5G25240
768	5	8803829	8807783	3955	-	AT5G25370
769	5	8953375	8957339	3965	+	AT5G25754
770	5	8967655	8969369	1715	+	AT5G25760
771	5	9066278	9068511	2234	+	AT5G25970
772	5	9206375	9208136	1762	+	AT5G26270
773	5	9238227	9241333	3107	+	AT5G26320
774	5	9308290	9309625	1336	-	AT5G26700
775	5	9486874	9487456	583	-	AT5G26970
776	5	9620810	9625136	4327	+	AT5G27300
777	5	9635885	9636884	1000	+	AT5G27340
778	5	9752002	9753404	1403	+	AT5G27606
779	5	9878689	9881848	3160	-	AT5G27870
780	5	10024623	10026051	1429	+	AT5G28010
781	5	10035543	10039286	3744	-	AT5G28040
782	5	10207287	10213598	6312	-	AT5G28237
783	5	10612529	10613004	476	-	AT5G28620
784	5	10722695	10725008	2314	+	AT5G28690
785	5	10779003	10780218	1216	+	AT5G28730
786	5	10930539	10933188	2650	-	AT5G28910
787	5	11541463	11543768	2306	-	AT5G31412
788	5	12076717	12078603	1887	+	AT5G32440
789	5	12263255	12265041	1787	+	AT5G32613
790	5	12602468	12604832	2365	-	AT5G33370
791	5	13414629	13417445	2817	+	AT5G35160
792	5	13549136	13550124	989	-	AT5G35338
793	5	13592197	13593149	953	+	AT5G35375
794	5	13604162	13604744	583	-	AT5G35405
795	5	13666524	13671200	4677	+	AT5G35450
796	5	13687847	13689596	1750	-	AT5G35480
797	5	13819506	13820293	788	-	AT5G35610
798	5	13834633	13835641	1009	+	AT5G35640
799	5	13993428	13994549	1122	-	AT5G35810
800	5	14062676	14066323	3648	+	AT5G35926
801	5	14220634	14226211	5578	-	AT5G36150
802	5	14271349	14273258	1910	+	AT5G36228
803	5	14518008	14534060	16053	+	AT5G36870
804	5	14712734	14714551	1818	+	AT5G37170
805	5	14834208	14836408	2201	+	AT5G37400
806	5	14884191	14885969	1779	-	AT5G37480
807	5	14889245	14895233	5989	-	AT5G37500
808	5	14947227	14952806	5580	+	AT5G37630
809	5	14969596	14971343	1748	-	AT5G37680
810	5	15268674	15271456	2783	+	AT5G38220
811	5	15344448	15344711	264	+	AT5G38378
812	5	15426556	15430794	4239	-	AT5G38540
813	5	15641442	15643216	1775	+	AT5G39080
814	5	15657697	15658632	936	-	AT5G39110
815	5	15679005	15680141	1137	-	AT5G39160
816	5	15888171	15890187	2017	+	AT5G39690
817	5	15919241	15927549	8309	-	AT5G39770
818	5	16130881	16135393	4513	-	AT5G40340
819	5	16144792	16146671	1880	+	AT5G40360
820	5	16561278	16563732	2455	-	AT5G41380
821	5	16656708	16658405	1698	+	AT5G41660
822	5	16716552	16717558	1007	-	AT5G41765
823	5	16717946	16721222	3277	+	AT5G41770
824	5	16996900	16997127	228	+	AT5G42504
825	5	17196762	17197163	402	+	AT5G42895
826	5	17201414	17202323	910	-	AT5G42905
827	5	17210533	17214220	3688	-	AT5G42930
828	5	17233599	17234132	534	-	AT5G42957
829	5	17488088	17488516	429	+	AT5G43525
830	5	17518880	17521098	2219	+	AT5G43610
831	5	17714390	17719723	5334	+	AT5G44030
832	5	17722402	17726543	4142	+	AT5G44050
833	5	17772856	17775749	2894	+	AT5G44160
834	5	17926302	17926710	409	-	AT5G44495
835	5	17984527	17986431	1905	+	AT5G44585
836	5	18011146	18012882	1737	+	AT5G44640
837	5	18100080	18101885	1806	-	AT5G44830
838	5	18104769	18107140	2372	-	AT5G44840
839	5	18114461	18119006	4546	+	AT5G44870
840	5	18274179	18276586	2408	-	AT5G45180
841	5	18302147	18308303	6157	-	AT5G45230
842	5	18454188	18457303	3116	-	AT5G45530
843	5	18622647	18625697	3051	+	AT5G45920
844	5	18648886	18650836	1951	+	AT5G45980
845	5	18788086	18788910	825	-	AT5G46320
846	5	18978953	18980183	1231	+	AT5G46780
847	5	19017942	19018710	769	+	AT5G46871
848	5	19053472	19056073	2602	+	AT5G46920
849	5	19056505	19057243	739	-	AT5G46930
850	5	19189411	19192516	3106	+	AT5G47260
851	5	19500988	19504534	3547	-	AT5G48110
852	5	19540937	19542760	1824	-	AT5G48180
853	5	19542778	19544429	1652	+	AT5G48190
854	5	19675452	19678194	2743	+	AT5G48545
855	5	19811651	19812865	1215	-	AT5G48860
856	5	20142430	20146690	4261	-	AT5G49630
857	5	20742533	20743669	1137	-	AT5G51000
858	5	20772237	20773194	958	-	AT5G51090
859	5	20978203	20979249	1047	-	AT5G51650
860	5	21026805	21029188	2384	+	AT5G51760
861	5	21161132	21165565	4434	+	AT5G52070
862	5	21167432	21169462	2031	-	AT5G52090
863	5	21174321	21175857	1537	+	AT5G52115
864	5	21345216	21345600	385	-	AT5G52605
865	5	21528950	21533159	4210	+	AT5G53110
866	5	21582614	21584243	1630	+	AT5G53200
867	5	21667939	21668046	108	+	AT5G53410
868	5	21794177	21796092	1916	+	AT5G53660
869	5	22094247	22094906	660	-	AT5G54410
870	5	22110425	22110949	525	-	AT5G54460
871	5	22231448	22232949	1502	-	AT5G54720
872	5	22407427	22410974	3548	-	AT5G55250
873	5	22510017	22513588	3572	-	AT5G55565
874	5	22985115	22988110	2996	-	AT5G56850
875	5	23024896	23025915	1020	+	AT5G56920
876	5	23241320	23244590	3271	+	AT5G57360
877	5	23432790	23435266	2477	-	AT5G57840
878	5	24526245	24526636	392	+	AT5G60945
879	5	24530572	24530924	353	+	AT5G60964
880	5	24942169	24946087	3919	-	AT5G62110
881	5	24964646	24968607	3962	+	AT5G62165
882	5	25470218	25471984	1767	-	AT5G63625
883	5	25659257	25661007	1751	-	AT5G64120
884	5	25667324	25668777	1454	-	AT5G64140
885	5	25858584	25861909	3326	+	AT5G64687
886	5	25902533	25904804	2272	+	AT5G64790
887	5	26219442	26221028	1587	+	AT5G65610
888	5	26273034	26278112	5079	-	AT5G65685
889	5	26581123	26583426	2304	-	AT5G66595
890	5	26603003	26607012	4010	-	AT5G66650
891	5	26787809	26789745	1937	-	AT5G67120

## Sheet: SD dry seed vs. 48h strat
	seqnames	start	end	width	strand	dry_seed_1	dry_seed_2	dry_seed_3	X48hstrat_1	X48hstrat_2	X48hstrat_3	log2FC	scaled.deviance	pvalue	model	adj.pval	CT.SignalDensity	TT.SignalDensity	SignalDensityVariation
AT1G01040	1	23121	31227	8107	*	1	0	0	7	4	4	1.50408	9.63634	0.00190765	Neg.Binomial	0.00291386	4.11167e-05	0.000616751	0.000575634
AT1G01530	1	192634	193670	1037	*	0	0	0	5	8	7	2.03688	17.447	2.95424e-05	Neg.Binomial	7.78711e-05	0	0.0064288	0.0064288
AT1G02080	1	373335	386913	13579	*	1	0	0	9	5	3	1.60944	11.6441	0.000644056	Neg.Binomial	0.00117712	2.45477e-05	0.000417311	0.000392763
AT1G02470	1	511765	513721	1957	*	0	6	1	29	23	20	2.0149	12.6992	0.000365812	Neg.Binomial	0.000728179	0.0011923	0.0122637	0.0110714
AT1G02990	1	681331	687385	6055	*	1	0	0	5	5	2	1.32176	8.99243	0.002711	Neg.Binomial.W	0.00385152	5.50509e-05	0.000660611	0.00060556
AT1G03200	1	780519	782946	2428	*	0	3	1	39	43	25	2.75457	86.1015	1.70937e-20	Neg.Binomial	5.82841e-19	0.000549149	0.0146897	0.0141406
AT1G04160	1	1086170	1096510	10341	*	1	0	0	3	4	6	1.38629	22.1963	2.46151e-06	Neg.Binomial	8.97179e-06	3.22341e-05	0.000419044	0.00038681
AT1G04300	1	1148564	1154667	6104	*	1	0	0	3	4	4	1.25276	36.6108	0.00376459	QuasiPoisson	0.005069	5.4609e-05	0.000600699	0.00054609
AT1G04625	1	1287831	1289820	1990	*	2	1	0	11	23	19	2.23359	41.5518	1.14791e-10	Neg.Binomial	9.33339e-10	0.000502513	0.00887772	0.00837521
AT1G05030	1	1438048	1441933	3886	*	1	1	0	27	16	22	2.61007	106.788	4.95378e-25	Neg.Binomial	3.49076e-23	0.000171556	0.00557557	0.00540401
AT1G05035	1	1444983	1446116	1134	*	2	3	0	29	27	23	2.32728	70.7738	4.00631e-17	Neg.Binomial	7.98993e-16	0.00146972	0.0232216	0.0217519
AT1G05240	1	1520278	1523023	2746	*	1	1	1	22	13	20	2.90872	250.556	1.96413e-56	Neg.Binomial	2.96583e-54	0.000364166	0.00667638	0.00631221
AT1G05783	1	1728658	1729789	1132	*	0	0	0	19	18	5	2.70805	25.193	5.18711e-07	Neg.Binomial.W	2.1757e-06	0	0.0123675	0.0123675
AT1G05830	1	1754130	1761909	7780	*	1	0	0	6	4	0	1.17865	6.03631	0.0140146	Neg.Binomial.W	0.0157926	4.28449e-05	0.000428449	0.000385604
AT1G05910	1	1790216	1796715	6500	*	1	0	0	2	5	3	1.17865	13.4468	0.000245422	Neg.Binomial	0.000500794	5.12821e-05	0.000512821	0.000461538
AT1G06148	1	1874885	1877573	2689	*	0	5	1	36	44	30	2.53016	104.886	1.29339e-24	Neg.Binomial	8.54445e-23	0.000743771	0.0136358	0.012892
AT1G06590	1	2016306	2024749	8444	*	1	0	0	6	3	0	1.09861	13.4193	0.000249042	Neg.Binomial.W	0.000506226	3.94758e-05	0.000355282	0.000315806
AT1G07980	1	2473165	2475128	1964	*	0	0	0	30	30	25	3.37872	99.7793	1.70361e-23	Neg.Binomial	9.47748e-22	0	0.0144263	0.0144263
AT1G08840	1	2829105	2838855	9751	*	2	0	0	4	5	8	1.38629	10.736	0.00105069	Neg.Binomial	0.00177977	6.83691e-05	0.000581137	0.000512768
AT1G09260	1	2993381	2993820	440	*	2	0	0	2	7	3	1.09861	5.23246	0.0221691	Neg.Binomial	0.0231549	0.00151515	0.00909091	0.00757576
AT1G10050	1	3278792	3283631	4840	*	1	0	0	4	3	2	1.09861	16.7439	0.0149514	QuasiPoisson	0.0165137	6.88705e-05	0.000619835	0.000550964
AT1G10190	1	3343686	3345632	1947	*	1	4	0	11	17	7	1.55814	17.8884	2.34246e-05	Neg.Binomial	6.38139e-05	0.000856018	0.00599212	0.00513611
AT1G11590	1	3892580	3894677	2098	*	0	0	0	4	5	3	1.60944	87.3309	0.000730076	QuasiPoisson	0.00129261	0	0.00190658	0.00190658
AT1G11720	1	3951366	3957044	5679	*	1	0	0	6	3	1	1.17865	6.44577	0.0111217	Neg.Binomial.W	0.0129753	5.86958e-05	0.000586958	0.000528262
AT1G12470	1	4250945	4257392	6448	*	0	0	0	5	4	2	1.54045	30.8921	0.00512978	QuasiPoisson	0.00670232	0	0.000568652	0.000568652
AT1G13470	1	4620101	4621585	1485	*	1	0	1	10	3	1	1.22378	5.98182	0.0144541	Neg.Binomial.W	0.0162186	0.000448934	0.00314254	0.0026936
AT1G14110	1	4830297	4831915	1619	*	0	0	0	10	10	7	2.30259	25.6417	4.11053e-07	Neg.Binomial	1.75195e-06	0	0.00555899	0.00555899
AT1G14610	1	5008153	5014533	6381	*	2	0	0	5	3	3	1.02962	4.44035	0.0350991	Neg.Binomial	0.0356689	0.000104477	0.000574623	0.000470146
AT1G15670	1	5389952	5391672	1721	*	1	3	0	19	14	17	2.02438	39.95	2.60548e-10	Neg.Binomial	1.98129e-09	0.000774743	0.00968429	0.00890955
AT1G15780	1	5430040	5436618	6579	*	1	0	0	3	3	3	1.09861	33.4878	0.0044311	QuasiPoisson	0.00588401	5.06663e-05	0.000455996	0.00040533
AT1G16710	1	5713794	5722614	8821	*	2	0	0	3	1	8	1.09861	4.12894	0.0421557	Neg.Binomial	0.0422757	7.55772e-05	0.000453463	0.000377886
AT1G17147	1	5863109	5864059	951	*	0	0	1	4	6	6	1.55814	10.6334	0.00111064	Neg.Binomial	0.00186279	0.000350508	0.00560813	0.00525762
AT1G17450	1	5988280	5997033	8754	*	1	0	0	8	2	1	1.25276	7.48714	0.0062141	Neg.Binomial.W	0.00773652	3.80778e-05	0.000418856	0.000380778
AT1G17580	1	6039250	6049685	10436	*	0	0	0	10	3	4	1.89712	12.7625	0.000353632	Neg.Binomial	0.000706595	0	0.000542992	0.000542992
AT1G17745	1	6100964	6105347	4384	*	0	1	1	24	23	28	2.74727	77.2758	1.48673e-18	Neg.Binomial	3.83286e-17	0.000152068	0.00570255	0.00555049
AT1G18130	1	6235895	6238799	2905	*	0	3	1	47	52	47	3.05804	159.126	1.75671e-36	Neg.Binomial	1.68804e-34	0.000458979	0.0167527	0.0162937
AT1G19086	1	6588542	6589338	797	*	0	2	0	17	14	6	2.07944	24.1662	8.83698e-07	Neg.Binomial	3.49838e-06	0.00083647	0.0154747	0.0146382
AT1G19100	1	6594883	6601355	6473	*	0	0	0	4	3	2	1.38629	46.2587	0.00244135	QuasiPoisson	0.00351629	0	0.000463464	0.000463464
AT1G19260	1	6657260	6659569	2310	*	0	0	0	8	1	11	2.03688	10.9591	0.000931447	Neg.Binomial	0.00160873	0	0.002886	0.002886
AT1G19410	1	6714492	6716439	1948	*	0	0	0	7	6	5	1.94591	15.1861	9.74181e-05	Neg.Binomial	0.000227804	0	0.00308008	0.00308008
AT1G20400	1	7072192	7076619	4428	*	1	1	0	12	14	5	1.91692	22.1673	2.49889e-06	Neg.Binomial	9.04565e-06	0.000150557	0.00233363	0.00218308
AT1G20860	1	7253998	7258952	4955	*	0	3	1	21	25	29	2.4108	69.4736	7.74435e-17	Neg.Binomial	1.41134e-15	0.000269088	0.00504541	0.00477632
AT1G21650	1	7592664	7604229	11566	*	2	0	0	6	2	3	1.02962	4.85059	0.0276367	Neg.Binomial	0.0284996	5.76402e-05	0.000317021	0.000259381
AT1G21835	1	7665664	7665936	273	*	0	0	0	9	2	1	1.60944	6.00224	0.0142878	Neg.Binomial	0.0160661	0	0.014652	0.014652
AT1G22570	1	7976424	7978810	2387	*	0	0	0	5	1	4	1.46634	21.5644	3.42136e-06	Neg.Binomial	1.1896e-05	0	0.00139645	0.00139645
AT1G23670	1	8373239	8375897	2659	*	0	0	0	6	5	8	1.99243	16.3111	5.37479e-05	Neg.Binomial	0.000134944	0	0.00238185	0.00238185
AT1G23720	1	8388297	8391623	3327	*	1	0	0	2	5	6	1.38629	16.614	4.58122e-05	Neg.Binomial	0.000116403	0.00010019	0.00130247	0.00120228
AT1G24380	1	8646056	8647674	1619	*	0	0	0	5	10	8	2.15948	20.9121	4.80855e-06	Neg.Binomial	1.59831e-05	0	0.00473543	0.00473543
AT1G24388	1	8648099	8648694	596	*	0	1	0	7	3	3	1.38629	7.70979	0.00549222	Neg.Binomial	0.00695242	0.000559284	0.00727069	0.00671141
AT1G24390	1	8648201	8648995	795	*	0	1	0	7	3	4	1.44692	8.66185	0.00324942	Neg.Binomial	0.00443751	0.000419287	0.00587002	0.00545073
AT1G24706	1	8741836	8755604	13769	*	4	0	0	10	5	6	1.23214	9.85724	0.00169164	Neg.Binomial	0.00270509	9.68359e-05	0.000508388	0.000411553
AT1G26240	1	9077874	9079646	1773	*	0	0	0	6	0	3	1.38629	5.16067	0.023104	Neg.Binomial	0.0240363	0	0.00169205	0.00169205
AT1G27110	1	9412783	9417604	4822	*	0	0	0	6	3	3	1.60944	8.73309	0.00312486	Neg.Binomial	0.00433461	0	0.000829531	0.000829531
AT1G27535	1	9564726	9565134	409	*	0	0	0	5	6	1	1.60944	8.73309	0.00312486	Neg.Binomial	0.00433461	0	0.00977995	0.00977995
AT1G27570	1	9575538	9582376	6839	*	6	8	2	110	78	101	2.89384	213.738	2.1006e-48	Neg.Binomial	2.46703e-46	0.000779841	0.0140859	0.013306
AT1G27870	1	9706657	9707298	642	*	0	1	0	11	9	12	2.16905	28.2724	1.05389e-07	Neg.Binomial	5.13344e-07	0.000519211	0.0166147	0.0160955
AT1G27880	1	9708861	9714366	5506	*	0	0	0	6	2	1	1.38629	5.78234	0.0161879	Neg.Binomial	0.0172487	0	0.00054486	0.00054486
AT1G28230	1	9862041	9864779	2739	*	0	4	0	3	12	3	1.09861	3.85565	0.0495786	Neg.Binomial	0.0495786	0.000486796	0.00219058	0.00170378
AT1G28270	1	9882951	9884189	1239	*	0	0	3	16	10	10	1.8718	27.0425	1.99027e-07	Neg.Binomial	8.99021e-07	0.000807103	0.00968523	0.00887813
AT1G28420	1	9979478	9987737	8260	*	0	0	0	8	6	1	1.79176	10.3746	0.00127761	Neg.Binomial	0.00207758	0	0.000605327	0.000605327
AT1G28630	1	10058456	10063460	5005	*	2	2	0	11	7	6	1.34993	12.5594	0.000394213	Neg.Binomial	0.000774504	0.0002664	0.0015984	0.001332
AT1G29620	1	10347363	10349017	1655	*	2	0	0	4	7	8	1.4816	11.555	0.000675672	Neg.Binomial	0.00121254	0.00040282	0.00382679	0.00342397
AT1G29740	1	10407220	10413119	5900	*	0	0	0	4	4	1	1.38629	5.78234	0.016188	Neg.Binomial	0.0172487	0	0.000508475	0.000508475
AT1G29750	1	10413853	10420774	6922	*	0	0	0	7	2	3	1.60944	8.7331	0.00312486	Neg.Binomial	0.00433461	0	0.000577868	0.000577868
AT1G30680	1	10881479	10886472	4994	*	1	0	0	4	5	0	1.09861	6.2752	0.0122439	Neg.Binomial.W	0.0141132	6.67468e-05	0.000600721	0.000533974
AT1G30780	1	10923919	10926561	2643	*	0	2	0	15	19	13	2.30259	33.6262	6.67885e-09	Neg.Binomial	3.92197e-08	0.000252239	0.00592761	0.00567537
AT1G30972	1	11044628	11045466	839	*	0	0	0	7	3	0	1.46634	5.18661	0.0227616	Neg.Binomial	0.0237269	0	0.00397298	0.00397298
AT1G31095	1	11102778	11103644	867	*	0	1	0	9	18	12	2.35138	36.5895	1.45814e-09	Neg.Binomial	9.88235e-09	0.000384468	0.0149942	0.0146098
AT1G31640	1	11322692	11324176	1485	*	1	0	0	4	6	1	1.25276	7.38478	0.00657782	Neg.Binomial.W	0.00810691	0.000224467	0.00246914	0.00224467
AT1G31710	1	11349697	11355587	5891	*	0	2	0	20	24	20	2.59525	63.4965	1.60655e-15	Neg.Binomial	2.6125e-14	0.000113167	0.00362134	0.00350818
AT1G31740	1	11365285	11369839	4555	*	2	1	0	15	7	10	1.76359	22.7006	1.89305e-06	Neg.Binomial	7.12084e-06	0.000219539	0.00234175	0.00212221
AT1G31810	1	11399607	11406809	7203	*	0	0	0	4	3	4	1.54045	216.245	0.000124448	QuasiPoisson	0.000279876	0	0.000509047	0.000509047
AT1G32010	1	11509341	11512040	2700	*	1	0	0	3	5	6	1.44692	10.5957	0.00113352	Neg.Binomial.W	0.00187508	0.000123457	0.0017284	0.00160494
AT1G32270	1	11642593	11645237	2645	*	2	5	0	36	21	23	2.11626	50.7384	1.05533e-12	Neg.Binomial	1.13825e-11	0.000882168	0.0100819	0.00919975
AT1G32337	1	11661815	11662122	308	*	1	0	0	5	3	2	1.17865	12.7255	0.0234327	QuasiPoisson	0.0243304	0.00108225	0.0108225	0.00974026
AT1G32350	1	11666886	11668690	1805	*	1	0	1	7	9	10	1.75786	18.739	1.49883e-05	Neg.Binomial	4.29341e-05	0.000369344	0.00480148	0.00443213
AT1G32720	1	11834902	11836631	1730	*	1	4	1	8	10	10	1.54045	15.4461	8.48933e-05	Neg.Binomial	0.000203016	0.00115607	0.00539499	0.00423892
AT1G32750	1	11846247	11856765	10519	*	1	0	0	9	3	1	1.38629	8.58207	0.0033949	Neg.Binomial.W	0.00461473	3.16887e-05	0.000411953	0.000380264
AT1G33010	1	11959287	11960591	1305	*	2	0	1	5	11	14	1.70475	19.1285	1.2221e-05	Neg.Binomial	3.57256e-05	0.000766284	0.00766284	0.00689655
AT1G33070	1	11982889	11985299	2411	*	0	0	0	7	7	12	2.26868	24.4494	7.62879e-07	Neg.Binomial	3.05476e-06	0	0.00359464	0.00359464
AT1G33080	1	11985650	11990520	4871	*	2	2	0	6	9	5	1.18958	8.99246	0.00271095	Neg.Binomial	0.00385152	0.000273729	0.00136864	0.00109492
AT1G33100	1	11997500	12001421	3922	*	1	0	0	8	5	2	1.50408	9.63635	0.00190764	Neg.Binomial	0.00291386	8.49907e-05	0.00127486	0.00118987
AT1G33390	1	12099482	12104680	5199	*	0	0	0	5	4	0	1.38629	5.78234	0.016188	Neg.Binomial	0.0172487	0	0.000577034	0.000577034
AT1G33600	1	12180483	12184528	4046	*	2	0	0	32	16	27	2.74727	59.4196	1.27395e-14	Neg.Binomial	1.79542e-13	0.000164772	0.00617894	0.00601417
AT1G33930	1	12323474	12327311	3838	*	0	1	0	8	3	5	1.55814	20.3944	6.3014e-06	Neg.Binomial	1.98232e-05	8.68508e-05	0.00138961	0.00130276
AT1G33950	1	12332834	12340409	7576	*	1	4	2	15	25	19	2.13163	46.8532	7.65098e-12	Neg.Binomial	7.03225e-11	0.00030799	0.00259592	0.00228793
AT1G34015	1	12361832	12363493	1662	*	0	4	0	16	13	25	2.09714	36.5485	1.48916e-09	Neg.Binomial	9.89961e-09	0.000802246	0.0108303	0.0100281
AT1G34070	1	12402283	12403209	927	*	0	1	0	4	6	8	1.65823	12.6739	0.000370802	Neg.Binomial	0.000731236	0.000359583	0.00647249	0.00611291
AT1G34170	1	12443547	12446764	3218	*	0	1	0	9	5	8	1.83258	16.935	3.86823e-05	Neg.Binomial	9.9801e-05	0.000103584	0.00227885	0.00217526
AT1G34290	1	12498000	12498800	801	*	0	0	0	3	3	3	1.38629	9.72195e+31	0	Neg.Binomial	0	0	0.00374532	0.00374532
AT1G34310	1	12508548	12511520	2973	*	0	2	1	15	17	23	2.26868	48.8983	2.69585e-12	Neg.Binomial	2.76651e-11	0.000336361	0.00616661	0.00583025
AT1G34315	1	12514106	12516521	2416	*	0	0	1	3	4	3	1.17865	30.6909	0.00519072	QuasiPoisson	0.00674364	0.000137969	0.00137969	0.00124172
AT1G34390	1	12556005	12559082	3078	*	0	2	2	25	29	26	2.47293	75.571	3.52495e-18	Neg.Binomial	8.66481e-17	0.000433182	0.00866363	0.00823045
AT1G34410	1	12577722	12580824	3103	*	0	3	0	17	7	9	1.79176	18.9522	1.34032e-05	Neg.Binomial	3.88141e-05	0.000322269	0.00354496	0.00322269
AT1G34440	1	12591348	12593579	2232	*	1	3	0	20	11	28	2.18122	32.0531	1.50019e-08	Neg.Binomial	8.21607e-08	0.000597372	0.00881123	0.00821386
AT1G34460	1	12595110	12602379	7270	*	0	1	1	3	1	7	1.02962	6.80753	0.00907745	Neg.Binomial.W	0.0108539	9.17011e-05	0.000504356	0.000412655
AT1G34550	1	12646674	12652646	5973	*	1	2	0	5	4	6	1.09861	6.27898	0.0122179	Neg.Binomial	0.0141132	0.00016742	0.0008371	0.00066968
AT1G34580	1	12660497	12663870	3374	*	0	0	0	0	5	4	1.38629	10.2713	0.00135113	Neg.Binomial	0.00218706	0	0.000889152	0.000889152
AT1G35150	1	12864158	12866238	2081	*	1	2	0	11	5	8	1.50408	14.4545	0.000143585	Neg.Binomial	0.000314222	0.000480538	0.00384431	0.00336377
AT1G35215	1	12902718	12906171	3454	*	0	7	2	28	35	39	2.16905	16.3605	5.23658e-05	Neg.Binomial	0.000131787	0.000868558	0.00984366	0.0089751
AT1G35240	1	12927303	12930523	3221	*	0	0	0	6	21	13	2.66259	26.3508	2.84703e-07	Neg.Binomial	1.25913e-06	0	0.0041395	0.0041395
AT1G35250	1	12932024	12934656	2633	*	0	0	0	3	7	1	1.54045	7.36648	0.00664508	Neg.Binomial	0.00814832	0	0.00139258	0.00139258
AT1G35320	1	12958841	12962853	4013	*	0	0	1	7	9	10	1.981	21.3717	3.78309e-06	Neg.Binomial	1.30252e-05	8.30634e-05	0.00215965	0.00207658
AT1G35520	1	13082819	13085830	3012	*	2	1	1	6	11	14	2.04769	30.8854	2.73726e-08	Neg.Binomial.W	1.44664e-07	0.000442674	0.00343072	0.00298805
AT1G35540	1	13108634	13111700	3067	*	0	5	1	18	14	19	1.79176	35.6619	2.34711e-09	Neg.Binomial	1.50358e-08	0.000652103	0.00554288	0.00489077
AT1G35614	1	13148592	13149559	968	*	0	1	0	6	9	3	1.65823	12.6739	0.000370802	Neg.Binomial	0.000731236	0.000344353	0.00619835	0.00585399
AT1G35710	1	13220471	13224681	4211	*	0	1	0	5	6	6	1.60944	11.6441	0.000644056	Neg.Binomial	0.00117712	7.91578e-05	0.00134568	0.00126652
AT1G35820	1	13308119	13309257	1139	*	1	1	0	6	3	7	1.335	8.70754	0.00316896	Neg.Binomial	0.00435012	0.000585309	0.00468247	0.00409716
AT1G35860	1	13332047	13334050	2004	*	2	1	0	8	9	3	1.34373	10.6332	0.00111074	Neg.Binomial	0.00186279	0.000499002	0.00332668	0.00282768
AT1G35895	1	13346878	13354225	7348	*	0	0	0	11	6	20	2.59027	25.1208	5.38478e-07	Neg.Binomial	2.24083e-06	0	0.00167846	0.00167846
AT1G36000	1	13422554	13423028	475	*	0	0	0	0	2	7	1.38629	4.244	0.0393892	Neg.Binomial	0.0396141	0	0.00631579	0.00631579
AT1G36078	1	13481665	13482785	1121	*	0	0	0	5	5	4	1.7346	367.793	4.35624e-05	QuasiPoisson	0.00011149	0	0.00416295	0.00416295
AT1G36095	1	13491370	13492725	1356	*	1	0	0	8	7	6	1.79176	15.8497	6.85764e-05	Neg.Binomial	0.000168179	0.000245821	0.00516224	0.00491642
AT1G36150	1	13528257	13529470	1214	*	0	2	0	1	8	6	1.28093	6.51777	0.0106802	Neg.Binomial	0.0124878	0.000549149	0.00411862	0.00356947
AT1G36180	1	13545965	13558600	12636	*	2	1	0	21	25	18	2.41293	47.9344	4.40713e-12	Neg.Binomial	4.20168e-11	7.9139e-05	0.0016883	0.00160916
AT1G36230	1	13610985	13614051	3067	*	2	3	1	25	20	20	2.38263	57.2978	3.74574e-14	Neg.Binomial	5.14188e-13	0.000652103	0.00706445	0.00641235
AT1G36325	1	13681704	13683045	1342	*	1	3	0	21	22	19	2.22848	53.8864	2.12427e-13	Neg.Binomial	2.6416e-12	0.000993542	0.0153999	0.0144064
AT1G36340	1	13683663	13685066	1404	*	0	0	0	7	7	9	2.15948	20.9121	4.80855e-06	Neg.Binomial	1.59831e-05	0	0.00546059	0.00546059
AT1G36510	1	13761926	13764265	2340	*	2	1	0	9	7	9	1.54045	15.4461	8.48898e-05	Neg.Binomial	0.000203016	0.00042735	0.00356125	0.0031339
AT1G36622	1	13835620	13836954	1335	*	0	1	0	9	18	25	2.62104	34.7613	3.72714e-09	Neg.Binomial	2.30385e-08	0.000249688	0.0129838	0.0127341
AT1G36675	1	13867568	13869490	1923	*	0	2	0	22	19	31	2.70805	73.2361	1.15031e-17	Neg.Binomial	2.58697e-16	0.000346681	0.0124805	0.0121338
AT1G36920	1	13982995	13984424	1430	*	0	0	0	1	5	4	1.46634	6.73823	0.00943683	Neg.Binomial	0.0111201	0	0.002331	0.002331
AT1G36925	1	13986436	13987289	854	*	0	1	0	4	3	2	1.09861	16.7439	0.0149514	QuasiPoisson	0.0165137	0.00039032	0.00351288	0.00312256
AT1G36940	1	14003819	14005502	1684	*	0	2	0	9	3	7	1.4816	11.555	0.000675672	Neg.Binomial	0.00121254	0.000395883	0.00376089	0.003365
AT1G36950	1	14009673	14010822	1150	*	0	2	0	14	11	14	2.12823	33.3006	7.89588e-09	Neg.Binomial	4.56063e-08	0.00057971	0.0113043	0.0107246
AT1G36970	1	14016385	14018356	1972	*	1	4	1	7	16	11	1.7346	19.6094	9.50005e-06	Neg.Binomial	2.86902e-05	0.0010142	0.00574713	0.00473293
AT1G37020	1	14046735	14049742	3008	*	2	3	0	10	12	6	1.35455	14.4859	0.000141209	Neg.Binomial	0.000311604	0.000554078	0.00310284	0.00254876
AT1G37113	1	14136413	14138703	2291	*	2	1	1	5	8	9	1.70475	13.7189	0.000212312	Neg.Binomial	0.000443553	0.000581987	0.00320093	0.00261894
AT1G38790	1	14543277	14544528	1252	*	2	0	2	12	4	2	1.09861	4.60622	0.0318561	Neg.Binomial	0.0326594	0.00106496	0.00479233	0.00372737
AT1G40083	1	14922423	14923055	633	*	0	0	0	2	3	4	1.38629	46.2587	0.00244135	QuasiPoisson	0.00351629	0	0.00473934	0.00473934
AT1G40086	1	14930278	14932360	2083	*	0	1	0	5	3	1	1.09861	7.07398	0.00782114	Neg.Binomial.W	0.00945875	0.000160026	0.00144023	0.0012802
AT1G40390	1	15432576	15434674	2099	*	0	3	0	9	2	4	1.09861	5.06784	0.0243737	Neg.Binomial	0.0252331	0.000476417	0.00238209	0.00190567
AT1G41820	1	15582423	15585143	2721	*	4	1	0	11	5	8	1.2164	10.8734	0.000975548	Neg.Binomial	0.00167667	0.00061252	0.0029401	0.00232758
AT1G41920	1	15680978	15684487	3510	*	5	4	0	16	16	25	1.60944	34.9324	3.41357e-09	Neg.Binomial	2.13499e-08	0.000854701	0.00541311	0.0045584
AT1G42525	1	15966381	15968239	1859	*	0	1	0	10	6	5	1.79176	15.8497	6.85764e-05	Neg.Binomial	0.000168179	0.000179308	0.00376547	0.00358616
AT1G42615	1	16037606	16038455	850	*	0	0	0	2	4	6	1.60944	8.73309	0.00312486	Neg.Binomial	0.00433461	0	0.00470588	0.00470588
AT1G42680	1	16041656	16042880	1225	*	0	1	0	4	3	5	1.32176	30.1456	0.00536145	QuasiPoisson	0.00688585	0.000272109	0.00326531	0.0029932
AT1G43145	1	16238525	16240015	1491	*	0	1	0	8	9	7	1.90954	19.1335	1.21889e-05	Neg.Binomial	3.57256e-05	0.000223564	0.00536553	0.00514196
AT1G43160	1	16263805	16264945	1141	*	0	0	0	5	3	2	1.46634	51.5358	7.0302e-13	Neg.Binomial.W	7.82202e-12	0	0.00292141	0.00292141
AT1G43260	1	16318253	16319234	982	*	0	1	0	8	4	3	1.50408	10.2855	0.00134079	Neg.Binomial.W	0.00217364	0.000339443	0.00509165	0.00475221
AT1G43320	1	16356762	16357118	357	*	0	0	0	3	5	6	1.7346	10.8173	0.00100558	Neg.Binomial	0.00171436	0	0.0130719	0.0130719
AT1G43330	1	16359029	16360023	995	*	0	0	1	7	6	4	1.60944	11.6441	0.000644056	Neg.Binomial	0.00117712	0.000335008	0.00569514	0.00536013
AT1G43665	1	16452981	16453804	824	*	0	0	0	2	3	4	1.38629	46.2587	0.00244135	QuasiPoisson	0.00351629	0	0.00364078	0.00364078
AT1G43670	1	16467298	16470500	3203	*	0	3	0	12	12	10	1.81916	24.8565	6.1761e-07	Neg.Binomial	2.54013e-06	0.000312207	0.00353835	0.00322614
AT1G43720	1	16495080	16496078	999	*	0	0	0	4	9	2	1.79176	10.7419	0.00104738	Neg.Binomial	0.00177702	0	0.00500501	0.00500501
AT1G43722	1	16496403	16497377	975	*	2	1	0	11	6	1	1.25276	5.52202	0.0187785	Neg.Binomial	0.0198489	0.00102564	0.00615385	0.00512821
AT1G43730	1	16508723	16509784	1062	*	1	0	0	2	13	8	1.8718	11.6302	0.000648883	Neg.Binomial	0.00118253	0.000313873	0.00721908	0.00690521
AT1G43760	1	16528880	16531065	2186	*	1	2	0	17	15	10	2.0149	33.7555	6.2491e-09	Neg.Binomial	3.69011e-08	0.000457457	0.00640439	0.00594694
AT1G43780	1	16563811	16567399	3589	*	2	2	0	16	11	29	2.13163	28.0872	1.15971e-07	Neg.Binomial	5.57186e-07	0.000371506	0.00520108	0.00482957
AT1G43815	1	16582084	16584556	2473	*	0	1	0	20	11	16	2.52573	46.3423	9.92983e-12	Neg.Binomial	8.89478e-11	0.000134789	0.00633509	0.0062003
AT1G43950	1	16672582	16673952	1371	*	1	3	0	20	13	16	2.00533	26.6632	2.4219e-07	Neg.Binomial	1.08055e-06	0.000972526	0.0119134	0.0109409
AT1G43970	1	16681269	16682933	1665	*	0	0	0	6	3	6	1.79176	85.7215	2.07145e-20	Neg.Binomial	6.84227e-19	0	0.003003	0.003003
AT1G44020	1	16715972	16718656	2685	*	2	2	0	4	8	6	1.09861	7.32547	0.00679841	Neg.Binomial	0.00828837	0.000496586	0.00223464	0.00173805
AT1G44030	1	16724237	16726752	2516	*	2	3	0	8	3	12	1.17865	8.10196	0.00442175	Neg.Binomial	0.00588401	0.000662427	0.00304716	0.00238474
AT1G44080	1	16753944	16755670	1727	*	0	0	0	2	8	3	1.67398	9.39876	0.00217132	Neg.Binomial	0.00321891	0	0.00250917	0.00250917
AT1G44180	1	16807828	16810565	2738	*	1	1	0	10	5	3	1.43508	10.4518	0.00122531	Neg.Binomial	0.00201111	0.000243487	0.00219138	0.00194789
AT1G44542	1	16864831	16866787	1957	*	0	1	0	3	5	1	1.09861	7.05786	0.00789183	Neg.Binomial.W	0.00953333	0.000170329	0.00153296	0.00136263
AT1G44575	1	16870221	16873427	3207	*	1	4	0	23	15	25	2.11021	51.8897	5.87065e-13	Neg.Binomial	6.97222e-12	0.000519696	0.00654818	0.00602848
AT1G44910	1	16975604	16982965	7362	*	1	0	0	5	2	2	1.09861	7.39803	0.00652952	Neg.Binomial.W	0.00807217	4.52776e-05	0.000407498	0.00036222
AT1G45000	1	17009051	17011929	2879	*	0	0	0	4	2	3	1.38629	46.2587	0.00244135	QuasiPoisson	0.00351629	0	0.00104203	0.00104203
AT1G45160	1	17083077	17090588	7512	*	0	1	0	4	7	3	1.44692	8.66185	0.00324942	Neg.Binomial	0.00443751	4.43734e-05	0.000621228	0.000576855
AT1G45191	1	17115762	17119246	3485	*	0	0	0	2	9	2	1.67398	7.55828	0.00597351	Neg.Binomial	0.00750773	0	0.00124342	0.00124342
AT1G45223	1	17141192	17141771	580	*	0	0	0	5	14	6	2.23359	19.1119	1.23276e-05	Neg.Binomial	3.58961e-05	0	0.0143678	0.0143678
AT1G45545	1	17180615	17183237	2623	*	0	0	0	4	2	3	1.38629	46.2587	0.00244135	QuasiPoisson	0.00351629	0	0.00114373	0.00114373
AT1G46696	1	17261860	17264183	2324	*	1	1	0	11	13	8	1.94591	25.3102	4.88131e-07	Neg.Binomial	2.05843e-06	0.000286862	0.00458979	0.00430293
AT1G47265	1	17324318	17324911	594	*	0	0	0	7	1	2	1.46634	5.94837	0.0147309	Neg.Binomial	0.0163918	0	0.00561167	0.00561167
AT1G47280	1	17331972	17334412	2441	*	0	1	0	25	11	26	2.78809	43.7608	3.71055e-11	Neg.Binomial	3.2148e-10	0.000136556	0.00846648	0.00832992
AT1G47450	1	17402636	17403214	579	*	0	0	0	4	5	3	1.60944	87.3309	0.000730076	QuasiPoisson	0.00129261	0	0.00690846	0.00690846
AT1G47480	1	17417492	17419442	1951	*	0	0	0	8	7	7	2.12026	987.411	6.11263e-06	QuasiPoisson	1.94217e-05	0	0.00375876	0.00375876
AT1G47497	1	17431009	17432401	1393	*	2	0	0	7	8	4	1.4816	11.555	0.000675672	Neg.Binomial	0.00121254	0.000478583	0.00454654	0.00406796
AT1G47657	1	17531871	17535174	3304	*	1	0	1	12	19	17	2.32239	96.4689	9.06564e-23	Neg.Binomial	4.79119e-21	0.000201776	0.00484262	0.00464084
AT1G47660	1	17533941	17535551	1611	*	1	1	0	8	12	8	1.82455	33.213	8.25968e-09	Neg.Binomial.W	4.73561e-08	0.000413822	0.0057935	0.00537968
AT1G47765	1	17574906	17576092	1187	*	0	2	0	11	6	10	1.79176	19.8122	8.54375e-06	Neg.Binomial	2.61004e-05	0.00056164	0.00758214	0.0070205
AT1G47940	1	17668285	17669713	1429	*	2	0	0	13	13	8	2.00148	27.5624	1.52105e-07	Neg.Binomial	7.08261e-07	0.000466527	0.00793095	0.00746443
AT1G47960	1	17681157	17683719	2563	*	0	2	0	15	17	7	2.12823	29.1409	6.72995e-08	Neg.Binomial	3.35545e-07	0.000260112	0.00507218	0.00481207
AT1G48050	1	17723382	17727243	3862	*	2	0	0	26	13	7	2.28238	20.6128	5.62201e-06	Neg.Binomial	1.82845e-05	0.000172622	0.00397031	0.00379769
AT1G48090	1	17732010	17758508	26499	*	4	0	0	14	11	9	1.66501	22.4389	2.16932e-06	Neg.Binomial	8.07385e-06	5.03164e-05	0.000427689	0.000377373
AT1G48095	1	17760142	17761998	1857	*	0	0	0	7	3	4	1.7346	10.8175	0.00100544	Neg.Binomial	0.00171436	0	0.00251301	0.00251301
AT1G48490	1	17921900	17928954	7055	*	1	0	0	5	4	0	1.09861	6.27196	0.0122663	Neg.Binomial.W	0.0141237	4.72478e-05	0.00042523	0.000377983
AT1G48725	1	18019274	18020642	1369	*	0	2	0	32	30	50	3.13549	90.7268	1.64946e-21	Neg.Binomial	6.97393e-20	0.000486973	0.0272705	0.0267835
AT1G48820	1	18055229	18059521	4293	*	0	4	0	19	13	8	1.81529	22.2782	2.35875e-06	Neg.Binomial	8.6871e-06	0.000310583	0.00310583	0.00279525
AT1G48953	1	18110814	18111463	650	*	0	1	0	17	6	5	2.04769	15.0063	0.000107155	Neg.Binomial	0.000247299	0.000512821	0.014359	0.0138462
AT1G49005	1	18128524	18131522	2999	*	0	3	0	16	20	12	2.14007	40.6583	1.81319e-10	Neg.Binomial	1.41968e-09	0.000333444	0.00533511	0.00500167
AT1G49190	1	18191267	18193782	2516	*	1	0	1	7	8	1	1.335	7.48134	0.00623416	Neg.Binomial	0.00775236	0.000264971	0.00211977	0.0018548
AT1G49630	1	18367590	18375494	7905	*	0	0	0	9	1	4	1.7346	8.31965	0.00392185	Neg.Binomial	0.00526734	0	0.000590344	0.000590344
AT1G49670	1	18380804	18386146	5343	*	0	0	0	10	2	10	2.12026	15.0871	0.000102662	Neg.Binomial	0.000239017	0	0.00137251	0.00137251
AT1G49800	1	18438012	18439115	1104	*	0	1	0	8	7	6	1.79176	15.8497	6.85764e-05	Neg.Binomial	0.000168179	0.000301932	0.00634058	0.00603865
AT1G49950	1	18494029	18497318	3290	*	0	0	0	2	3	6	1.54045	7.72303	0.00545208	Neg.Binomial	0.00692495	0	0.00111449	0.00111449
AT1G50030	1	18522248	18539995	17748	*	2	0	0	14	5	3	1.60944	8.89411	0.00286092	Neg.Binomial	0.00403737	3.75629e-05	0.000413192	0.000375629
AT1G50050	1	18546086	18549046	2961	*	1	1	0	4	15	6	1.72277	12.1457	0.000492008	Neg.Binomial	0.000945549	0.000225149	0.00281436	0.00258922
AT1G50060	1	18551121	18552660	1540	*	0	1	0	11	6	23	2.37491	20.6344	5.55894e-06	Neg.Binomial	1.81352e-05	0.00021645	0.00865801	0.00844156
AT1G50140	1	18569686	18579182	9497	*	2	0	0	5	2	5	1.09861	6.427	0.0112398	Neg.Binomial	0.0130987	7.01976e-05	0.000421186	0.000350988
AT1G50200	1	18591194	18598569	7376	*	1	0	0	1	7	1	1.09861	6.19036	0.0128448	Neg.Binomial.W	0.0147415	4.51916e-05	0.000406725	0.000361533
AT1G51172	1	18963205	18965571	2367	*	1	2	1	9	10	7	1.8718	20.4006	6.28108e-06	Neg.Binomial.W	1.98182e-05	0.000563301	0.00366146	0.00309816
AT1G51820	1	19237219	19241965	4747	*	0	0	0	3	2	4	1.38629	46.2587	0.00244135	QuasiPoisson	0.00351629	0	0.000631978	0.000631978
AT1G52110	1	19386709	19389740	3032	*	1	1	0	8	9	9	1.75786	18.739	1.49883e-05	Neg.Binomial	4.29341e-05	0.000219877	0.0028584	0.00263852
AT1G52780	1	19658614	19662186	3573	*	0	0	0	7	1	2	1.46634	5.94837	0.0147309	Neg.Binomial	0.0163918	0	0.000932923	0.000932923
AT1G52940	1	19716402	19723725	7324	*	5	1	1	13	15	19	1.90424	33.2062	8.28844e-09	Neg.Binomial	4.73561e-08	0.000318587	0.00213909	0.0018205
AT1G52950	1	19725483	19728035	2553	*	1	2	1	21	20	16	2.65676	55.0355	1.1837e-13	Neg.Binomial	1.52582e-12	0.000522261	0.00744222	0.00691996
AT1G52970	1	19736482	19737083	602	*	0	0	0	5	8	8	2.07944	18.593	1.61813e-05	Neg.Binomial	4.54883e-05	0	0.0116279	0.0116279
AT1G52990	1	19740400	19743449	3050	*	4	6	0	27	21	26	1.77886	50.4355	1.23148e-12	Neg.Binomial	1.31482e-11	0.0010929	0.00808743	0.00699454
AT1G53640	1	20020885	20025541	4657	*	0	1	0	15	6	7	2.04769	20.2388	6.83529e-06	Neg.Binomial	2.13124e-05	7.15768e-05	0.00200415	0.00193257
AT1G54040	1	20170715	20173949	3235	*	1	1	1	13	28	16	2.94444	42.9877	5.50839e-11	Neg.Binomial	4.69546e-10	0.000309119	0.00587326	0.00556414
AT1G54420	1	20311619	20312418	800	*	0	1	0	3	7	3	1.38629	8.01086	0.00464975	Neg.Binomial.W	0.00616661	0.000416667	0.00541667	0.005
AT1G54720	1	20422831	20423754	924	*	0	0	0	3	4	5	1.60944	87.3309	0.000730076	QuasiPoisson	0.00129261	0	0.004329	0.004329
AT1G54775	1	20437784	20438014	231	*	0	0	1	8	3	3	1.44692	8.57568	0.00340683	Neg.Binomial	0.00462262	0.001443	0.020202	0.018759
AT1G54950	1	20488088	20491291	3204	*	1	1	0	17	7	12	2.05412	27.8157	1.33439e-07	Neg.Binomial	6.24094e-07	0.000208073	0.00374532	0.00353725
AT1G55120	1	20566030	20569322	3293	*	0	0	0	4	6	8	1.94591	15.1861	9.74181e-05	Neg.Binomial	0.000227804	0	0.00182205	0.00182205
AT1G55325	1	20637333	20648434	11102	*	0	1	0	5	4	3	1.32176	30.1456	0.00536145	QuasiPoisson	0.00688585	3.00246e-05	0.000360295	0.000330271
AT1G55350	1	20653740	20665110	11371	*	2	0	0	10	3	5	1.43508	10.0106	0.00155641	Neg.Binomial	0.0025002	5.86287e-05	0.000527658	0.000469029
AT1G55540	1	20734446	20743188	8743	*	0	0	0	5	1	4	1.46634	21.5644	3.42136e-06	Neg.Binomial	1.1896e-05	0	0.000381257	0.000381257
AT1G56080	1	20974161	20976372	2212	*	1	0	0	9	4	3	1.55814	18.3402	1.84769e-05	Neg.Binomial.W	5.15306e-05	0.000150693	0.00241109	0.0022604
AT1G56100	1	20980369	20984115	3747	*	2	5	1	43	15	24	2.32728	27.8899	1.2842e-07	Neg.Binomial	6.0329e-07	0.00071168	0.00729472	0.00658304
AT1G56290	1	21075262	21078797	3536	*	0	0	0	6	1	3	1.46634	14.7546	0.000122448	Neg.Binomial	0.000276553	0	0.000942685	0.000942685
AT1G56500	1	21159736	21167341	7606	*	2	0	0	5	4	5	1.22378	10.382	0.00127253	Neg.Binomial	0.00207758	8.76501e-05	0.000613551	0.000525901
AT1G56510	1	21167565	21173632	6068	*	0	0	0	11	3	8	2.12026	18.1789	2.01096e-05	Neg.Binomial	5.54983e-05	0	0.00120853	0.00120853
AT1G57760	1	21390003	21390565	563	*	0	1	0	7	7	4	1.65823	12.7287	0.000360081	Neg.Binomial.W	0.000718123	0.000592066	0.0106572	0.0100651
AT1G57775	1	21399618	21400150	533	*	0	1	0	4	5	2	1.25276	6.74415	0.00940556	Neg.Binomial.W	0.0111201	0.000625391	0.0068793	0.00625391
AT1G58230	1	21566057	21579159	13103	*	2	0	0	8	4	3	1.28093	7.80814	0.00520113	Neg.Binomial	0.00674364	5.08789e-05	0.000381592	0.000330713
AT1G58242	1	21581964	21582370	407	*	0	0	0	8	0	2	1.46634	4.36406	0.0367047	Neg.Binomial	0.0371618	0	0.00819001	0.00819001
AT1G58250	1	21587060	21601740	14681	*	3	0	0	7	1	8	1.15268	5.10509	0.0238557	Neg.Binomial	0.024721	6.81153e-05	0.000363281	0.000295166
AT1G58390	1	21690642	21694447	3806	*	1	2	0	6	8	1	1.09861	5.54523	0.0185312	Neg.Binomial	0.0196071	0.000262743	0.00131372	0.00105097
AT1G58520	1	21729913	21738808	8896	*	1	1	0	17	13	11	2.17475	41.6538	1.08951e-10	Neg.Binomial.W	8.99699e-10	7.494e-05	0.00153627	0.00146133
AT1G58525	1	21729913	21731344	1432	*	0	1	0	7	2	1	1.17865	5.59701	0.0179912	Neg.Binomial.W	0.0190931	0.000232775	0.00232775	0.00209497
AT1G58602	1	21746354	21766048	19695	*	12	21	2	112	119	97	2.23767	39.7196	2.93164e-10	Neg.Binomial	2.19769e-09	0.000592367	0.00555132	0.00495896
AT1G59610	1	21893142	21901086	7945	*	0	0	0	4	3	3	1.46634	175.194	0.000188263	QuasiPoisson	0.000402008	0	0.000419551	0.000419551
AT1G59780	1	21993220	21999632	6413	*	0	3	0	33	31	30	2.78295	32.0725	1.48522e-08	Neg.Binomial	8.21607e-08	0.000155933	0.00488591	0.00472998
AT1G59930	1	22060924	22061516	593	*	0	1	0	11	3	5	1.70475	11.7853	0.000596987	Neg.Binomial	0.00112081	0.000562114	0.0106802	0.010118
AT1G59980	1	22080689	22086845	6157	*	1	5	1	31	6	20	2.09714	12.7808	0.000350192	Neg.Binomial	0.000701048	0.000378972	0.00308592	0.00270695
AT1G61200	1	22562811	22563577	767	*	1	0	1	7	3	3	1.16315	6.05946	0.013832	Neg.Binomial	0.0156275	0.000869187	0.00564972	0.00478053
AT1G62310	1	23033403	23039787	6385	*	0	1	0	14	8	14	2.27727	32.9956	9.23672e-09	Neg.Binomial	5.22097e-08	5.22057e-05	0.0018794	0.0018272
AT1G62540	1	23151634	23155728	4095	*	0	1	0	25	29	41	3.19867	94.6541	2.26731e-22	Neg.Binomial	1.08934e-20	8.14001e-05	0.00773301	0.00765161
AT1G62560	1	23159734	23162881	3148	*	0	1	0	7	3	1	1.25276	5.65201	0.0174354	Neg.Binomial	0.0185218	0.000105887	0.00116476	0.00105887
AT1G62580	1	23173286	23176931	3646	*	0	1	0	14	10	15	2.35138	36.5891	1.45843e-09	Neg.Binomial	9.88235e-09	9.14244e-05	0.00356555	0.00347413
AT1G62895	1	23295989	23296858	870	*	0	3	0	7	20	11	1.92181	19.2373	1.15435e-05	Neg.Binomial	3.4274e-05	0.00114943	0.0145594	0.01341
AT1G63410	1	23510075	23512088	2014	*	0	0	0	13	14	14	2.68558	42.8423	5.93345e-11	Neg.Binomial	5.01732e-10	0	0.00678583	0.00678583
AT1G63490	1	23544554	23553232	8679	*	0	0	0	7	2	0	1.38629	4.244	0.0393892	Neg.Binomial	0.0396141	0	0.000345662	0.000345662
AT1G63540	1	23566958	23569495	2538	*	7	8	0	29	18	27	1.45343	33.97	5.59686e-09	Neg.Binomial	3.32353e-08	0.00197006	0.00971894	0.00774888
AT1G63950	1	23734848	23735745	898	*	0	0	0	3	4	6	1.67398	9.76542	0.00177824	Neg.Binomial	0.00279287	0	0.00482554	0.00482554
AT1G64340	1	23878066	23881073	3008	*	1	0	0	9	7	8	1.90954	63.1507	1.91477e-15	Neg.Binomial	2.9332e-14	0.000110816	0.00265957	0.00254876
AT1G64790	1	24064822	24083428	18607	*	2	1	1	18	14	10	2.35138	60.9688	5.79859e-15	Neg.Binomial	8.51265e-14	7.16576e-05	0.000752405	0.000680747
AT1G65350	1	24272518	24277275	4758	*	0	0	0	6	8	3	1.89712	14.0729	0.000175856	Neg.Binomial	0.00037901	0	0.00119098	0.00119098
AT1G65440	1	24306545	24314639	8095	*	2	0	0	4	5	2	1.02962	4.4389	0.035129	Neg.Binomial	0.0356689	8.23554e-05	0.000452954	0.000370599
AT1G65450	1	24315722	24319092	3371	*	0	0	0	23	16	11	2.87168	48.4249	3.43182e-12	Neg.Binomial	3.44426e-11	0	0.00494413	0.00494413
AT1G65960	1	24551807	24557730	5924	*	1	3	1	37	37	33	3.06339	114.401	1.06452e-26	Neg.Binomial	8.65537e-25	0.000281341	0.00602071	0.00573937
AT1G65985	1	24562398	24568966	6569	*	2	4	0	5	7	12	1.09861	9.41847	0.00214811	Neg.Binomial	0.00321891	0.00030446	0.00121784	0.000913381
AT1G66100	1	24605538	24606722	1185	*	2	1	0	19	10	19	2.14007	40.6582	1.81321e-10	Neg.Binomial	1.41968e-09	0.000843882	0.0135021	0.0126582
AT1G66570	1	24835244	24837441	2198	*	0	0	0	17	10	17	2.75154	46.618	8.62657e-12	Neg.Binomial	7.79341e-11	0	0.00667273	0.00667273
AT1G66880	1	24946928	24955694	8767	*	0	2	1	7	9	14	1.70475	20.5783	5.72418e-06	Neg.Binomial	1.85029e-05	0.000114064	0.00114064	0.00102658
AT1G67120	1	25069428	25095638	26211	*	3	0	0	9	12	10	1.7346	22.0481	2.65904e-06	Neg.Binomial	9.40003e-06	3.81519e-05	0.000394237	0.000356085
AT1G67235	1	25162507	25163104	598	*	1	2	0	10	6	4	1.34373	10.6332	0.00111074	Neg.Binomial	0.00186279	0.00167224	0.0111483	0.00947603
AT1G67390	1	25244690	25247343	2654	*	0	0	0	7	2	3	1.60944	8.7331	0.00312486	Neg.Binomial	0.00433461	0	0.00150716	0.00150716
AT1G68040	1	25502864	25505263	2400	*	0	2	0	8	1	7	1.335	6.94237	0.00841776	Neg.Binomial	0.0101455	0.000277778	0.00222222	0.00194444
AT1G68890	1	25896854	25906714	9861	*	1	0	0	4	8	3	1.50408	16.8794	3.98313e-05	Neg.Binomial	0.000102437	3.38032e-05	0.000507048	0.000473245
AT1G69940	1	26343275	26345058	1784	*	1	1	0	4	5	7	1.335	20.5577	5.78616e-06	Neg.Binomial.W	1.85896e-05	0.000373692	0.00298954	0.00261584
AT1G70060	1	26383216	26389916	6701	*	1	0	0	6	2	2	1.17865	6.22093	0.0126249	Neg.Binomial.W	0.0145049	4.97438e-05	0.000497438	0.000447694
AT1G70300	1	26477743	26481630	3888	*	0	0	0	2	3	4	1.38629	46.2587	0.00244135	QuasiPoisson	0.00351629	0	0.000771605	0.000771605
AT1G71320	1	26882485	26883818	1334	*	0	2	0	8	7	4	1.4816	11.555	0.000675672	Neg.Binomial	0.00121254	0.00049975	0.00474763	0.00424788
AT1G71770	1	26990525	26994259	3735	*	0	0	0	8	10	6	2.19722	22.0839	2.60996e-06	Neg.Binomial	9.28866e-06	0	0.0021419	0.0021419
AT1G73960	1	27804879	27814519	9641	*	1	0	0	6	2	3	1.25276	7.80694	0.0052046	Neg.Binomial.W	0.00674364	3.45746e-05	0.00038032	0.000345746
AT1G75090	1	28187447	28189765	2319	*	0	0	0	12	18	4	2.51231	20.6556	5.49753e-06	Neg.Binomial	1.80462e-05	0	0.00488716	0.00488716
AT1G75920	1	28504041	28507168	3128	*	0	0	0	4	7	3	1.7346	10.8175	0.00100544	Neg.Binomial	0.00171436	0	0.0014919	0.0014919
AT1G75945	1	28515245	28515916	672	*	1	0	0	2	7	7	1.55814	13.4621	0.000243437	Neg.Binomial.W	0.000500794	0.000496032	0.00793651	0.00744048
AT1G76780	1	28814434	28822256	7823	*	0	2	0	24	24	16	2.59525	63.4965	1.60655e-15	Neg.Binomial	2.6125e-14	8.52188e-05	0.002727	0.00264178
AT1G77300	1	29039922	29049454	9533	*	2	0	0	3	6	5	1.22378	6.91624	0.00854164	Neg.Binomial	0.0102364	6.99325e-05	0.000489528	0.000419595
AT1G77600	1	29152642	29162448	9807	*	1	0	0	6	3	3	1.32176	7.38129	0.00659057	Neg.Binomial.W	0.00810691	3.39893e-05	0.000407872	0.000373883
AT1G77815	1	29263348	29263650	303	*	0	0	0	18	22	18	3.01226	64.5041	9.63322e-16	Neg.Binomial	1.66923e-14	0	0.0638064	0.0638064
AT1G77960	1	29310021	29313571	3551	*	0	0	0	9	2	1	1.60944	6.00224	0.0142878	Neg.Binomial	0.0160661	0	0.00112644	0.00112644
AT1G77990	1	29317767	29323352	5586	*	1	2	0	7	6	12	1.54045	15.4461	8.48939e-05	Neg.Binomial	0.000203016	0.000179019	0.00149182	0.00131281
AT1G79000	1	29716350	29724748	8399	*	1	0	0	6	1	3	1.17865	6.34134	0.0117956	Neg.Binomial.W	0.0137161	3.96873e-05	0.000396873	0.000357185
AT1G79150	1	29772510	29778016	5507	*	0	0	1	7	14	11	2.16905	28.2724	1.05388e-07	Neg.Binomial	5.13344e-07	6.0529e-05	0.00193693	0.0018764
AT1G79990	1	30085750	30092239	6490	*	1	0	0	5	3	1	1.09861	5.54672	0.0185154	Neg.Binomial.W	0.0196071	5.13611e-05	0.00046225	0.000410889
AT1G80070	1	30117847	30127811	9965	*	2	0	0	3	5	3	1.02962	4.4389	0.035129	Neg.Binomial	0.0356689	6.69008e-05	0.000367955	0.000301054
AT1G80930	1	30405339	30409768	4430	*	1	0	0	8	1	2	1.25276	7.48714	0.0062141	Neg.Binomial.W	0.00773652	7.52445e-05	0.00082769	0.000752445
AT2G01008	2	1025	3173	2149	*	3	0	0	7	8	6	1.38629	11.5646	0.000672197	Neg.Binomial	0.00121254	0.000465333	0.00325733	0.002792
AT2G01050	2	68337	69884	1548	*	1	0	0	9	7	6	1.83258	17.3971	3.03283e-05	Neg.Binomial.W	7.97439e-05	0.000215332	0.0047373	0.00452196
AT2G01130	2	88320	94753	6434	*	1	0	0	4	3	2	1.09861	16.7439	0.0149514	QuasiPoisson	0.0165137	5.18081e-05	0.000466273	0.000414465
AT2G01450	2	199491	203126	3636	*	0	1	0	17	17	21	2.67415	56.2873	6.26176e-14	Neg.Binomial	8.37808e-13	9.16758e-05	0.00504217	0.0049505
AT2G01660	2	290573	292688	2116	*	0	1	0	7	10	6	1.8718	18.0284	2.17638e-05	Neg.Binomial	5.97516e-05	0.00015753	0.00362319	0.00346566
AT2G01830	2	362983	369707	6725	*	0	2	0	25	35	18	2.78501	62.2974	2.95314e-15	Neg.Binomial	4.45924e-14	9.91326e-05	0.00386617	0.00376704
AT2G01900	2	405762	409203	3442	*	0	2	0	14	14	19	2.30259	42.7352	6.26737e-11	Neg.Binomial	5.21623e-10	0.000193686	0.00455162	0.00435793
AT2G01910	2	416021	420661	4641	*	1	4	0	14	14	26	1.96361	31.8389	1.67503e-08	Neg.Binomial	9.0795e-08	0.000359118	0.00387847	0.00351936
AT2G01918	2	424060	425810	1751	*	0	3	1	10	5	4	1.14513	8.14798	0.00431091	Neg.Binomial	0.00576789	0.00076147	0.00361698	0.00285551
AT2G01980	2	457002	463408	6407	*	1	0	0	4	5	4	1.38629	49.3426	0.00216369	QuasiPoisson	0.00321891	5.20264e-05	0.000676344	0.000624317
AT2G01990	2	464994	466955	1962	*	0	1	0	11	7	10	2.04769	23.6958	1.12826e-06	Neg.Binomial	4.38444e-06	0.000169895	0.00475705	0.00458716
AT2G02103	2	530241	531636	1396	*	1	7	1	43	28	13	2.23359	17.8532	2.38611e-05	Neg.Binomial	6.48361e-05	0.002149	0.0200573	0.0179083
AT2G02390	2	628730	631165	2436	*	0	1	0	6	7	3	1.55814	10.6311	0.00111203	Neg.Binomial	0.00186279	0.000136836	0.00218938	0.00205255
AT2G02400	2	631140	632637	1498	*	0	2	0	5	8	5	1.43508	10.587	0.00113888	Neg.Binomial	0.00187508	0.000445038	0.00400534	0.0035603
AT2G02490	2	667041	668284	1244	*	0	1	0	11	1	8	1.7492	9.14604	0.00249257	Neg.Binomial	0.00357482	0.000267953	0.00535906	0.0050911
AT2G02493	2	667142	668055	914	*	0	1	0	8	1	8	1.60944	10.5882	0.00113813	Neg.Binomial.W	0.00187508	0.000364697	0.00619985	0.00583516
AT2G02550	2	687384	688764	1381	*	0	0	0	3	3	5	1.54045	54.0612	0.00182237	QuasiPoisson	0.00282947	0	0.00265508	0.00265508
AT2G02635	2	725076	731178	6103	*	6	2	0	19	28	20	1.8506	47.9321	4.41237e-12	Neg.Binomial	4.20168e-11	0.000436944	0.0036594	0.00322246
AT2G02695	2	752139	754145	2007	*	0	0	1	13	4	6	1.8718	14.7768	0.000121015	Neg.Binomial	0.000275412	0.000166085	0.00381996	0.00365388
AT2G02840	2	821553	822858	1306	*	0	1	1	7	4	5	1.335	8.70754	0.00316896	Neg.Binomial	0.00435012	0.000510465	0.00408372	0.00357325
AT2G03140	2	941829	951553	9725	*	1	0	0	3	3	3	1.09861	33.4878	0.0044311	QuasiPoisson	0.00588401	3.42759e-05	0.000308483	0.000274207
AT2G03150	2	951888	959236	7349	*	1	0	0	10	4	4	1.65823	17.5256	2.8346e-05	Neg.Binomial	7.58523e-05	4.53576e-05	0.000816438	0.00077108
AT2G03250	2	981934	986756	4823	*	0	0	0	7	9	7	2.15948	20.9121	4.80855e-06	Neg.Binomial	1.59831e-05	0	0.00158961	0.00158961
AT2G03260	2	987934	992332	4399	*	2	0	0	6	4	7	1.38629	11.9514	0.000546052	Neg.Binomial	0.00104751	0.00015155	0.00128817	0.00113662
AT2G03330	2	1008460	1014122	5663	*	0	3	1	20	34	30	2.52	74.6224	5.69938e-18	Neg.Binomial	1.36915e-16	0.000235446	0.00494438	0.00470893
AT2G03567	2	1085525	1086607	1083	*	1	3	0	12	11	12	1.69168	23.4829	1.26028e-06	Neg.Binomial	4.84407e-06	0.00123115	0.0107725	0.0095414
AT2G03570	2	1085560	1085988	429	*	0	0	0	4	4	5	1.67398	312.491	6.01543e-05	QuasiPoisson	0.000149256	0	0.010101	0.010101
AT2G03821	2	1167303	1168206	904	*	1	0	0	1	4	6	1.25276	6.96996	0.00828894	Neg.Binomial.W	0.0100016	0.000368732	0.00405605	0.00368732
AT2G03930	2	1204920	1206249	1330	*	0	0	1	16	28	14	2.72458	46.7712	7.97774e-12	Neg.Binomial	7.26937e-11	0.000250627	0.0145363	0.0142857
AT2G03965	2	1251510	1252989	1480	*	1	2	1	5	11	6	1.70475	23.9365	9.95671e-07	Neg.Binomial.W	3.91236e-06	0.000900901	0.00495495	0.00405405
AT2G03980	2	1259058	1262740	3683	*	0	2	0	16	9	19	2.24071	37.8498	7.64056e-10	Neg.Binomial	5.5697e-09	0.000181012	0.00398226	0.00380125
AT2G04031	2	1304160	1304783	624	*	0	0	0	3	5	7	1.79176	11.8873	0.000565181	Neg.Binomial	0.00106678	0	0.00801282	0.00801282
AT2G04060	2	1342137	1345164	3028	*	1	1	0	9	12	10	1.91692	24.1946	8.70776e-07	Neg.Binomial	3.46019e-06	0.000220167	0.00341259	0.00319243
AT2G04160	2	1401268	1407827	6560	*	1	2	0	12	6	9	1.60944	23.2331	1.43508e-06	Neg.Binomial	5.49594e-06	0.000152439	0.00137195	0.00121951
AT2G04190	2	1427321	1430406	3086	*	1	0	0	14	4	7	1.94591	15.7072	7.39423e-05	Neg.Binomial	0.000180501	0.000108015	0.00270037	0.00259235
AT2G04675	2	1637437	1638647	1211	*	1	0	0	8	1	8	1.60944	10.5882	0.00113813	Neg.Binomial.W	0.00187508	0.000275255	0.00467933	0.00440407
AT2G04940	2	1735963	1740568	4606	*	0	0	0	8	8	6	2.12026	19.7483	8.83424e-06	Neg.Binomial	2.68327e-05	0	0.00159213	0.00159213
AT2G05100	2	1822990	1824480	1491	*	0	0	0	9	15	4	2.33537	20.0488	7.54909e-06	Neg.Binomial	2.34e-05	0	0.00625978	0.00625978
AT2G05105	2	1836841	1837441	601	*	0	1	0	8	1	7	1.55814	10.1114	0.00147354	Neg.Binomial.W	0.00237791	0.000554631	0.0088741	0.00831947
AT2G05117	2	1838592	1839014	423	*	1	2	0	3	10	5	1.25276	8.64614	0.00327755	Neg.Binomial	0.00447015	0.00236407	0.0141844	0.0118203
AT2G05335	2	1942520	1943101	582	*	0	0	0	2	7	7	1.84583	36.2622	1.72474e-09	Neg.Binomial	1.1394e-08	0	0.0091638	0.0091638
AT2G05350	2	1949614	1954740	5127	*	0	3	1	11	10	17	1.76766	26.6625	2.42281e-07	Neg.Binomial	1.08055e-06	0.000260061	0.00247058	0.00221052
AT2G05360	2	1956115	1959303	3189	*	2	1	0	11	15	14	1.96944	31.4944	2.00021e-08	Neg.Binomial	1.07321e-07	0.000313578	0.00418104	0.00386746
AT2G05642	2	2098087	2101167	3081	*	2	3	0	13	12	14	1.65823	25.3477	4.78716e-07	Neg.Binomial	2.03214e-06	0.00054095	0.00421941	0.00367846
AT2G05752	2	2169305	2170528	1224	*	3	1	1	7	5	4	1.16315	6.05946	0.013832	Neg.Binomial	0.0156275	0.00136166	0.0043573	0.00299564
AT2G06005	2	2332317	2336257	3941	*	0	0	0	4	3	2	1.38629	46.2587	0.00244135	QuasiPoisson	0.00351629	0	0.000761228	0.000761228
AT2G06095	2	2373522	2374745	1224	*	3	1	0	16	8	13	1.74297	29.4955	5.60455e-08	Neg.Binomial	2.84808e-07	0.00108932	0.0100763	0.00898693
AT2G06105	2	2395013	2398395	3383	*	0	3	0	7	3	5	1.09861	6.27898	0.0122179	Neg.Binomial	0.0141132	0.000295596	0.00147798	0.00118238
AT2G06420	2	2538743	2540365	1623	*	1	2	0	11	6	7	1.50408	14.4545	0.000143585	Neg.Binomial	0.000314222	0.000616143	0.00492914	0.004313
AT2G06500	2	2580718	2583223	2506	*	1	2	0	11	5	7	1.46634	13.4667	0.000242831	Neg.Binomial	0.000500794	0.000399042	0.00305932	0.00266028
AT2G06541	2	2598222	2600326	2105	*	1	0	1	9	6	7	1.60944	14.5552	0.000136116	Neg.Binomial	0.000300992	0.000316706	0.00348377	0.00316706
AT2G06555	2	2604148	2604927	780	*	2	3	1	19	10	17	2.03688	34.8941	3.48137e-09	Neg.Binomial	2.1646e-08	0.0025641	0.0196581	0.017094
AT2G06570	2	2622603	2624902	2300	*	0	1	0	4	8	7	1.70475	13.7189	0.000212312	Neg.Binomial	0.000443553	0.000144928	0.00275362	0.0026087
AT2G06645	2	2647991	2649647	1657	*	0	0	0	8	6	10	2.19722	22.0838	2.60996e-06	Neg.Binomial	9.28866e-06	0	0.004828	0.004828
AT2G06845	2	2753443	2756008	2566	*	0	1	1	29	13	28	2.68102	47.5539	5.35122e-12	Neg.Binomial	5.00552e-11	0.000259808	0.00909327	0.00883346
AT2G06960	2	2867672	2870352	2681	*	0	0	0	8	1	4	1.67398	8.48246	0.00358587	Neg.Binomial	0.00484689	0	0.00161631	0.00161631
AT2G07020	2	2908473	2911198	2726	*	1	2	0	7	8	11	1.57554	16.4502	4.99446e-05	Neg.Binomial	0.000126295	0.000366838	0.00317926	0.00281242
AT2G07040	2	2916416	2919392	2977	*	1	3	0	22	16	14	2.06142	41.2549	1.33616e-10	Neg.Binomial	1.07811e-09	0.000447878	0.00582242	0.00537454
AT2G07190	2	2987367	2988945	1579	*	0	1	0	10	7	6	1.8718	45.1853	1.79242e-11	Neg.Binomial	1.59209e-10	0.000211104	0.00485539	0.00464429
AT2G07215	2	2996776	2997889	1114	*	0	0	0	4	5	8	1.89712	14.073	0.000175852	Neg.Binomial	0.00037901	0	0.00508677	0.00508677
AT2G07240	2	3007102	3012333	5232	*	4	2	1	10	15	12	1.66501	18.6962	1.53289e-05	Neg.Binomial	4.37909e-05	0.000445973	0.00235729	0.00191131
AT2G07280	2	3026398	3029353	2956	*	2	2	2	16	6	17	1.8718	19.9483	7.95659e-06	Neg.Binomial	2.43771e-05	0.00067659	0.00439783	0.00372124
AT2G07560	2	3169908	3174102	4195	*	0	0	0	8	4	6	1.94591	15.1861	9.74181e-05	Neg.Binomial	0.000227804	0	0.00143027	0.00143027
AT2G07695	2	3345929	3347826	1898	*	0	0	0	7	2	3	1.60944	8.7331	0.00312486	Neg.Binomial	0.00433461	0	0.00210748	0.00210748
AT2G07680	2	3514668	3522658	7991	*	1	2	0	19	12	27	2.31911	39.8835	2.6957e-10	Neg.Binomial	2.03525e-09	0.000125141	0.00241939	0.00229425
AT2G07750	2	3576465	3580525	4061	*	5	3	0	22	14	15	1.59109	31.0029	2.57639e-08	Neg.Binomial	1.36846e-07	0.000656653	0.00418616	0.00352951
AT2G07760	2	3584420	3586278	1859	*	4	0	1	10	8	4	1.13943	9.19307	0.00242933	Neg.Binomial	0.00351629	0.000896539	0.00394477	0.00304823
AT2G10260	2	3938527	3941240	2714	*	2	0	0	17	7	8	1.94591	20.1071	7.32241e-06	Neg.Binomial	2.27641e-05	0.00024564	0.00393024	0.0036846
AT2G10440	2	4013752	4018046	4295	*	1	1	0	31	25	26	2.83321	86.1458	1.67143e-20	Neg.Binomial	5.82841e-19	0.000155219	0.00636399	0.00620877
AT2G10545	2	4089648	4090671	1024	*	0	1	0	5	3	2	1.17865	7.53269	0.00605892	Neg.Binomial.W	0.00759701	0.000325521	0.00325521	0.00292969
AT2G10560	2	4109862	4110698	837	*	2	0	0	7	6	3	1.335	8.70754	0.00316896	Neg.Binomial	0.00435012	0.000796495	0.00637196	0.00557547
AT2G10602	2	4134895	4135888	994	*	0	0	0	1	3	6	1.46634	14.7546	0.000122448	Neg.Binomial	0.000276553	0	0.00335345	0.00335345
AT2G10615	2	4228157	4229987	1831	*	0	1	1	9	13	10	1.94591	77.6052	1.25837e-18	Neg.Binomial	3.32525e-17	0.0003641	0.0058256	0.0054615
AT2G10625	2	4295362	4300871	5510	*	0	4	0	25	13	16	2.09714	36.5485	1.48916e-09	Neg.Binomial	9.89961e-09	0.000241984	0.00326679	0.0030248
AT2G10950	2	4314243	4317882	3640	*	0	0	0	8	6	4	1.94591	15.1861	9.74181e-05	Neg.Binomial	0.000227804	0	0.00164835	0.00164835
AT2G10955	2	4323589	4324032	444	*	0	0	0	3	3	5	1.54045	54.0612	0.00182237	QuasiPoisson	0.00282947	0	0.00825826	0.00825826
AT2G10965	2	4323671	4324948	1278	*	2	0	0	13	5	8	1.75786	18.3541	1.83426e-05	Neg.Binomial	5.14041e-05	0.000521648	0.00678143	0.00625978
AT2G10970	2	4332795	4333638	844	*	0	1	0	3	5	3	1.25276	8.72062	0.0031463	Neg.Binomial.W	0.00435012	0.000394945	0.00434439	0.00394945
AT2G10975	2	4334959	4335909	951	*	0	2	0	3	3	5	1.02962	4.4389	0.035129	Neg.Binomial	0.0356689	0.000701016	0.00385559	0.00315457
AT2G11005	2	4348511	4349577	1067	*	0	0	0	5	5	0	1.46634	6.52664	0.0106271	Neg.Binomial	0.0124493	0	0.00312402	0.00312402
AT2G11010	2	4361869	4365919	4051	*	3	2	0	13	13	10	1.58412	22.9714	1.64429e-06	Neg.Binomial	6.25185e-06	0.000411421	0.00296223	0.00255081
AT2G11462	2	4589735	4590378	644	*	0	0	0	3	2	5	1.46634	51.5358	7.0302e-13	Neg.Binomial.W	7.82202e-12	0	0.00517598	0.00517598
AT2G11522	2	4622122	4622752	631	*	1	1	0	12	10	6	1.82455	20.8948	4.852e-06	Neg.Binomial	1.6027e-05	0.00105652	0.0147913	0.0137348
AT2G11620	2	4658445	4660777	2333	*	4	0	0	7	11	11	1.51983	17.3575	3.09672e-05	Neg.Binomial	8.12217e-05	0.00057151	0.00414345	0.00357194
AT2G11810	2	4743162	4746813	3652	*	1	2	0	9	14	7	1.70475	20.5783	5.72418e-06	Neg.Binomial	1.85029e-05	0.000273823	0.00273823	0.0024644
AT2G11851	2	4785961	4790030	4070	*	0	1	0	7	10	8	1.94591	20.2481	6.80199e-06	Neg.Binomial	2.12713e-05	8.19001e-05	0.0020475	0.0019656
AT2G12200	2	4900613	4900944	332	*	1	0	0	5	2	2	1.09861	7.39803	0.00652952	Neg.Binomial.W	0.00807217	0.00100402	0.00903614	0.00803213
AT2G12405	2	5010792	5011590	799	*	2	0	0	5	4	6	1.28093	7.7998	0.00522521	Neg.Binomial	0.00674364	0.000834376	0.00625782	0.00542345
AT2G12875	2	5289411	5291470	2060	*	4	0	0	14	9	9	1.60944	20.3772	6.35822e-06	Neg.Binomial	1.99425e-05	0.000647249	0.00517799	0.00453074
AT2G12900	2	5293897	5295480	1584	*	0	2	0	5	8	4	1.38629	10.6498	0.00110081	Neg.Binomial	0.00185871	0.000420875	0.00357744	0.00315657
AT2G12940	2	5317475	5319090	1616	*	2	0	1	13	5	6	1.50408	13.0958	0.000295966	Neg.Binomial	0.000598156	0.000618812	0.0049505	0.00433168
AT2G13430	2	5590052	5591422	1371	*	3	0	0	10	3	7	1.34373	10.171	0.00142666	Neg.Binomial	0.00230579	0.000729395	0.00486263	0.00413324
AT2G13450	2	5598421	5599923	1503	*	0	2	0	13	17	7	2.07944	28.162	1.11574e-07	Neg.Binomial	5.3851e-07	0.000443557	0.00820581	0.00776225
AT2G13463	2	5609569	5610324	756	*	0	0	0	6	8	7	2.07944	18.593	1.61812e-05	Neg.Binomial	4.54883e-05	0	0.00925926	0.00925926
AT2G13500	2	5627936	5629099	1164	*	3	0	0	12	7	8	1.60944	17.4662	2.92463e-05	Neg.Binomial	7.76717e-05	0.000859107	0.00773196	0.00687285
AT2G13510	2	5630001	5631107	1107	*	0	1	0	8	12	8	2.04769	19.1262	1.22352e-05	Neg.Binomial	3.57256e-05	0.000301114	0.0084312	0.00813008
AT2G13540	2	5636884	5643066	6183	*	2	0	0	8	2	2	1.09861	4.6108	0.0317711	Neg.Binomial.W	0.032604	0.000107823	0.000646935	0.000539113
AT2G13720	2	5724007	5725248	1242	*	1	0	0	5	3	6	1.44692	10.5957	0.00113352	Neg.Binomial.W	0.00187508	0.000268384	0.00375738	0.003489
AT2G13760	2	5734955	5735805	851	*	0	1	0	1	4	4	1.09861	9.40434	0.00216473	Neg.Binomial	0.00321891	0.000391696	0.00352526	0.00313357
AT2G13770	2	5736570	5737863	1294	*	1	3	0	9	8	5	1.27297	10.4751	0.00120997	Neg.Binomial	0.00198902	0.0010304	0.00566718	0.00463679
AT2G13820	2	5774089	5776342	2254	*	0	0	1	5	16	5	1.981	13.7989	0.000203455	Neg.Binomial	0.000431832	0.000147885	0.00384502	0.00369713
AT2G13845	2	5798558	5799584	1027	*	1	0	0	6	6	5	1.60944	11.6441	0.000644056	Neg.Binomial	0.00117712	0.00032457	0.00551769	0.00519312
AT2G13960	2	5859491	5861311	1821	*	0	0	0	4	1	5	1.46634	6.73823	0.00943683	Neg.Binomial	0.0111201	0	0.0018305	0.0018305
AT2G14000	2	5884600	5885985	1386	*	0	0	0	6	5	0	1.54045	6.65816	0.00987028	Neg.Binomial	0.0115921	0	0.0026455	0.0026455
AT2G14080	2	5925119	5929902	4784	*	0	0	0	7	1	5	1.67398	10.0428	0.00152947	Neg.Binomial	0.00246066	0	0.000905797	0.000905797
AT2G14100	2	5934483	5936371	1889	*	0	1	0	5	5	1	1.25276	7.62904	0.00574357	Neg.Binomial.W	0.00724458	0.00017646	0.00194106	0.0017646
AT2G14120	2	5953940	5960263	6324	*	1	0	0	3	0	7	1.17865	15.8101	7.00262e-05	Neg.Binomial.W	0.000171337	5.27093e-05	0.000527093	0.000474383
AT2G14440	2	6143073	6147419	4347	*	0	1	0	9	3	0	1.32176	8.90917	0.00283742	Neg.Binomial.W	0.00400957	7.66812e-05	0.000920175	0.000843494
AT2G14510	2	6170942	6175095	4154	*	1	0	0	2	3	5	1.17865	13.4468	0.000245422	Neg.Binomial	0.000500794	8.02439e-05	0.000802439	0.000722195
AT2G14560	2	6213617	6215932	2316	*	0	0	0	2	10	3	1.79176	8.97915	0.00273078	Neg.Binomial	0.00386922	0	0.00215889	0.00215889
AT2G14670	2	6274606	6276317	1712	*	0	0	0	13	4	8	2.23359	20.4117	6.24455e-06	Neg.Binomial	1.97619e-05	0	0.0048676	0.0048676
AT2G14700	2	6292466	6295726	3261	*	0	0	0	5	4	8	1.89712	14.073	0.000175852	Neg.Binomial	0.00037901	0	0.00173771	0.00173771
AT2G14765	2	6351289	6351964	676	*	0	0	0	6	2	2	1.46634	6.73823	0.00943683	Neg.Binomial	0.0111201	0	0.00493097	0.00493097
AT2G14945	2	6438504	6439144	641	*	0	1	0	6	3	1	1.17865	7.34123	0.00673906	Neg.Binomial	0.0082349	0.000520021	0.00520021	0.00468019
AT2G15110	2	6554847	6557168	2322	*	0	4	0	4	5	9	1.09861	7.32545	0.0067985	Neg.Binomial	0.00828837	0.000574218	0.00258398	0.00200976
AT2G15260	2	6630528	6634008	3481	*	0	0	0	7	0	3	1.46634	5.18661	0.0227616	Neg.Binomial	0.0237269	0	0.000957579	0.000957579
AT2G15420	2	6723948	6728183	4236	*	3	5	0	21	9	8	1.31568	10.4363	0.00123564	Neg.Binomial	0.00202337	0.000629525	0.00299024	0.00236072
AT2G15480	2	6758430	6763501	5072	*	0	0	0	2	4	14	2.03688	9.7745	0.00176949	Neg.Binomial	0.00279287	0	0.00131441	0.00131441
AT2G15710	2	6842648	6845103	2456	*	2	3	2	17	10	19	1.88273	60.7182	6.58595e-15	Neg.Binomial	9.5361e-14	0.000950054	0.00624321	0.00529316
AT2G16015	2	6970352	6970851	500	*	1	0	0	9	7	3	1.70475	13.7187	0.000212335	Neg.Binomial	0.000443553	0.000666667	0.0126667	0.012
AT2G16016	2	6971075	6971330	256	*	0	0	0	5	2	5	1.60944	25.9715	3.46491e-07	Neg.Binomial.W	1.51967e-06	0	0.015625	0.015625
AT2G16018	2	6972222	6973705	1484	*	2	5	0	10	6	9	1.02962	5.35232	0.0206947	Neg.Binomial	0.0217438	0.00157233	0.00561545	0.00404313
AT2G16030	2	6973673	6975007	1335	*	1	1	0	11	7	5	1.64866	31.3738	2.12835e-08	Neg.Binomial	1.13619e-07	0.000499376	0.00574282	0.00524345
AT2G16040	2	6976017	6977683	1667	*	0	0	0	9	8	4	2.07944	18.593	1.61813e-05	Neg.Binomial	4.54883e-05	0	0.00419916	0.00419916
AT2G16490	2	7146000	7147981	1982	*	0	0	1	3	3	3	1.09861	33.4878	0.0044311	QuasiPoisson	0.00588401	0.00016818	0.00151362	0.00134544
AT2G16505	2	7156839	7157770	932	*	0	0	0	12	6	9	2.30259	25.6417	4.11054e-07	Neg.Binomial	1.75195e-06	0	0.00965665	0.00965665
AT2G16676	2	7230346	7232223	1878	*	0	2	1	38	23	24	2.68558	71.4069	2.90656e-17	Neg.Binomial	5.90815e-16	0.000532481	0.015087	0.0145545
AT2G16970	2	7369452	7375688	6237	*	1	5	0	16	31	8	1.86322	14.2766	0.000157819	Neg.Binomial	0.000344658	0.000320667	0.00293945	0.00261878
AT2G17320	2	7533455	7536004	2550	*	0	0	0	4	5	0	1.38629	5.78234	0.016188	Neg.Binomial	0.0172487	0	0.00117647	0.00117647
AT2G17420	2	7564240	7566601	2362	*	0	0	0	5	2	6	1.67398	9.76565	0.00177803	Neg.Binomial	0.00279287	0	0.0018346	0.0018346
AT2G17510	2	7609236	7616342	7107	*	0	0	0	9	3	3	1.79176	11.2094	0.000813854	Neg.Binomial	0.00142616	0	0.000703532	0.000703532
AT2G17905	2	7777279	7777805	527	*	0	1	0	9	5	3	1.60944	11.6441	0.000644056	Neg.Binomial	0.00117712	0.000632511	0.0107527	0.0101202
AT2G17920	2	7782712	7784287	1576	*	1	2	0	11	2	11	1.50408	9.64355	0.00190017	Neg.Binomial	0.00291386	0.000634518	0.00507614	0.00444162
AT2G17930	2	7784288	7802604	18317	*	4	0	0	15	4	2	1.23214	3.87486	0.0490145	Neg.Binomial	0.049061	7.27921e-05	0.000382159	0.000309367
AT2G18130	2	7879308	7883935	4628	*	0	0	0	6	4	7	1.89712	14.073	0.000175851	Neg.Binomial	0.00037901	0	0.00122443	0.00122443
AT2G18360	2	7976700	7979430	2731	*	0	1	0	4	2	5	1.25276	6.74415	0.00940556	Neg.Binomial.W	0.0111201	0.000122055	0.00134261	0.00122055
AT2G18480	2	8009101	8011277	2177	*	0	2	0	27	17	5	2.34181	17.7065	2.57749e-05	Neg.Binomial	6.96779e-05	0.000306232	0.00750268	0.00719645
AT2G18660	2	8089411	8091736	2326	*	1	0	0	9	9	9	2.0149	22.5037	2.0974e-06	Neg.Binomial	7.83377e-06	0.000143308	0.0038693	0.003726
AT2G18880	2	8172189	8178995	6807	*	0	0	0	12	5	2	1.99243	11.2069	0.00081495	Neg.Binomial	0.00142616	0	0.000930415	0.000930415
AT2G18980	2	8233335	8235440	2106	*	2	1	0	10	3	2	1.09861	4.6462	0.0311224	Neg.Binomial	0.0319693	0.000474834	0.00237417	0.00189934
AT2G19360	2	8378664	8383374	4711	*	1	5	1	29	32	29	2.5539	84.1851	4.50557e-20	Neg.Binomial	1.44315e-18	0.000495295	0.00636807	0.00587278
AT2G19365	2	8380020	8381326	1307	*	0	1	0	4	4	4	1.32176	54.2621	0.00180967	QuasiPoisson	0.00282947	0.000255037	0.00306044	0.00280541
AT2G19850	2	8568569	8569890	1322	*	0	1	0	7	3	8	1.65823	12.6739	0.000370803	Neg.Binomial	0.000731236	0.000252143	0.00453858	0.00428643
AT2G20290	2	8742885	8752315	9431	*	0	0	0	4	4	4	1.60944	1.69231e+31	0	Neg.Binomial.W	0	0	0.000424133	0.000424133
AT2G20950	2	9002843	9005944	3102	*	0	0	0	23	14	12	2.85263	48.4123	3.45404e-12	Neg.Binomial	3.44426e-11	0	0.00526542	0.00526542
AT2G21100	2	9048131	9049404	1274	*	0	3	0	42	32	24	2.82336	81.2917	1.94745e-19	Neg.Binomial	5.5634e-18	0.000784929	0.025641	0.0248561
AT2G21550	2	9226917	9230205	3289	*	0	0	0	15	20	10	2.77259	47.8818	4.52712e-12	Neg.Binomial	4.27247e-11	0	0.00456066	0.00456066
AT2G21920	2	9343410	9347159	3750	*	1	3	0	15	13	8	1.71765	18.0986	2.09753e-05	Neg.Binomial	5.77368e-05	0.000355556	0.0032	0.00284444
AT2G22160	2	9425143	9425460	318	*	0	0	0	6	1	8	1.79176	10.3746	0.00127761	Neg.Binomial	0.00207758	0	0.0157233	0.0157233
AT2G22440	2	9528910	9530060	1151	*	0	2	0	31	5	14	2.36085	15.6797	7.50244e-05	Neg.Binomial	0.000182721	0.000579206	0.0144802	0.013901
AT2G23220	2	9884550	9886752	2203	*	0	2	0	5	14	10	1.8563	20.0415	7.57781e-06	Neg.Binomial	2.34203e-05	0.000302618	0.00438796	0.00408534
AT2G23740	2	10097265	10103398	6134	*	1	0	0	7	1	5	1.38629	8.27848	0.00401178	Neg.Binomial.W	0.00538128	5.43419e-05	0.000706445	0.000652103
AT2G24340	2	10355430	10359546	4117	*	4	8	0	23	14	19	1.36949	8.15183	0.00430178	Neg.Binomial	0.00576297	0.000971581	0.00453405	0.00356246
AT2G24625	2	10468340	10469286	947	*	0	2	0	12	7	9	1.82455	20.8948	4.85206e-06	Neg.Binomial	1.6027e-05	0.000703977	0.00985568	0.00915171
AT2G24870	2	10588569	10589615	1047	*	2	2	0	10	6	16	1.60944	17.8388	2.40431e-05	Neg.Binomial	6.51631e-05	0.00127348	0.0101878	0.00891436
AT2G24880	2	10590554	10590862	309	*	0	0	0	10	8	8	2.26868	24.4562	7.60197e-07	Neg.Binomial	3.05476e-06	0	0.0280475	0.0280475
AT2G25160	2	10708993	10711281	2289	*	0	0	0	10	4	4	1.94591	15.1861	9.74183e-05	Neg.Binomial	0.000227804	0	0.00262123	0.00262123
AT2G25170	2	10713807	10724106	10300	*	2	0	0	9	4	2	1.28093	6.82054	0.00901152	Neg.Binomial	0.0107873	6.47249e-05	0.000485437	0.000420712
AT2G25370	2	10806680	10809945	3266	*	1	0	0	21	20	27	2.87639	72.7398	1.47924e-17	Neg.Binomial	3.19093e-16	0.000102062	0.00694019	0.00683813
AT2G25730	2	10956263	10972951	16689	*	1	0	0	7	6	7	1.7492	14.7778	0.000120948	Neg.Binomial	0.000275412	1.99732e-05	0.000399465	0.000379491
AT2G25870	2	11030970	11034580	3611	*	1	0	0	3	3	3	1.09861	33.4878	0.0044311	QuasiPoisson	0.00588401	9.23105e-05	0.000830795	0.000738484
AT2G26340	2	11215208	11217033	1826	*	0	1	0	6	9	5	1.7492	14.7778	0.000120948	Neg.Binomial	0.000275412	0.000182548	0.00365097	0.00346842
AT2G26350	2	11217142	11220541	3400	*	0	2	1	4	8	5	1.20397	7.95304	0.00480067	Neg.Binomial	0.00632707	0.000294118	0.00166667	0.00137255
AT2G26620	2	11325069	11326835	1767	*	0	3	2	9	12	1	1.13943	4.70691	0.0300416	Neg.Binomial	0.0309191	0.000943218	0.00415016	0.00320694
AT2G26890	2	11462067	11474371	12305	*	1	0	0	6	6	5	1.60944	11.6441	0.000644056	Neg.Binomial	0.00117712	2.70893e-05	0.000460517	0.000433428
AT2G27170	2	11609073	11617496	8424	*	0	0	0	4	5	0	1.38629	5.78234	0.016188	Neg.Binomial	0.0172487	0	0.000356125	0.000356125
AT2G28290	2	12056213	12073279	17067	*	1	0	0	11	5	2	1.65823	9.49333	0.0020622	Neg.Binomial	0.00311837	1.95309e-05	0.000351556	0.000332025
AT2G28360	2	12124152	12130092	5941	*	2	0	0	6	1	5	1.09861	5.23251	0.0221685	Neg.Binomial	0.0231549	0.000112215	0.000673287	0.000561073
AT2G29065	2	12484658	12487110	2453	*	0	0	0	5	2	3	1.46634	51.5358	7.0302e-13	Neg.Binomial.W	7.82202e-12	0	0.00135888	0.00135888
AT2G29605	2	12657909	12660087	2179	*	5	2	2	13	14	7	1.32914	15.49	8.29424e-05	Neg.Binomial	0.000199704	0.00137678	0.00520116	0.00382438
AT2G29850	2	12734725	12736394	1670	*	0	0	3	2	7	5	1.04145	5.4824	0.0192088	Neg.Binomial	0.0202235	0.000598802	0.00279441	0.00219561
AT2G29920	2	12754424	12755384	961	*	0	0	0	4	7	7	1.94591	14.6759	0.000127665	Neg.Binomial	0.000285895	0	0.0062435	0.0062435
AT2G29970	2	12776208	12780069	3862	*	1	0	0	6	0	3	1.09861	13.4193	0.000249042	Neg.Binomial.W	0.000506226	8.63111e-05	0.0007768	0.000690489
AT2G30730	2	13092593	13094677	2085	*	0	0	1	12	14	3	2.07944	16.2324	5.60273e-05	Neg.Binomial	0.000140002	0.000159872	0.00463629	0.00447642
AT2G30920	2	13157089	13160886	3798	*	0	1	0	12	10	23	2.48491	32.8945	9.72961e-09	Neg.Binomial	5.47032e-08	8.77655e-05	0.00394945	0.00386168
AT2G31700	2	13480510	13481568	1059	*	0	1	0	18	7	9	2.22462	24.0648	9.31481e-07	Neg.Binomial	3.67379e-06	0.000314762	0.0107019	0.0103872
AT2G31900	2	13560370	13570469	10100	*	1	0	0	2	5	3	1.17865	13.4468	0.000245422	Neg.Binomial	0.000500794	3.30033e-05	0.000330033	0.00029703
AT2G31960	2	13588522	13600430	11909	*	2	0	0	5	3	4	1.09861	5.23249	0.0221688	Neg.Binomial	0.0231549	5.59801e-05	0.00033588	0.0002799
AT2G32150	2	13658888	13660948	2061	*	0	0	0	8	3	9	2.03688	51.0626	8.94677e-13	Neg.Binomial	9.74921e-12	0	0.00323468	0.00323468
AT2G32250	2	13693094	13697206	4113	*	0	0	0	2	4	4	1.46634	70.0845	5.6819e-17	Neg.Binomial	1.09196e-15	0	0.000810438	0.000810438
AT2G33175	2	14062699	14063623	925	*	0	2	0	19	11	17	2.30259	42.7366	6.26301e-11	Neg.Binomial	5.21623e-10	0.000720721	0.0169369	0.0162162
AT2G33435	2	14165125	14173509	8385	*	2	0	0	2	4	7	1.16315	6.05946	0.013832	Neg.Binomial	0.0156275	7.95071e-05	0.000516796	0.000437289
AT2G34110	2	14392551	14403317	10767	*	0	1	2	64	60	38	3.31419	121.065	3.69726e-28	Neg.Binomial	3.25667e-26	9.28764e-05	0.00501532	0.00492245
AT2G34100	2	14399534	14413489	13956	*	3	12	3	105	108	78	2.78295	176.604	2.6731e-40	Neg.Binomial	2.82547e-38	0.000429923	0.00695042	0.00652049
AT2G34120	2	14405339	14405551	213	*	1	0	0	4	4	1	1.09861	9.40434	0.00216473	Neg.Binomial	0.00321891	0.00156495	0.0140845	0.0125196
AT2G34655	2	14596565	14597543	979	*	2	6	0	33	22	12	1.8506	20.9286	4.76733e-06	Neg.Binomial	1.59831e-05	0.00272387	0.0228124	0.0200885
AT2G34790	2	14673840	14677398	3559	*	0	1	0	30	27	23	3.03255	88.1575	6.0445e-21	Neg.Binomial	2.36631e-19	9.36593e-05	0.00749274	0.00739908
AT2G35280	2	14859378	14860200	823	*	0	0	0	6	7	2	1.79176	11.8873	0.000565181	Neg.Binomial	0.00106678	0	0.00607533	0.00607533
AT2G36710	2	15389466	15391257	1792	*	0	0	0	2	3	8	1.67398	9.39876	0.00217132	Neg.Binomial	0.00321891	0	0.00241815	0.00241815
AT2G37370	2	15679107	15684718	5612	*	0	2	0	9	13	9	1.91692	24.1946	8.70776e-07	Neg.Binomial	3.46019e-06	0.000118793	0.00184129	0.0017225
AT2G38195	2	16002263	16006654	4392	*	0	0	0	9	8	18	2.53897	30.011	4.29607e-08	Neg.Binomial	2.22595e-07	0	0.00265634	0.00265634
AT2G38220	2	16007891	16010932	3042	*	0	3	0	6	3	5	1.04145	5.4824	0.0192088	Neg.Binomial	0.0202235	0.000328731	0.00153408	0.00120535
AT2G38255	2	16022334	16024854	2521	*	0	1	0	14	14	11	2.35138	36.589	1.45851e-09	Neg.Binomial	9.88235e-09	0.000132223	0.00515668	0.00502446
AT2G40030	2	16714460	16723718	9259	*	1	0	0	6	1	2	1.09861	5.73366	0.0166427	Neg.Binomial.W	0.0176976	3.6001e-05	0.000324009	0.000288008
AT2G40310	2	16834065	16835711	1647	*	3	3	0	17	9	31	1.89712	18.9055	1.37353e-05	Neg.Binomial	3.96672e-05	0.00121433	0.0115361	0.0103218
AT2G41380	2	17251819	17253194	1376	*	0	0	0	3	4	2	1.38629	46.2587	0.00244135	QuasiPoisson	0.00351629	0	0.00218023	0.00218023
AT2G41590	2	17343360	17345005	1646	*	0	0	0	23	33	12	3.16407	44.5468	2.48353e-11	Neg.Binomial	2.18757e-10	0	0.0137708	0.0137708
AT2G41600	2	17344637	17346940	2304	*	0	0	0	1	9	1	1.54045	4.81188	0.0282642	Neg.Binomial	0.0291182	0	0.00159144	0.00159144
AT2G41640	2	17360374	17363788	3415	*	0	0	0	9	0	4	1.67398	6.05862	0.0138385	Neg.Binomial	0.0156275	0	0.00126891	0.00126891
AT2G41650	2	17362645	17364518	1874	*	0	0	0	9	0	4	1.67398	6.05862	0.0138385	Neg.Binomial	0.0156275	0	0.00231234	0.00231234
AT2G41790	2	17429229	17436305	7077	*	0	0	0	2	6	1	1.38629	5.78234	0.0161879	Neg.Binomial	0.0172487	0	0.000423908	0.000423908
AT2G43050	2	17902370	17904443	2074	*	0	0	0	10	10	6	2.26868	24.4492	7.62968e-07	Neg.Binomial	3.05476e-06	0	0.00417872	0.00417872
AT2G44550	2	18389381	18391142	1762	*	0	0	0	2	7	1	1.46634	5.94837	0.0147309	Neg.Binomial	0.0163918	0	0.00189179	0.00189179
AT2G45100	2	18595178	18598481	3304	*	0	0	0	13	8	8	2.36712	28.0447	1.18545e-07	Neg.Binomial	5.59384e-07	0	0.00292575	0.00292575
AT2G45380	2	18699428	18703093	3666	*	0	1	0	5	11	6	1.83258	16.9336	3.87113e-05	Neg.Binomial	9.9801e-05	9.09256e-05	0.00200036	0.00190944
AT2G46020	2	18922533	18932055	9523	*	0	0	0	4	4	1	1.38629	5.78234	0.016188	Neg.Binomial	0.0172487	0	0.000315027	0.000315027
AT2G46130	2	18957212	18957925	714	*	1	1	0	14	6	21	2.17475	22.3344	2.29066e-06	Neg.Binomial	8.49554e-06	0.000933707	0.019141	0.0182073
AT2G46190	2	18971769	18972804	1036	*	0	1	0	22	13	12	2.52573	43.9542	3.36151e-11	Neg.Binomial	2.93646e-10	0.00032175	0.0151223	0.0148005
AT2G46765	2	19220194	19220586	393	*	0	0	1	9	6	2	1.60944	11.279	0.000783876	Neg.Binomial	0.00138082	0.000848176	0.014419	0.0135708
AT2G46800	2	19235374	19239577	4204	*	0	0	0	4	3	11	1.94591	12.3302	0.000445686	Neg.Binomial	0.000861224	0	0.00142721	0.00142721
AT2G46810	2	19239694	19242772	3079	*	0	0	0	15	13	11	2.63906	40.3395	2.13445e-10	Neg.Binomial	1.63486e-09	0	0.00422215	0.00422215
AT2G48060	2	19651108	19662723	11616	*	2	0	0	3	7	6	1.335	8.70754	0.00316896	Neg.Binomial	0.00435012	5.73921e-05	0.000459137	0.000401745
AT3G01320	3	106294	113679	7386	*	1	0	0	8	1	3	1.32176	7.98998	0.00470368	Neg.Binomial.W	0.00622252	4.51304e-05	0.000541565	0.000496435
AT3G01345	3	129138	130749	1612	*	0	2	3	6	7	9	1.13943	9.19308	0.00242932	Neg.Binomial	0.00351629	0.00103391	0.00454921	0.0035153
AT3G02245	3	421772	422732	961	*	0	0	0	8	7	6	2.07944	18.593	1.61812e-05	Neg.Binomial	4.54883e-05	0	0.00728408	0.00728408
AT3G04240	3	1113914	1120933	7020	*	1	0	0	2	6	1	1.09861	5.81015	0.0159339	Neg.Binomial.W	0.0172487	4.74834e-05	0.00042735	0.000379867
AT3G04340	3	1146568	1153650	7083	*	2	0	0	8	1	5	1.22378	5.86612	0.015435	Neg.Binomial	0.0170123	9.41221e-05	0.000658855	0.000564732
AT3G05540	3	1606487	1608030	1544	*	0	0	0	2	3	4	1.38629	46.2587	0.00244135	QuasiPoisson	0.00351629	0	0.00194301	0.00194301
AT3G05725	3	1692510	1693378	869	*	0	0	1	7	9	17	2.19722	25.1593	5.27837e-07	Neg.Binomial	2.20523e-06	0.000383583	0.0126582	0.0122746
AT3G06250	3	1888834	1892830	3997	*	1	0	0	5	4	2	1.25276	6.74415	0.00940555	Neg.Binomial.W	0.0111201	8.33959e-05	0.000917355	0.000833959
AT3G06290	3	1898877	1907448	8572	*	1	0	0	4	2	5	1.25276	6.74415	0.00940556	Neg.Binomial.W	0.0111201	3.88863e-05	0.000427749	0.000388863
AT3G06350	3	1924270	1927850	3581	*	0	2	0	5	6	8	1.4816	11.5574	0.000674812	Neg.Binomial	0.00121254	0.000186168	0.00176859	0.00158243
AT3G06530	3	2022433	2033912	11480	*	1	0	0	7	5	2	1.44692	15.5396	8.07965e-05	Neg.Binomial	0.000195428	2.9036e-05	0.000406504	0.000377468
AT3G07160	3	2264862	2279916	15055	*	1	0	0	7	9	3	1.70475	13.7187	0.000212335	Neg.Binomial	0.000443553	2.2141e-05	0.00042068	0.000398539
AT3G07380	3	2360988	2362824	1837	*	0	0	0	5	4	8	1.89712	14.073	0.000175852	Neg.Binomial	0.00037901	0	0.00308474	0.00308474
AT3G08720	3	2648372	2651231	2860	*	0	0	0	5	4	9	1.94591	15.1861	9.74181e-05	Neg.Binomial	0.000227804	0	0.0020979	0.0020979
AT3G08850	3	2686457	2695400	8944	*	3	0	0	6	4	4	1.04145	4.4973	0.0339483	Neg.Binomial	0.0347371	0.000111807	0.000521765	0.000409958
AT3G10340	3	3203988	3208135	4148	*	0	0	0	2	5	13	2.03688	10.9978	0.000912194	Neg.Binomial	0.00158064	0	0.0016072	0.0016072
AT3G10950	3	3423893	3424566	674	*	0	0	0	11	8	5	2.19722	22.0839	2.60996e-06	Neg.Binomial	9.28866e-06	0	0.0118694	0.0118694
AT3G12145	3	3874487	3876302	1816	*	0	0	0	2	6	9	1.89712	13.5502	0.000232269	Neg.Binomial	0.000483285	0	0.00312041	0.00312041
AT3G12590	3	3995665	4003871	8207	*	2	0	0	3	5	3	1.02962	4.4389	0.035129	Neg.Binomial	0.0356689	8.12315e-05	0.000446773	0.000365542
AT3G13370	3	4341664	4342230	567	*	0	1	0	2	8	5	1.50408	38.3182	6.00982e-10	Neg.Binomial	4.41137e-09	0.000587889	0.00881834	0.00823045
AT3G13662	3	4467090	4468498	1409	*	0	0	0	20	37	15	3.21888	47.0335	6.97843e-12	Neg.Binomial	6.47035e-11	0	0.0170334	0.0170334
AT3G14172	3	4698457	4705828	7372	*	0	0	0	5	2	6	1.67398	9.76565	0.00177803	Neg.Binomial	0.00279287	0	0.00058781	0.00058781
AT3G14270	3	4753705	4761456	7752	*	0	0	0	6	1	5	1.60944	8.73309	0.00312486	Neg.Binomial	0.00433461	0	0.000515996	0.000515996
AT3G14670	3	4927682	4929018	1337	*	8	2	1	38	23	34	2.15598	55.7872	8.07576e-14	Neg.Binomial	1.05384e-12	0.00274246	0.0236849	0.0209424
AT3G15130	3	5096402	5099371	2970	*	0	0	0	7	2	0	1.38629	4.244	0.0393892	Neg.Binomial	0.0396141	0	0.0010101	0.0010101
AT3G16820	3	5728016	5729174	1159	*	0	0	0	11	13	6	2.3979	29.2544	6.34717e-08	Neg.Binomial	3.1796e-07	0	0.00862813	0.00862813
AT3G16840	3	5737886	5743335	5450	*	1	0	0	3	2	4	1.09861	16.7439	0.0149514	QuasiPoisson	0.0165137	6.11621e-05	0.000550459	0.000489297
AT3G19190	3	6639639	6648870	9232	*	1	0	0	2	5	2	1.09861	7.39803	0.00652952	Neg.Binomial.W	0.00807217	3.61063e-05	0.000324957	0.00028885
AT3G19600	3	6808585	6811808	3224	*	0	2	0	4	17	3	1.6864	7.63054	0.00573882	Neg.Binomial	0.00724458	0.000206782	0.00248139	0.00227461
AT3G19740	3	6855688	6863547	7860	*	2	0	0	6	3	2	1.02962	4.85059	0.0276367	Neg.Binomial	0.0284996	8.48176e-05	0.000466497	0.000381679
AT3G20950	3	7342675	7344744	2070	*	1	2	0	5	6	7	1.25276	8.82581	0.00296999	Neg.Binomial	0.00416903	0.000483092	0.00289855	0.00241546
AT3G21430	3	7543772	7553682	9911	*	1	0	0	6	2	1	1.09861	4.18599	0.0407595	Neg.Binomial	0.0409143	3.36327e-05	0.000302694	0.000269061
AT3G21480	3	7567565	7572202	4638	*	1	0	0	4	4	5	1.38629	49.3426	0.00216369	QuasiPoisson	0.00321891	7.18701e-05	0.000934311	0.000862441
AT3G21570	3	7599782	7600920	1139	*	1	0	0	15	12	3	2.11021	16.0078	6.30817e-05	Neg.Binomial	0.000156153	0.000292654	0.00877963	0.00848698
AT3G21870	3	7703799	7704958	1160	*	1	1	1	10	6	10	2.15948	20.9121	4.8085e-06	Neg.Binomial	1.59831e-05	0.000862069	0.00747126	0.0066092
AT3G22125	3	7803338	7808056	4719	*	1	1	0	22	9	10	2.17475	24.9419	5.90828e-07	Neg.Binomial	2.43947e-06	0.000141273	0.00289609	0.00275482
AT3G22142	3	7803492	7808046	4555	*	1	1	0	22	9	10	2.17475	24.9419	5.90828e-07	Neg.Binomial	2.43947e-06	0.000146359	0.00300037	0.00285401
AT3G22580	3	8002762	8003145	384	*	1	2	0	4	8	5	1.20397	7.95304	0.00480067	Neg.Binomial	0.00632707	0.00260417	0.0147569	0.0121528
AT3G22935	3	8130391	8131130	740	*	0	1	0	5	5	4	1.44692	56.0957	0.00169967	QuasiPoisson	0.00271382	0.00045045	0.00630631	0.00585586
AT3G22940	3	8131468	8132706	1239	*	1	2	2	8	7	9	1.56862	13.5403	0.00023349	Neg.Binomial	0.00048392	0.00134517	0.00645682	0.00511165
AT3G23310	3	8338871	8343737	4867	*	1	0	0	10	8	6	1.90954	19.1335	1.21889e-05	Neg.Binomial	3.57256e-05	6.84885e-05	0.00164372	0.00157523
AT3G23380	3	8373375	8375098	1724	*	1	2	1	3	5	8	1.38629	7.70979	0.00549221	Neg.Binomial	0.00695242	0.000773395	0.00309358	0.00232019
AT3G24320	3	8822924	8829728	6805	*	2	0	0	5	2	4	1.02962	5.7955	0.0160672	Neg.Binomial	0.0172487	9.79672e-05	0.000538819	0.000440852
AT3G24514	3	8937382	8938949	1568	*	0	1	0	5	3	2	1.17865	7.53269	0.00605892	Neg.Binomial.W	0.00759701	0.000212585	0.00212585	0.00191327
AT3G24542	3	8956257	8957667	1411	*	0	2	0	9	7	13	1.8563	21.9864	2.74583e-06	Neg.Binomial	9.67449e-06	0.000472478	0.00685093	0.00637845
AT3G25460	3	9231581	9232666	1086	*	0	2	0	16	13	10	2.12823	33.3006	7.89588e-09	Neg.Binomial	4.56063e-08	0.000613874	0.0119705	0.0113567
AT3G25720	3	9380234	9381405	1172	*	1	2	1	7	11	7	1.83258	16.9335	3.87118e-05	Neg.Binomial	9.9801e-05	0.00113766	0.00711035	0.0059727
AT3G25855	3	9459411	9460299	889	*	0	0	0	3	10	2	1.79176	8.97915	0.00273078	Neg.Binomial	0.00386922	0	0.0056243	0.0056243
AT3G26140	3	9559555	9563322	3768	*	0	0	0	4	6	11	2.07944	78.972	6.29961e-19	Neg.Binomial.W	1.70736e-17	0	0.00185775	0.00185775
AT3G26440	3	9676564	9683499	6936	*	0	2	2	24	26	20	2.34455	63.4291	1.66243e-15	Neg.Binomial	2.62266e-14	0.000192234	0.00336409	0.00317186
AT3G26450	3	9681235	9683506	2272	*	0	2	2	24	26	20	2.34455	63.4291	1.66243e-15	Neg.Binomial	2.62266e-14	0.000586854	0.01027	0.0096831
AT3G26500	3	9707912	9710100	2189	*	0	2	0	6	4	3	1.16315	6.05946	0.013832	Neg.Binomial	0.0156275	0.000304553	0.00197959	0.00167504
AT3G26616	3	9787574	9788141	568	*	0	2	0	16	9	13	2.10413	32.1418	1.43319e-08	Neg.Binomial	7.97305e-08	0.00117371	0.0223005	0.0211268
AT3G26618	3	9788231	9790451	2221	*	0	0	0	13	8	1	2.12026	10.7677	0.00103286	Neg.Binomial	0.00175802	0	0.00330182	0.00330182
AT3G27040	3	9974768	9976390	1623	*	0	3	0	4	6	9	1.29928	9.71977	0.00182296	Neg.Binomial	0.00282947	0.000616143	0.00390224	0.0032861
AT3G27250	3	10061009	10062870	1862	*	0	0	0	8	9	4	2.07944	18.593	1.61813e-05	Neg.Binomial	4.54883e-05	0	0.0037594	0.0037594
AT3G27329	3	10114192	10114560	369	*	0	2	0	5	0	6	1.02962	4.48796	0.0341345	Neg.Binomial.W	0.0348938	0.00180668	0.00993677	0.00813008
AT3G27400	3	10140200	10143249	3050	*	0	2	0	5	2	8	1.28093	7.7998	0.0052252	Neg.Binomial	0.00674364	0.000218579	0.00163934	0.00142077
AT3G27473	3	10169123	10172060	2938	*	0	0	0	5	1	3	1.38629	5.78234	0.016188	Neg.Binomial	0.0172487	0	0.0010211	0.0010211
AT3G27600	3	10223743	10224948	1206	*	1	5	1	17	11	11	1.71765	24.5351	7.29692e-07	Neg.Binomial	2.95511e-06	0.00193477	0.0107794	0.00884467
AT3G27680	3	10254886	10255290	405	*	0	1	0	10	8	6	1.90954	19.1334	1.21891e-05	Neg.Binomial	3.57256e-05	0.000823045	0.0197531	0.01893
AT3G27930	3	10369298	10372534	3237	*	2	0	0	4	1	7	1.09861	5.10744	0.0238234	Neg.Binomial	0.0247118	0.000205952	0.00123571	0.00102976
AT3G28070	3	10447845	10451064	3220	*	2	0	0	14	3	6	1.64866	9.94143	0.001616	Neg.Binomial	0.00259197	0.000207039	0.00238095	0.00217391
AT3G28080	3	10451403	10455323	3921	*	1	0	0	11	3	11	1.94591	16.6688	4.45074e-05	Neg.Binomial	0.000113634	8.50123e-05	0.00212531	0.0020403
AT3G28100	3	10456029	10461000	4972	*	2	5	0	33	28	18	2.10413	51.4574	7.31672e-13	Neg.Binomial	8.05601e-12	0.000469295	0.00529633	0.00482703
AT3G28220	3	10524181	10526733	2553	*	0	0	0	13	6	17	2.56495	29.9757	4.37493e-08	Neg.Binomial	2.25575e-07	0	0.00470035	0.00470035
AT3G28410	3	10640152	10642071	1920	*	0	0	1	5	1	3	1.09861	5.5469	0.0185134	Neg.Binomial.W	0.0196071	0.000173611	0.0015625	0.00138889
AT3G28785	3	10810579	10811197	619	*	0	0	0	5	4	0	1.38629	5.78234	0.016188	Neg.Binomial	0.0172487	0	0.00484653	0.00484653
AT3G28870	3	10890355	10891839	1485	*	5	1	0	20	21	15	1.88031	41.1144	1.43573e-10	Neg.Binomial	1.14967e-09	0.0013468	0.0125701	0.0112233
AT3G28900	3	10902003	10904458	2456	*	1	3	0	12	15	11	1.76766	26.6625	2.42281e-07	Neg.Binomial	1.08055e-06	0.000542888	0.00515744	0.00461455
AT3G28899	3	10902184	10902515	332	*	0	0	0	8	11	3	2.12026	18.1789	2.01096e-05	Neg.Binomial	5.54983e-05	0	0.0220884	0.0220884
AT3G28925	3	10957887	10959610	1724	*	1	1	0	11	1	7	1.4816	8.50557	0.00354061	Neg.Binomial.W	0.00479183	0.000386698	0.00367363	0.00328693
AT3G28930	3	10959641	10961461	1821	*	0	0	1	8	10	13	2.14007	27.1039	1.92812e-07	Neg.Binomial	8.74687e-07	0.00018305	0.00567454	0.00549149
AT3G28956	3	10980401	10982757	2357	*	0	4	0	22	17	39	2.44854	36.8672	1.26458e-09	Neg.Binomial	8.91109e-09	0.000565691	0.011031	0.0104653
AT3G29033	3	11024007	11024889	883	*	0	3	0	12	5	7	1.50408	14.4545	0.000143585	Neg.Binomial	0.000314222	0.0011325	0.00906002	0.00792752
AT3G29080	3	11069352	11071376	2025	*	1	3	1	33	17	27	2.73437	59.1151	1.48716e-14	Neg.Binomial	2.06833e-13	0.000823045	0.0126749	0.0118519
AT3G29110	3	11082152	11086003	3852	*	0	4	0	8	13	5	1.42139	12.4052	0.000428131	Neg.Binomial	0.000830338	0.000346141	0.00224991	0.00190377
AT3G29130	3	11099603	11104073	4471	*	0	1	0	23	11	20	2.65676	48.3627	3.54236e-12	Neg.Binomial	3.49932e-11	7.45545e-05	0.00402594	0.00395139
AT3G29450	3	11322669	11324582	1914	*	3	0	0	3	14	8	1.54045	9.52001	0.00203244	Neg.Binomial	0.00307778	0.000522466	0.00435388	0.00383142
AT3G29455	3	11348729	11350267	1539	*	3	0	0	18	8	17	2.03688	29.455	5.72295e-08	Neg.Binomial	2.89434e-07	0.000649773	0.00931341	0.00866363
AT3G29633	3	11452509	11453528	1020	*	1	1	0	1	7	5	1.16315	6.05946	0.013832	Neg.Binomial	0.0156275	0.000653595	0.00424837	0.00359477
AT3G29637	3	11471115	11472130	1016	*	0	0	0	7	7	7	2.07944	2.07621e+32	0	Neg.Binomial.W	0	0	0.00688976	0.00688976
AT3G29638	3	11473109	11475559	2451	*	2	0	0	3	10	11	1.6864	13.993	0.000183495	Neg.Binomial	0.000394217	0.000271998	0.00326397	0.00299198
AT3G29639	3	11478633	11480033	1401	*	0	0	0	6	3	8	1.89712	14.0729	0.000175856	Neg.Binomial	0.00037901	0	0.00404473	0.00404473
AT3G29645	3	11480384	11481190	807	*	0	1	0	9	4	6	1.70475	13.7189	0.000212312	Neg.Binomial	0.000443553	0.000413052	0.007848	0.00743494
AT3G29690	3	11540641	11541549	909	*	0	0	0	5	6	2	1.67398	9.76565	0.00177803	Neg.Binomial	0.00279287	0	0.00476714	0.00476714
AT3G29720	3	11549418	11551369	1952	*	2	0	0	18	16	11	2.26176	40.353	2.11985e-10	Neg.Binomial	1.63486e-09	0.00034153	0.00768443	0.0073429
AT3G29740	3	11578468	11578847	380	*	0	0	0	6	4	6	1.84583	12.973	0.000316022	Neg.Binomial	0.000635047	0	0.0140351	0.0140351
AT3G29750	3	11579125	11580600	1476	*	1	1	0	5	7	4	1.335	20.5577	5.78616e-06	Neg.Binomial.W	1.85896e-05	0.000451671	0.00361337	0.0031617
AT3G29796	3	11708561	11713028	4468	*	1	0	0	15	11	6	2.16905	27.4589	1.6047e-07	Neg.Binomial	7.43934e-07	7.46046e-05	0.00238735	0.00231274
AT3G29970	3	11745197	11746570	1374	*	1	0	0	4	4	1	1.09861	9.40434	0.00216473	Neg.Binomial	0.00321891	0.000242601	0.00218341	0.00194081
AT3G30165	3	11797730	11798191	462	*	0	0	0	4	14	6	2.19722	16.5999	4.61538e-05	Neg.Binomial	0.000116989	0	0.017316	0.017316
AT3G30200	3	11827752	11834262	6511	*	0	0	0	2	6	9	1.89712	13.5502	0.000232269	Neg.Binomial	0.000483285	0	0.000870322	0.000870322
AT3G30220	3	11877866	11878458	593	*	1	0	0	5	0	4	1.09861	6.36357	0.0116487	Neg.Binomial.W	0.0135602	0.000562114	0.00505902	0.00449691
AT3G30230	3	11879235	11881788	2554	*	4	1	1	6	14	8	1.54045	13.8014	0.00020318	Neg.Binomial	0.000431832	0.000783085	0.0036544	0.00287131
AT3G30235	3	11882266	11883625	1360	*	3	1	0	11	11	1	1.31219	5.76698	0.0163301	Neg.Binomial	0.0173826	0.000980392	0.00563725	0.00465686
AT3G30290	3	11917230	11919546	2317	*	0	0	0	11	2	9	2.12026	14.7745	0.000121161	Neg.Binomial	0.000275412	0	0.00316501	0.00316501
AT3G30320	3	11931287	11934694	3408	*	3	8	0	25	14	17	1.43848	21.6903	3.20404e-06	Neg.Binomial	1.12514e-05	0.0010759	0.00547731	0.00440141
AT3G30370	3	11965180	11965719	540	*	0	0	0	5	3	5	1.67398	78.1234	0.0009045	QuasiPoisson	0.00156988	0	0.00802469	0.00802469
AT3G30520	3	12130340	12132173	1834	*	1	3	0	13	8	7	1.48808	13.0854	0.000297609	Neg.Binomial	0.000600329	0.000727008	0.00508906	0.00436205
AT3G30525	3	12132865	12133498	634	*	2	2	0	17	6	16	1.79176	20.6456	5.52639e-06	Neg.Binomial	1.80848e-05	0.00210305	0.0205047	0.0184017
AT3G30540	3	12144792	12146502	1711	*	1	0	0	4	2	5	1.25276	6.74415	0.00940556	Neg.Binomial.W	0.0111201	0.000194818	0.002143	0.00194818
AT3G30770	3	12445493	12448285	2793	*	0	1	0	6	6	10	1.83258	39.1703	3.88402e-10	Neg.Binomial	2.89113e-09	0.000119346	0.00262561	0.00250627
AT3G30805	3	12488978	12489925	948	*	0	2	1	10	3	9	1.42712	12.5128	0.000404169	Neg.Binomial	0.000786752	0.00105485	0.00773558	0.00668073
AT3G30820	3	12529843	12531235	1393	*	1	0	0	2	7	1	1.17865	4.43466	0.0352162	Neg.Binomial	0.0357232	0.000239292	0.00239292	0.00215363
AT3G30823	3	12560822	12562099	1278	*	0	3	0	4	4	8	1.15268	7.10336	0.00769395	Neg.Binomial	0.00932627	0.000782473	0.00417319	0.00339071
AT3G30842	3	12593810	12600432	6623	*	1	0	0	3	7	5	1.50408	22.8369	1.76351e-06	Neg.Binomial	6.68113e-06	5.03297e-05	0.000754945	0.000704615
AT3G31402	3	12770931	12773539	2609	*	3	4	1	4	7	15	1.17865	6.27648	0.0122351	Neg.Binomial	0.0141132	0.0010221	0.00332183	0.00229973
AT3G31430	3	12795861	12796871	1011	*	3	0	0	7	1	6	1.04145	4.69014	0.0303362	Neg.Binomial	0.031192	0.00098912	0.00461589	0.00362677
AT3G31910	3	12907877	12910391	2515	*	6	0	1	12	9	5	1.06471	7.95754	0.00478874	Neg.Binomial	0.00632707	0.000927767	0.00344599	0.00251822
AT3G31925	3	12931025	12932241	1217	*	0	0	0	6	2	3	1.54045	7.72303	0.00545208	Neg.Binomial	0.00692495	0	0.00301287	0.00301287
AT3G31950	3	12950113	12952593	2481	*	1	1	0	14	5	8	1.79176	17.9803	2.23206e-05	Neg.Binomial	6.10996e-05	0.000268709	0.00362757	0.00335886
AT3G32050	3	13067626	13068582	957	*	0	0	0	4	4	1	1.38629	5.78234	0.016188	Neg.Binomial	0.0172487	0	0.0031348	0.0031348
AT3G32280	3	13233832	13240154	6323	*	1	1	2	17	20	18	2.62104	52.539	4.21799e-13	Neg.Binomial	5.06638e-12	0.00021087	0.00289947	0.0026886
AT3G32400	3	13356995	13360630	3636	*	0	4	0	18	13	10	1.83828	29.9062	4.53454e-08	Neg.Binomial	2.3267e-07	0.000366703	0.00375871	0.00339201
AT3G32420	3	13374402	13375467	1066	*	0	0	0	3	5	1	1.38629	5.78234	0.016188	Neg.Binomial	0.0172487	0	0.00281426	0.00281426
AT3G32904	3	13451438	13452807	1370	*	0	0	0	4	3	5	1.60944	87.3309	0.000730076	QuasiPoisson	0.00129261	0	0.00291971	0.00291971
AT3G33528	3	14082640	14084346	1707	*	2	0	0	3	9	8	1.52606	12.5398	0.000398365	Neg.Binomial	0.000779762	0.000390549	0.00390549	0.00351494
AT3G42060	3	14251600	14254269	2670	*	1	1	1	4	8	6	1.79176	11.8873	0.000565181	Neg.Binomial	0.00106678	0.000374532	0.00224719	0.00187266
AT3G42075	3	14297931	14299337	1407	*	0	2	2	8	9	11	1.48808	15.0781	0.000103151	Neg.Binomial	0.000239629	0.000947643	0.0066335	0.00568586
AT3G42140	3	14302060	14303018	959	*	1	0	0	5	0	5	1.17865	6.29155	0.0121315	Neg.Binomial.W	0.0140757	0.000347584	0.00347584	0.00312826
AT3G42155	3	14312295	14313498	1204	*	0	1	0	5	3	1	1.09861	7.07398	0.00782114	Neg.Binomial.W	0.00945875	0.000276855	0.00249169	0.00221484
AT3G42160	3	14314583	14315634	1052	*	0	0	0	7	5	2	1.7346	10.8175	0.00100545	Neg.Binomial	0.00171436	0	0.00443599	0.00443599
AT3G42180	3	14324181	14328722	4542	*	1	0	1	12	9	8	1.8563	27.3498	1.69778e-07	Neg.Binomial	7.83648e-07	0.000146778	0.00212828	0.00198151
AT3G42310	3	14459818	14461497	1680	*	0	0	0	6	3	2	1.54045	7.72303	0.00545208	Neg.Binomial	0.00692495	0	0.00218254	0.00218254
AT3G42550	3	14665728	14669135	3408	*	2	0	0	9	12	11	1.94591	25.3075	4.88805e-07	Neg.Binomial	2.05843e-06	0.000195618	0.00312989	0.00293427
AT3G42723	3	14838392	14841189	2798	*	1	0	0	14	12	4	2.11021	20.9711	4.66265e-06	Neg.Binomial.W	1.59496e-05	0.000119133	0.00357398	0.00345485
AT3G42770	3	14867122	14870083	2962	*	2	0	0	11	15	15	2.17475	35.6331	2.38205e-09	Neg.Binomial	1.51676e-08	0.000225073	0.004614	0.00438893
AT3G29794	3	14884504	14885709	1206	*	0	0	0	3	3	3	1.38629	9.72195e+31	0	Neg.Binomial	0	0	0.00248756	0.00248756
AT3G43120	3	15094048	15095989	1942	*	0	2	0	8	6	17	1.91692	17.6866	2.60456e-05	Neg.Binomial	7.02301e-05	0.000343289	0.00532097	0.00497769
AT3G43148	3	15139995	15143123	3129	*	4	1	1	12	12	10	1.7346	21.635	3.29772e-06	Neg.Binomial	1.1542e-05	0.000639182	0.00362203	0.00298285
AT3G43260	3	15219454	15221723	2270	*	1	2	0	8	14	3	1.54045	10.6014	0.00113	Neg.Binomial	0.00187508	0.000440529	0.00367107	0.00323054
AT3G43270	3	15222125	15225495	3371	*	0	0	0	13	5	3	2.07944	13.1789	0.000283123	Neg.Binomial	0.000574398	0	0.00207654	0.00207654
AT3G43290	3	15230568	15231115	548	*	1	1	0	5	3	5	1.16315	16.7965	4.1611e-05	Neg.Binomial.W	0.000106754	0.00121655	0.00790754	0.006691
AT3G43291	3	15231277	15232108	832	*	0	3	0	10	5	12	1.60944	17.4662	2.92462e-05	Neg.Binomial	7.76717e-05	0.00120192	0.0108173	0.00961538
AT3G43300	3	15233845	15245281	11437	*	1	0	0	6	6	4	1.55814	36.556	1.48343e-09	Neg.Binomial	9.89961e-09	2.91452e-05	0.000466323	0.000437178
AT3G43340	3	15284861	15285851	991	*	0	0	0	4	5	5	1.7346	649.283	3.19901e-143	Neg.Binomial	6.76271e-141	0	0.00470905	0.00470905
AT3G43420	3	15345315	15345679	365	*	0	0	0	5	4	1	1.46634	6.73823	0.00943683	Neg.Binomial	0.0111201	0	0.00913242	0.00913242
AT3G43470	3	15391568	15393281	1714	*	0	1	0	4	7	9	1.7492	14.7778	0.000120948	Neg.Binomial	0.000275412	0.000194477	0.00388954	0.00369506
AT3G43490	3	15398859	15400079	1221	*	0	1	0	11	9	12	2.16905	28.2724	1.05389e-07	Neg.Binomial	5.13344e-07	0.000273	0.00873601	0.00846301
AT3G43790	3	15655319	15660126	4808	*	2	1	0	5	8	12	1.54045	17.976	2.23704e-05	Neg.Binomial	6.10996e-05	0.000207987	0.00173322	0.00152524
AT3G43833	3	15687554	15688773	1220	*	0	0	0	10	10	16	2.56495	36.6096	1.4432e-09	Neg.Binomial	9.88235e-09	0	0.00983607	0.00983607
AT3G43837	3	15690840	15692202	1363	*	2	0	0	6	8	4	1.43508	10.587	0.00113888	Neg.Binomial	0.00187508	0.000489117	0.00440205	0.00391294
AT3G43940	3	15764265	15765371	1107	*	0	0	0	8	6	13	2.30259	25.6417	4.11054e-07	Neg.Binomial	1.75195e-06	0	0.00813008	0.00813008
AT3G44006	3	15796133	15796837	705	*	2	1	0	10	9	8	1.60944	17.4662	2.92463e-05	Neg.Binomial	7.76717e-05	0.00141844	0.012766	0.0113475
AT3G44070	3	15828153	15829823	1671	*	0	1	0	3	3	4	1.17865	30.6909	0.00519072	QuasiPoisson	0.00674364	0.000199481	0.00199481	0.00179533
AT3G44115	3	15874918	15875456	539	*	1	1	0	8	6	3	1.38629	9.63729	0.00190666	Neg.Binomial	0.00291386	0.00123686	0.0105133	0.00927644
AT3G44130	3	15881870	15883638	1769	*	0	0	1	3	4	4	1.25276	36.6108	0.00376459	QuasiPoisson	0.005069	0.00018843	0.00207273	0.0018843
AT3G44210	3	15916270	15917332	1063	*	0	2	0	6	11	6	1.64866	15.5833	7.89478e-05	Neg.Binomial	0.000191834	0.000627156	0.00721229	0.00658514
AT3G44220	3	15927939	15929839	1901	*	1	0	0	4	8	4	1.55814	10.6311	0.00111203	Neg.Binomial	0.00186279	0.000175346	0.00280554	0.00263019
AT3G44235	3	15933284	15933963	680	*	0	1	0	4	2	7	1.38629	8.97639	0.00273491	Neg.Binomial.W	0.00386988	0.000490196	0.00637255	0.00588235
AT3G44310	3	15986624	15989505	2882	*	0	1	0	8	11	7	1.981	21.3717	3.78309e-06	Neg.Binomial	1.30252e-05	0.00011566	0.00300717	0.00289151
AT3G44550	3	16137576	16142270	4695	*	1	3	0	3	11	13	1.45529	10.4348	0.00123661	Neg.Binomial	0.00202337	0.00028399	0.00191693	0.00163294
AT3G44570	3	16158405	16159835	1431	*	0	0	0	4	11	7	2.12026	54.2619	1.75469e-13	Neg.Binomial	2.20799e-12	0	0.00512462	0.00512462
AT3G44580	3	16160338	16161837	1500	*	0	0	0	5	3	7	1.79176	11.8873	0.000565181	Neg.Binomial	0.00106678	0	0.00333333	0.00333333
AT3G44730	3	16283833	16291128	7296	*	0	2	0	8	5	6	1.4816	11.555	0.000675671	Neg.Binomial	0.00121254	9.13743e-05	0.000868056	0.000776681
AT3G45130	3	16512170	16517781	5612	*	0	1	0	7	21	12	2.37491	25.8405	3.70829e-07	Neg.Binomial	1.59986e-06	5.93965e-05	0.00237586	0.00231646
AT3G45140	3	16525245	16529352	4108	*	1	1	0	4	2	7	1.16315	6.05946	0.013832	Neg.Binomial	0.0156275	0.000162285	0.00105485	0.000892567
AT3G45460	3	16678434	16680043	1610	*	0	0	0	8	2	3	1.67398	9.39876	0.00217132	Neg.Binomial	0.00321891	0	0.00269151	0.00269151
AT3G45525	3	16697273	16697828	556	*	1	1	0	3	7	3	1.16315	6.05946	0.013832	Neg.Binomial	0.0156275	0.00119904	0.00779376	0.00659472
AT3G45800	3	16829482	16831134	1653	*	0	1	1	2	8	4	1.22378	11.719	0.000618639	Neg.Binomial.W	0.00115735	0.000403307	0.00282315	0.00241984
AT3G45820	3	16840030	16840983	954	*	2	1	0	8	2	4	1.04145	5.48234	0.0192095	Neg.Binomial	0.0202235	0.00104822	0.00489168	0.00384347
AT3G45910	3	16876338	16877075	738	*	0	1	0	6	3	2	1.25276	11.7148	0.000620064	Neg.Binomial	0.00115796	0.000451671	0.00496838	0.00451671
AT3G45990	3	16900778	16904136	3359	*	0	1	0	5	11	13	2.07944	24.7907	6.39055e-07	Neg.Binomial	2.60804e-06	9.92359e-05	0.00287784	0.0027786
AT3G46120	3	16935921	16939766	3846	*	1	1	0	5	12	4	1.56862	11.7747	0.000600403	Neg.Binomial	0.00112522	0.00017334	0.00182007	0.00164673
AT3G46380	3	17059218	17059896	679	*	0	3	0	14	8	4	1.57554	11.8721	0.000569798	Neg.Binomial	0.00107358	0.00147275	0.0127639	0.0112911
AT3G46470	3	17099916	17100973	1058	*	0	0	0	4	1	5	1.46634	6.73823	0.00943683	Neg.Binomial	0.0111201	0	0.0031506	0.0031506
AT3G46480	3	17103173	17105625	2453	*	2	0	0	6	4	4	1.22378	6.91624	0.00854164	Neg.Binomial	0.0102364	0.000271776	0.00190243	0.00163066
AT3G46490	3	17115483	17119790	4308	*	0	1	0	9	13	15	2.30259	34.189	5.00115e-09	Neg.Binomial	3.00353e-08	7.73754e-05	0.00286289	0.00278552
AT3G46960	3	17290873	17298222	7350	*	1	0	0	3	3	3	1.09861	33.4878	0.0044311	QuasiPoisson	0.00588401	4.53515e-05	0.000408163	0.000362812
AT3G47350	3	17446818	17450742	3925	*	0	1	0	19	27	17	2.80336	95.2704	1.66081e-22	Neg.Binomial	8.35939e-21	8.49257e-05	0.00535032	0.00526539
AT3G47800	3	17634804	17637204	2401	*	1	1	0	7	6	9	1.60944	14.5552	0.000136116	Neg.Binomial	0.000300992	0.000277662	0.00305428	0.00277662
AT3G47890	3	17666927	17673928	7002	*	0	0	0	4	5	2	1.54045	30.8921	0.00512978	QuasiPoisson	0.00670232	0	0.00052366	0.00052366
AT3G47920	3	17682952	17683854	903	*	1	0	1	8	3	6	1.38629	9.63724	0.00190672	Neg.Binomial	0.00291386	0.00073828	0.00627538	0.0055371
AT3G48190	3	17801289	17828553	27265	*	4	0	0	11	8	6	1.38629	13.4924	0.000239536	Neg.Binomial	0.000495478	4.89027e-05	0.000305642	0.000256739
AT3G48720	3	18046144	18049474	3331	*	1	5	0	36	28	35	2.42775	91.4075	1.16934e-21	Neg.Binomial	5.14999e-20	0.00060042	0.00990693	0.00930651
AT3G48770	3	18078452	18087414	8963	*	3	2	0	11	8	10	1.38629	17.5377	2.81661e-05	Neg.Binomial	7.55622e-05	0.00018595	0.00107851	0.000892558
AT3G49230	3	18254232	18255485	1254	*	0	0	0	3	4	5	1.60944	87.3309	0.000730076	QuasiPoisson	0.00129261	0	0.00318979	0.00318979
AT3G49520	3	18359584	18360750	1167	*	0	0	0	2	6	1	1.38629	5.78234	0.0161879	Neg.Binomial	0.0172487	0	0.00257069	0.00257069
AT3G50110	3	18580609	18584813	4205	*	2	0	0	6	3	2	1.02962	4.85059	0.0276367	Neg.Binomial	0.0284996	0.000158541	0.000871978	0.000713436
AT3G50120	3	18585000	18587352	2353	*	0	1	0	12	13	11	2.27727	32.9956	9.23672e-09	Neg.Binomial	5.22097e-08	0.000141663	0.00509987	0.00495821
AT3G50320	3	18653731	18654717	987	*	2	2	0	11	5	7	1.31219	11.642	0.000644801	Neg.Binomial	0.00117712	0.00135089	0.00776765	0.00641675
AT3G51860	3	19239305	19242913	3609	*	0	1	0	6	4	3	1.38629	22.1963	2.46151e-06	Neg.Binomial	8.97179e-06	9.23617e-05	0.0012007	0.00110834
AT3G52700	3	19532195	19538403	6209	*	0	3	0	16	21	13	2.17853	18.8008	1.45108e-05	Neg.Binomial	4.17928e-05	0.000161057	0.00268428	0.00252322
AT3G52830	3	19578005	19578265	261	*	0	0	0	5	8	1	1.7346	9.56368	0.00198464	Neg.Binomial	0.00301837	0	0.0178799	0.0178799
AT3G54730	3	20259003	20260458	1456	*	0	0	0	5	3	1	1.38629	5.78234	0.016188	Neg.Binomial	0.0172487	0	0.00206044	0.00206044
AT3G54800	3	20286070	20290268	4199	*	1	1	0	3	2	8	1.16315	9.54356	0.00200653	Neg.Binomial.W	0.0030429	0.000158768	0.00103199	0.000873224
AT3G54925	3	20349435	20349980	546	*	0	0	0	7	4	7	1.94591	14.6759	0.000127665	Neg.Binomial	0.000285895	0	0.010989	0.010989
AT3G55160	3	20444502	20452626	8125	*	0	0	0	4	4	2	1.46634	70.0845	5.6819e-17	Neg.Binomial	1.09196e-15	0	0.000410256	0.000410256
AT3G55670	3	20658013	20659503	1491	*	0	0	0	9	10	4	2.15948	20.9121	4.80855e-06	Neg.Binomial	1.59831e-05	0	0.00514196	0.00514196
AT3G55860	3	20727591	20729619	2029	*	1	6	0	33	17	23	2.02815	37.4963	9.15861e-10	Neg.Binomial	6.58548e-09	0.00114999	0.0119928	0.0108428
AT3G57040	3	21109059	21111567	2509	*	0	0	0	17	6	8	2.42775	23.1652	1.48665e-06	Neg.Binomial	5.6729e-06	0	0.00411851	0.00411851
AT3G57090	3	21128396	21131089	2694	*	1	1	0	25	14	16	2.45101	50.3387	1.29374e-12	Neg.Binomial	1.36748e-11	0.000247463	0.00680525	0.00655778
AT3G59570	3	22000804	22006132	5329	*	0	0	0	11	1	5	1.89712	9.04573	0.00263309	Neg.Binomial	0.00376105	0	0.00106336	0.00106336
AT3G60960	3	22535676	22538684	3009	*	0	0	0	2	2	8	1.60944	7.64433	0.00569509	Neg.Binomial	0.00720061	0	0.00132935	0.00132935
AT3G61050	3	22597216	22601412	4197	*	0	0	0	3	5	2	1.46634	51.5358	7.0302e-13	Neg.Binomial.W	7.82202e-12	0	0.000794218	0.000794218
AT3G62900	3	23248129	23255297	7169	*	1	0	0	7	2	3	1.32176	7.49266	0.00619511	Neg.Binomial.W	0.00773109	4.64965e-05	0.000557958	0.000511461
AT4G00005	4	1180	1536	357	*	1	0	0	3	5	6	1.44692	10.5957	0.00113352	Neg.Binomial.W	0.00187508	0.000933707	0.0130719	0.0121382
AT4G00020	4	2895	10504	7610	*	1	3	1	17	5	7	1.75786	11.2837	0.000781913	Neg.Binomial	0.00137977	0.00021901	0.00127026	0.00105125
AT4G00070	4	29072	31426	2355	*	0	0	0	9	3	3	1.79176	11.2094	0.000813854	Neg.Binomial	0.00142616	0	0.00212314	0.00212314
AT4G00120	4	41665	43197	1533	*	0	2	0	16	8	2	1.75786	9.17838	0.00244891	Neg.Binomial	0.00351698	0.000434877	0.0056534	0.00521853
AT4G00130	4	48114	49068	955	*	2	1	0	3	6	7	1.15268	7.10336	0.00769395	Neg.Binomial	0.00932627	0.00104712	0.00558464	0.00453752
AT4G00140	4	51166	53449	2284	*	0	2	0	8	1	5	1.22378	5.86612	0.015435	Neg.Binomial	0.0170123	0.000291886	0.0020432	0.00175131
AT4G00330	4	142570	145719	3150	*	5	3	0	17	4	9	1.09861	5.94818	0.0147325	Neg.Binomial	0.0163918	0.000846561	0.0031746	0.00232804
AT4G00430	4	185285	187680	2396	*	0	1	0	28	23	20	2.91777	76.5764	2.11859e-18	Neg.Binomial	5.33179e-17	0.000139121	0.00987757	0.00973845
AT4G00953	4	410090	410816	727	*	0	0	0	5	2	3	1.46634	51.5358	7.0302e-13	Neg.Binomial.W	7.82202e-12	0	0.00458505	0.00458505
AT4G00955	4	412107	413810	1704	*	0	0	0	2	9	4	1.79176	10.7419	0.00104738	Neg.Binomial	0.00177702	0	0.00293427	0.00293427
AT4G00960	4	414204	416355	2152	*	0	0	0	5	13	6	2.19722	19.9678	7.87572e-06	Neg.Binomial	2.41995e-05	0	0.00371747	0.00371747
AT4G01010	4	434217	437605	3389	*	0	3	0	17	15	4	1.8718	14.0708	0.000176058	Neg.Binomial	0.00037901	0.000295072	0.00354087	0.0032458
AT4G01130	4	485743	488226	2484	*	0	1	1	10	6	8	1.6864	16.6239	4.55733e-05	Neg.Binomial	0.000116075	0.000268384	0.00322061	0.00295223
AT4G01240	4	517795	521972	4178	*	0	2	1	19	24	24	2.45674	63.3773	1.7067e-15	Neg.Binomial	2.65291e-14	0.000239349	0.00534546	0.00510611
AT4G02075	4	913334	916509	3176	*	0	0	0	10	11	3	2.19722	19.2052	1.17394e-05	Neg.Binomial	3.47579e-05	0	0.00251889	0.00251889
AT4G02130	4	944324	947249	2926	*	0	0	0	11	14	13	2.61496	39.0928	4.04122e-10	Neg.Binomial	2.98711e-09	0	0.004329	0.004329
AT4G02300	4	1009301	1013036	3736	*	0	0	0	1	3	8	1.60944	7.248	0.00709799	Neg.Binomial	0.00863358	0	0.00107066	0.00107066
AT4G02320	4	1022725	1026179	3455	*	1	0	0	28	5	22	2.67415	21.0491	4.47652e-06	Neg.Binomial	1.53626e-05	9.64785e-05	0.00530632	0.00520984
AT4G02660	4	1159494	1174321	14828	*	2	0	0	6	2	6	1.22378	6.91802	0.00853315	Neg.Binomial	0.0102364	4.496e-05	0.00031472	0.00026976
AT4G02700	4	1188983	1193611	4629	*	2	0	0	17	27	19	2.58022	62.2551	3.01721e-15	Neg.Binomial	4.49181e-14	0.00014402	0.00453662	0.0043926
AT4G02760	4	1223959	1229014	5056	*	3	0	0	22	16	12	2.17853	42.994	5.49075e-11	Neg.Binomial	4.69546e-10	0.000197785	0.00329641	0.00309863
AT4G02910	4	1288486	1289615	1130	*	0	4	1	26	20	41	2.42037	48.6674	3.03264e-12	Neg.Binomial	3.08222e-11	0.00147493	0.0256637	0.0241888
AT4G03090	4	1366053	1371557	5505	*	1	0	0	11	3	7	1.79176	14.5782	0.000134461	Neg.Binomial	0.000299212	6.0551e-05	0.00127157	0.00121102
AT4G03380	4	1485049	1490228	5180	*	0	6	2	39	33	48	2.41429	109.693	1.14382e-25	Neg.Binomial	8.63582e-24	0.000514801	0.00772201	0.00720721
AT4G03570	4	1590413	1594105	3693	*	1	1	0	13	11	9	1.97408	82.7112	9.4963e-20	Neg.Binomial	2.86788e-18	0.000180522	0.00297861	0.00279809
AT4G03580	4	1596985	1599091	2107	*	2	4	1	24	27	25	2.38482	67.049	2.64844e-16	Neg.Binomial	4.66566e-15	0.00110742	0.0120234	0.010916
AT4G03590	4	1600780	1602950	2171	*	1	3	1	6	13	9	1.72277	17.676	2.61904e-05	Neg.Binomial	7.04409e-05	0.000767695	0.00429909	0.0035314
AT4G03740	4	1661992	1663515	1524	*	0	2	0	5	8	2	1.28093	7.7998	0.00522521	Neg.Binomial	0.00674364	0.000437445	0.00328084	0.00284339
AT4G03830	4	1790440	1792458	2019	*	6	2	0	12	10	7	1.06784	10.7082	0.00106659	Neg.Binomial	0.00180382	0.00132079	0.00478785	0.00346706
AT4G03950	4	1879518	1881111	1594	*	0	0	0	2	5	6	1.67398	9.76565	0.00177803	Neg.Binomial	0.00279287	0	0.00271853	0.00271853
AT4G04110	4	1972591	1974014	1424	*	0	1	0	7	5	5	1.60944	11.6441	0.000644056	Neg.Binomial	0.00117712	0.000234082	0.0039794	0.00374532
AT4G04180	4	2020420	2023992	3573	*	2	0	0	2	4	5	1.02962	3.94652	0.0469684	Neg.Binomial.W	0.0470575	0.000186585	0.00102622	0.000839631
AT4G04330	4	2116553	2118617	2065	*	0	1	0	14	5	5	1.90954	14.6465	0.000129673	Neg.Binomial	0.000289777	0.000161421	0.00387409	0.00371267
AT4G04350	4	2128090	2133150	5061	*	1	0	0	7	0	6	1.38629	9.67142	0.00187157	Neg.Binomial.W	0.00289641	6.58631e-05	0.000856221	0.000790358
AT4G04402	4	2164007	2165404	1398	*	2	0	0	5	3	6	1.22378	6.91624	0.00854164	Neg.Binomial	0.0102364	0.000476872	0.0033381	0.00286123
AT4G04415	4	2194160	2195495	1336	*	2	1	1	7	16	9	2.07944	22.3247	2.30225e-06	Neg.Binomial	8.50865e-06	0.000998004	0.00798403	0.00698603
AT4G04490	4	2231717	2234689	2973	*	0	1	1	4	4	5	1.16315	18.3499	1.83829e-05	Neg.Binomial.W	5.14041e-05	0.00022424	0.00145756	0.00123332
AT4G04555	4	2265647	2266799	1153	*	0	0	0	5	5	3	1.67398	78.1234	0.0009045	QuasiPoisson	0.00156988	0	0.00375831	0.00375831
AT4G04570	4	2288616	2292965	4350	*	1	0	0	3	5	7	1.50408	9.63635	0.00190764	Neg.Binomial	0.00291386	7.66284e-05	0.00114943	0.0010728
AT4G04580	4	2293704	2294906	1203	*	1	0	0	7	0	3	1.17865	7.42618	0.00642817	Neg.Binomial.W	0.00797486	0.000277085	0.00277085	0.00249377
AT4G04650	4	2353989	2355213	1225	*	0	2	0	12	2	4	1.43508	6.52523	0.0106355	Neg.Binomial	0.0124493	0.000544218	0.00489796	0.00435374
AT4G04745	4	2412618	2413447	830	*	0	3	0	11	10	1	1.42712	6.09575	0.0135508	Neg.Binomial	0.0155181	0.00120482	0.00883534	0.00763052
AT4G04750	4	2417800	2422822	5023	*	1	0	0	8	4	5	1.60944	11.6441	0.000644056	Neg.Binomial	0.00117712	6.63614e-05	0.00112814	0.00106178
AT4G04760	4	2424030	2427769	3740	*	0	0	1	4	3	4	1.25276	36.6108	0.00376459	QuasiPoisson	0.005069	8.91266e-05	0.000980392	0.000891266
AT4G04957	4	2526806	2527362	557	*	1	0	0	5	1	3	1.09861	7.8734	0.00501673	Neg.Binomial	0.00658719	0.000598444	0.005386	0.00478755
AT4G04970	4	2536925	2543273	6349	*	0	0	0	5	7	3	1.79176	11.8873	0.000565181	Neg.Binomial	0.00106678	0	0.000787526	0.000787526
AT4G05060	4	2590065	2592541	2477	*	0	0	0	5	4	3	1.60944	87.3309	0.000730076	QuasiPoisson	0.00129261	0	0.00161486	0.00161486
AT4G05080	4	2603001	2604176	1176	*	0	1	0	13	7	10	2.11021	25.9448	3.51317e-07	Neg.Binomial	1.52816e-06	0.000283447	0.0085034	0.00821995
AT4G05110	4	2624867	2629058	4192	*	0	0	0	12	11	6	2.36712	28.0447	1.18545e-07	Neg.Binomial	5.59384e-07	0	0.00230598	0.00230598
AT4G05612	4	2959094	2963744	4651	*	0	0	0	5	7	1	1.67398	10.0428	0.00152947	Neg.Binomial	0.00246066	0	0.000931699	0.000931699
AT4G06479	4	3067503	3068769	1267	*	1	1	0	5	3	3	1.02962	18.2778	0.0128962	QuasiPoisson	0.0147844	0.000526177	0.00289398	0.0023678
AT4G06526	4	3318302	3320945	2644	*	3	1	0	15	11	9	1.69168	23.4829	1.26028e-06	Neg.Binomial	4.84407e-06	0.000504286	0.00441251	0.00390822
AT4G06536	4	3360719	3361516	798	*	0	0	0	2	1	7	1.46634	5.94837	0.0147309	Neg.Binomial	0.0163918	0	0.00417711	0.00417711
AT4G06688	4	3920693	3924437	3745	*	1	1	1	21	5	11	2.51231	23.7974	1.07025e-06	Neg.Binomial.W	4.17438e-06	0.000267023	0.00329328	0.00302626
AT4G07325	4	4164954	4165570	617	*	1	0	0	3	2	4	1.09861	16.7439	0.0149514	QuasiPoisson	0.0165137	0.000540249	0.00486224	0.00432199
AT4G07350	4	4172609	4175227	2619	*	1	0	0	3	7	2	1.32176	7.49266	0.00619511	Neg.Binomial.W	0.00773109	0.000127275	0.0015273	0.00140003
AT4G07380	4	4192429	4193016	588	*	1	0	0	5	5	5	1.50408	77.0907	0.000927884	QuasiPoisson	0.00160519	0.000566893	0.0085034	0.00793651
AT4G07445	4	4265751	4266300	550	*	2	0	0	2	11	2	1.28093	5.04856	0.0246464	Neg.Binomial.W	0.0254905	0.00121212	0.00909091	0.00787879
AT4G07524	4	4345348	4345975	628	*	1	0	0	3	8	6	1.60944	11.6445	0.00064393	Neg.Binomial	0.00117712	0.000530786	0.00902335	0.00849257
AT4G07526	4	4358652	4360161	1510	*	0	1	0	6	5	3	1.44692	10.5957	0.00113352	Neg.Binomial.W	0.00187508	0.000220751	0.00309051	0.00286976
AT4G07666	4	4456702	4458842	2141	*	0	3	0	7	6	5	1.25276	8.82582	0.00296998	Neg.Binomial	0.00416903	0.000467071	0.00280243	0.00233536
AT4G07670	4	4462911	4464347	1437	*	0	2	0	5	5	8	1.43508	10.587	0.00113888	Neg.Binomial	0.00187508	0.000463929	0.00417537	0.00371144
AT4G07740	4	4539638	4540682	1045	*	0	0	1	5	3	1	1.09861	7.8734	0.00501673	Neg.Binomial	0.00658719	0.000318979	0.00287081	0.00255183
AT4G07932	4	4732198	4733424	1227	*	0	1	0	2	3	6	1.25276	6.80299	0.00910055	Neg.Binomial.W	0.010857	0.000271665	0.00298832	0.00271665
AT4G07965	4	4808635	4809352	718	*	0	1	0	4	3	5	1.32176	30.1456	0.00536145	QuasiPoisson	0.00688585	0.000464253	0.00557103	0.00510678
AT4G08025	4	4846798	4847379	582	*	0	2	0	4	3	7	1.22378	7.73124	0.00542734	Neg.Binomial	0.00692495	0.00114548	0.00801833	0.00687285
AT4G08097	4	5004096	5005932	1837	*	0	0	0	7	8	7	2.12026	987.411	6.11263e-06	QuasiPoisson	1.94217e-05	0	0.00399202	0.00399202
AT4G08310	4	5248806	5252327	3522	*	1	0	0	8	3	4	1.50408	10.2855	0.00134079	Neg.Binomial.W	0.00217364	9.46432e-05	0.00141965	0.001325
AT4G08370	4	5301962	5303314	1353	*	0	0	0	5	6	7	1.94591	15.1861	9.74181e-05	Neg.Binomial	0.000227804	0	0.00443459	0.00443459
AT4G08430	4	5347396	5350436	3041	*	0	0	0	4	3	2	1.38629	46.2587	0.00244135	QuasiPoisson	0.00351629	0	0.000986518	0.000986518
AT4G08450	4	5365501	5371211	5711	*	1	0	0	5	6	7	1.65823	12.6738	0.000370807	Neg.Binomial	0.000731236	5.83669e-05	0.0010506	0.000992237
AT4G08545	4	5436600	5439167	2568	*	0	0	0	3	3	5	1.54045	54.0612	0.00182237	QuasiPoisson	0.00282947	0	0.00142783	0.00142783
AT4G08560	4	5450434	5453183	2750	*	0	0	0	12	11	8	2.42775	30.4692	3.39217e-08	Neg.Binomial	1.77501e-07	0	0.00375758	0.00375758
AT4G08593	4	5469345	5470466	1122	*	0	0	0	6	1	4	1.54045	7.72127	0.00545741	Neg.Binomial	0.00692495	0	0.00326797	0.00326797
AT4G08620	4	5500313	5506313	6001	*	0	1	0	3	3	13	1.70475	11.2761	0.000785122	Neg.Binomial.W	0.00138082	5.55463e-05	0.00105538	0.000999833
AT4G08630	4	5506809	5512046	5238	*	0	5	1	27	16	29	2.12026	48.1896	3.86935e-12	Neg.Binomial	3.78694e-11	0.000381825	0.0045819	0.00420008
AT4G08640	4	5513313	5514174	862	*	0	0	0	2	3	4	1.38629	46.2587	0.00244135	QuasiPoisson	0.00351629	0	0.00348028	0.00348028
AT4G08670	4	5536545	5538310	1766	*	2	2	1	6	4	7	1.22378	6.91624	0.00854163	Neg.Binomial	0.0102364	0.000943752	0.00320876	0.00226501
AT4G08691	4	5555316	5556616	1301	*	4	0	0	7	7	5	1.14513	4.25859	0.0390523	Neg.Binomial	0.0394629	0.00102485	0.00486805	0.0038432
AT4G08760	4	5584739	5591133	6395	*	6	2	0	19	16	14	1.55335	28.9846	7.29557e-08	Neg.Binomial	3.62039e-07	0.000416992	0.00255408	0.00213709
AT4G08870	4	5646395	5648868	2474	*	1	1	0	3	6	10	1.4816	11.555	0.000675673	Neg.Binomial	0.00121254	0.000269469	0.00255996	0.00229049
AT4G08869	4	5657228	5659574	2347	*	0	2	0	15	8	23	2.28238	27.2905	1.75069e-07	Neg.Binomial	8.04555e-07	0.000284051	0.00653316	0.00624911
AT4G08900	4	5703311	5705439	2129	*	0	0	0	2	2	5	1.38629	5.78234	0.016188	Neg.Binomial	0.0172487	0	0.00140911	0.00140911
AT4G08990	4	5764781	5770496	5716	*	1	0	0	9	14	8	2.14007	27.1055	1.92648e-07	Neg.Binomial	8.74687e-07	5.83158e-05	0.00180779	0.00174948
AT4G09012	4	5780311	5783464	3154	*	0	1	0	14	11	12	2.30259	34.189	5.00115e-09	Neg.Binomial	3.00353e-08	0.000105686	0.00391038	0.00380469
AT4G09360	4	5940186	5943280	3095	*	0	0	2	33	17	22	2.70805	57.1262	4.0872e-14	Neg.Binomial	5.53868e-13	0.000215401	0.00775444	0.00753904
AT4G09490	4	6015562	6016575	1014	*	0	0	0	21	9	2	2.45674	20.4507	6.11867e-06	Neg.Binomial.W	1.94217e-05	0	0.0105194	0.0105194
AT4G09545	4	6037565	6037937	373	*	0	0	0	6	11	6	2.15948	20.9121	4.80855e-06	Neg.Binomial	1.59831e-05	0	0.0205541	0.0205541
AT4G09660	4	6104446	6106607	2162	*	1	0	0	7	5	4	1.55814	10.6273	0.00111432	Neg.Binomial	0.00186367	0.000154178	0.00246685	0.00231267
AT4G09820	4	6181881	6186523	4643	*	0	0	0	2	3	8	1.67398	9.39876	0.00217132	Neg.Binomial	0.00321891	0	0.000933305	0.000933305
AT4G10060	4	6288821	6295402	6582	*	0	0	0	2	4	6	1.60944	8.73309	0.00312486	Neg.Binomial	0.00433461	0	0.000607718	0.000607718
AT4G10210	4	6357052	6360377	3326	*	0	2	0	8	4	7	1.4816	11.555	0.000675672	Neg.Binomial	0.00121254	0.000200441	0.00190419	0.00170375
AT4G10310	4	6391854	6395922	4069	*	0	0	0	15	11	8	2.51231	34.1408	5.12658e-09	Neg.Binomial	3.06147e-08	0	0.00278529	0.00278529
AT4G10465	4	6473547	6475434	1888	*	0	0	0	1	3	5	1.38629	5.78234	0.016188	Neg.Binomial	0.0172487	0	0.00158898	0.00158898
AT4G10700	4	6597863	6598658	796	*	0	0	0	3	1	5	1.38629	5.78234	0.016188	Neg.Binomial	0.0172487	0	0.00376884	0.00376884
AT4G10920	4	6696712	6699266	2555	*	0	0	0	5	10	0	1.79176	6.72082	0.00952935	Neg.Binomial	0.0112041	0	0.00195695	0.00195695
AT4G11170	4	6811103	6817339	6237	*	0	4	0	12	10	26	1.98592	19.5296	9.90551e-06	Neg.Binomial	2.98294e-05	0.000213778	0.00256534	0.00235156
AT4G11340	4	6894208	6899130	4923	*	2	1	0	26	22	24	2.52573	69.5134	7.5897e-17	Neg.Binomial	1.40742e-15	0.000203128	0.00487508	0.00467195
AT4G11373	4	6913984	6919763	5780	*	2	11	1	69	58	44	2.50261	53.326	2.82539e-13	Neg.Binomial	3.43269e-12	0.000807382	0.00986159	0.00905421
AT4G11380	4	6919817	6925969	6153	*	0	0	0	18	6	21	2.77259	28.4292	9.71883e-08	Neg.Binomial	4.80037e-07	0	0.00243784	0.00243784
AT4G11730	4	7067035	7070968	3934	*	2	0	0	3	7	10	1.52606	12.5399	0.000398353	Neg.Binomial	0.000779762	0.000169463	0.00169463	0.00152517
AT4G11880	4	7142922	7147391	4470	*	0	1	0	3	5	6	1.44692	8.66185	0.00324942	Neg.Binomial	0.00443751	7.45712e-05	0.001044	0.000969426
AT4G11900	4	7149903	7153681	3779	*	0	1	0	15	1	5	1.79176	11.9184	0.000555831	Neg.Binomial.W	0.00106434	8.82068e-05	0.00185234	0.00176414
AT4G13280	4	7733114	7736745	3632	*	1	0	0	3	10	15	2.04769	15.182	9.76305e-05	Neg.Binomial	0.000227804	9.17768e-05	0.00256975	0.00247797
AT4G13440	4	7810014	7812610	2597	*	0	1	0	8	3	12	1.8718	15.0307	0.000105775	Neg.Binomial	0.000245185	0.000128353	0.00295212	0.00282377
AT4G13560	4	7879558	7883926	4369	*	2	0	0	2	6	9	1.38629	9.06019	0.00261235	Neg.Binomial	0.00373647	0.00015259	0.00129702	0.00114443
AT4G13885	4	8028911	8030754	1844	*	0	3	2	32	34	13	2.32728	34.6738	3.89838e-09	Neg.Binomial	2.38184e-08	0.000903832	0.0142805	0.0133767
AT4G13992	4	8087310	8089347	2038	*	0	0	0	5	5	3	1.67398	78.1234	0.0009045	QuasiPoisson	0.00156988	0	0.00212627	0.00212627
AT4G14140	4	8145998	8152131	6134	*	2	2	2	15	7	17	1.8718	23.8765	1.02718e-06	Neg.Binomial	4.02123e-06	0.000326052	0.00211933	0.00179328
AT4G14400	4	8294165	8299195	5031	*	0	4	0	7	18	16	1.83828	20.7241	5.30452e-06	Neg.Binomial	1.74669e-05	0.000265024	0.00271649	0.00245147
AT4G14410	4	8299397	8301667	2271	*	0	0	0	8	8	1	1.89712	11.0642	0.000880099	Neg.Binomial	0.00153509	0	0.00249523	0.00249523
AT4G15053	4	8591930	8593834	1905	*	0	0	0	1	2	6	1.38629	5.78234	0.016188	Neg.Binomial	0.0172487	0	0.0015748	0.0015748
AT4G15180	4	8651406	8662587	11182	*	1	0	0	5	3	3	1.25276	8.72062	0.0031463	Neg.Binomial.W	0.00435012	2.98098e-05	0.000327908	0.000298098
AT4G15290	4	8721482	8726733	5252	*	0	1	0	2	7	13	1.83258	12.157	0.000489049	Neg.Binomial.W	0.000941574	6.34679e-05	0.00139629	0.00133283
AT4G15370	4	8773730	8779685	5956	*	1	1	1	2	8	3	1.46634	6.28812	0.012155	Neg.Binomial.W	0.0140875	0.000167898	0.000727558	0.00055966
AT4G16015	4	9072908	9074999	2092	*	0	0	0	9	6	9	2.19722	22.0839	2.60995e-06	Neg.Binomial	9.28866e-06	0	0.00382409	0.00382409
AT4G16860	4	9488466	9495837	7372	*	2	3	1	7	8	12	1.50408	14.4545	0.000143585	Neg.Binomial	0.000314222	0.000271297	0.00122084	0.000949539
AT4G16920	4	9517950	9525800	7851	*	4	1	0	6	10	24	1.68176	11.4003	0.000734336	Neg.Binomial	0.00129798	0.000212287	0.0016983	0.00148601
AT4G16990	4	9558571	9565569	6999	*	0	0	0	4	4	1	1.38629	5.78234	0.016188	Neg.Binomial	0.0172487	0	0.000428633	0.000428633
AT4G18150	4	10050211	10054031	3821	*	1	6	0	29	23	41	2.26176	54.4612	1.5855e-13	Neg.Binomial	2.01912e-12	0.00061066	0.00811306	0.0075024
AT4G18600	4	10239638	10247550	7913	*	0	0	0	3	4	2	1.38629	46.2587	0.00244135	QuasiPoisson	0.00351629	0	0.000379123	0.000379123
AT4G18710	4	10296138	10301228	5091	*	0	0	0	1	2	6	1.38629	5.78234	0.016188	Neg.Binomial	0.0172487	0	0.000589275	0.000589275
AT4G19240	4	10527800	10529092	1293	*	1	1	1	12	8	4	2.07944	17.068	3.60652e-05	Neg.Binomial	9.36631e-05	0.000773395	0.00618716	0.00541377
AT4G19530	4	10651744	10657282	5539	*	0	0	0	3	8	10	2.07944	18.593	1.61812e-05	Neg.Binomial	4.54883e-05	0	0.00126377	0.00126377
AT4G20210	4	10913470	10918371	4902	*	0	0	0	5	1	6	1.60944	8.73309	0.00312486	Neg.Binomial	0.00433461	0	0.000815993	0.000815993
AT4G20370	4	11000771	11003010	2240	*	0	0	0	10	17	13	2.66259	238.619	7.86625e-54	Neg.Binomial	1.03933e-51	0	0.00595238	0.00595238
AT4G20735	4	11122563	11124467	1905	*	4	0	0	5	3	13	1.23214	5.45298	0.0195349	Neg.Binomial	0.0205457	0.000699913	0.00367454	0.00297463
AT4G21060	4	11240730	11245049	4320	*	0	0	0	4	5	9	1.94591	15.1861	9.74181e-05	Neg.Binomial	0.000227804	0	0.00138889	0.00138889
AT4G21410	4	11401711	11405235	3525	*	0	0	0	3	1	6	1.46634	14.7546	0.000122448	Neg.Binomial	0.000276553	0	0.000945626	0.000945626
AT4G21520	4	11447429	11450571	3143	*	0	0	0	4	7	2	1.67398	9.76542	0.00177824	Neg.Binomial	0.00279287	0	0.00137873	0.00137873
AT4G22410	4	11818033	11826143	8111	*	3	4	1	44	40	36	2.70805	63.6218	1.50752e-15	Neg.Binomial	2.57007e-14	0.000328772	0.00493157	0.0046028
AT4G22770	4	11963579	11965769	2191	*	0	0	0	11	15	6	2.45674	30.6872	3.03161e-08	Neg.Binomial	1.59423e-07	0	0.0048684	0.0048684
AT4G22970	4	12033437	12043728	10292	*	0	0	0	7	5	3	1.79176	11.8873	0.000565181	Neg.Binomial	0.00106678	0	0.000485814	0.000485814
AT4G23560	4	12293117	12295859	2743	*	1	0	0	6	3	3	1.32176	7.38129	0.00659057	Neg.Binomial.W	0.00810691	0.000121521	0.00145826	0.00133674
AT4G23730	4	12362166	12365203	3038	*	0	0	0	2	11	9	2.12026	14.7745	0.000121161	Neg.Binomial	0.000275412	0	0.00241387	0.00241387
AT4G24680	4	12732494	12740094	7601	*	1	0	0	6	4	3	1.38629	22.1963	2.46151e-06	Neg.Binomial	8.97179e-06	4.38539e-05	0.0005701	0.000526247
AT4G24770	4	12765761	12769419	3659	*	0	3	0	15	14	15	2.05839	36.0376	1.93542e-09	Neg.Binomial	1.25505e-08	0.000273299	0.00400838	0.00373508
AT4G28570	4	14119353	14122616	3264	*	0	2	0	21	5	12	2.10413	17.2494	3.27794e-05	Neg.Binomial	8.55502e-05	0.000204248	0.00388072	0.00367647
AT4G29090	4	14333528	14335255	1728	*	1	4	1	16	16	18	2.12026	19.4634	1.02543e-05	Neg.Binomial	3.07922e-05	0.00115741	0.00964506	0.00848765
AT4G29200	4	14398054	14400198	2145	*	0	1	0	8	0	14	1.83258	13.7636	0.000207311	Neg.Binomial.W	0.000439134	0.0001554	0.0034188	0.0032634
AT4G29305	4	14436147	14436717	571	*	0	0	0	4	1	5	1.46634	6.73823	0.00943683	Neg.Binomial	0.0111201	0	0.00583771	0.00583771
AT4G29654	4	14531601	14532454	854	*	1	0	0	5	11	5	1.79176	15.8497	6.85764e-05	Neg.Binomial	0.000168179	0.00039032	0.00819672	0.0078064
AT4G29740	4	14566183	14569380	3198	*	0	0	0	9	10	4	2.15948	20.9121	4.80855e-06	Neg.Binomial	1.59831e-05	0	0.00239733	0.00239733
AT4G30990	4	15084098	15097986	13889	*	1	0	0	11	1	2	1.44692	9.14009	0.00250069	Neg.Binomial.W	0.00358161	2.39998e-05	0.000335997	0.000311998
AT4G31570	4	15296386	15306480	10095	*	1	0	0	8	4	2	1.44692	8.66185	0.00324942	Neg.Binomial	0.00443751	3.30196e-05	0.000462275	0.000429255
AT4G31910	4	15440971	15444006	3036	*	0	1	2	26	25	21	2.52573	69.5134	7.5896e-17	Neg.Binomial	1.40742e-15	0.000329381	0.00790514	0.00757576
AT4G32990	4	15920230	15923010	2781	*	0	4	0	12	10	3	1.38629	8.58113	0.00339665	Neg.Binomial	0.00461473	0.000479444	0.00299652	0.00251708
AT4G33200	4	16002466	16014981	12516	*	2	0	0	4	7	6	1.38629	9.63724	0.00190672	Neg.Binomial	0.00291386	5.32652e-05	0.000452754	0.000399489
AT4G33240	4	16029209	16038324	9116	*	1	0	0	7	3	2	1.32176	7.49266	0.00619511	Neg.Binomial.W	0.00773109	3.65657e-05	0.000438789	0.000402223
AT4G33300	4	16050456	16056526	6071	*	1	1	0	32	22	16	2.68102	55.9149	7.5678e-14	Neg.Binomial	9.99895e-13	0.000109812	0.00384341	0.0037336
AT4G34730	4	16569368	16573955	4588	*	0	3	0	41	43	26	2.93563	94.4078	2.56778e-22	Neg.Binomial	1.18006e-20	0.00021796	0.00799186	0.0077739
AT4G36080	4	17059779	17078039	18261	*	3	0	0	10	5	7	1.42712	12.5128	0.000404168	Neg.Binomial	0.000786752	5.47615e-05	0.000401584	0.000346823
AT4G37940	4	17835217	17838969	3753	*	0	0	0	1	2	10	1.67398	6.05278	0.0138845	Neg.Binomial	0.0156626	0	0.00115463	0.00115463
AT4G38120	4	17888501	17896255	7755	*	0	0	0	3	4	3	1.46634	175.194	0.000188263	QuasiPoisson	0.000402008	0	0.00042983	0.00042983
AT4G38760	4	18084652	18096218	11567	*	2	0	0	7	3	3	1.16315	6.05946	0.013832	Neg.Binomial	0.0156275	5.76352e-05	0.000374629	0.000316994
AT4G39080	4	18209399	18215204	5806	*	0	0	0	6	2	1	1.38629	5.78234	0.0161879	Neg.Binomial	0.0172487	0	0.000516707	0.000516707
AT4G39180	4	18243726	18248805	5080	*	0	3	0	15	17	9	1.99243	32.6222	1.11928e-08	Neg.Binomial	6.25966e-08	0.00019685	0.00269029	0.00249344
AT4G39280	4	18280098	18284931	4834	*	0	0	0	2	8	4	1.7346	10.8175	0.00100544	Neg.Binomial	0.00171436	0	0.000965384	0.000965384
AT4G39420	4	18339127	18355149	16023	*	3	0	0	7	4	7	1.25276	8.82581	0.00296999	Neg.Binomial	0.00416903	6.24103e-05	0.000374462	0.000312051
AT4G39710	4	18426492	18428578	2087	*	0	0	0	6	14	9	2.36712	81.4335	1.81261e-19	Neg.Binomial	5.32201e-18	0	0.00463185	0.00463185
AT4G39850	4	18488434	18497266	8833	*	0	0	0	2	3	4	1.38629	46.2587	0.00244135	QuasiPoisson	0.00351629	0	0.000339635	0.000339635
AT4G39860	4	18498202	18501682	3481	*	0	5	3	26	19	12	1.69645	27.2724	1.76719e-07	Neg.Binomial	8.08625e-07	0.000766063	0.0054582	0.00469214
AT4G40100	4	18583244	18584524	1281	*	0	0	0	13	8	8	2.36712	28.0447	1.18545e-07	Neg.Binomial	5.59384e-07	0	0.00754619	0.00754619
AT5G01400	5	162522	171302	8781	*	1	0	0	4	2	3	1.09861	16.7439	0.0149514	QuasiPoisson	0.0165137	3.79607e-05	0.000341647	0.000303686
AT5G02700	5	609381	611747	2367	*	0	0	0	7	3	9	1.99243	49.7395	1.75579e-12	Neg.Binomial	1.8375e-11	0	0.00267568	0.00267568
AT5G03400	5	837919	839202	1284	*	0	1	0	3	1	5	1.09861	4.18608	0.0407573	Neg.Binomial	0.0409143	0.000259605	0.00233645	0.00207684
AT5G03995	5	1077483	1078304	822	*	0	0	0	1	5	5	1.54045	7.72303	0.00545208	Neg.Binomial	0.00692495	0	0.00446067	0.00446067
AT5G04290	5	1195969	1202936	6968	*	1	0	0	8	10	9	2.0149	22.5037	2.0974e-06	Neg.Binomial	7.83377e-06	4.78377e-05	0.00129162	0.00124378
AT5G04460	5	1259435	1264025	4591	*	2	0	0	4	4	3	1.02962	10.1873	0.0331607	QuasiPoisson	0.033964	0.000145212	0.000798664	0.000653452
AT5G05260	5	1559608	1561802	2195	*	0	1	0	13	4	3	1.7492	9.78563	0.00175881	Neg.Binomial	0.00279287	0.00015186	0.00303721	0.00288535
AT5G05560	5	1640098	1654830	14733	*	2	0	0	5	2	9	1.335	8.00851	0.00465581	Neg.Binomial	0.0061669	4.52499e-05	0.000361999	0.000316749
AT5G07210	5	2252237	2256018	3782	*	0	0	2	6	5	2	1.16315	6.05946	0.013832	Neg.Binomial	0.0156275	0.000176274	0.00114578	0.000969505
AT5G07290	5	2293114	2298976	5863	*	0	0	0	3	1	5	1.38629	5.78234	0.016188	Neg.Binomial	0.0172487	0	0.000511683	0.000511683
AT5G07430	5	2352436	2354338	1903	*	0	0	0	10	5	0	1.79176	6.72082	0.00952935	Neg.Binomial	0.0112041	0	0.00262743	0.00262743
AT5G07570	5	2391581	2396329	4749	*	1	0	0	28	16	16	2.75684	53.6663	2.37605e-13	Neg.Binomial	2.92034e-12	7.01902e-05	0.00421141	0.00414122
AT5G07740	5	2458568	2467339	8772	*	0	0	0	4	2	3	1.38629	46.2587	0.00244135	QuasiPoisson	0.00351629	0	0.000341997	0.000341997
AT5G08230	5	2641394	2650125	8732	*	0	0	0	5	3	3	1.54045	54.0612	0.00182237	QuasiPoisson	0.00282947	0	0.000419911	0.000419911
AT5G08650	5	2806302	2813602	7301	*	0	0	0	7	1	2	1.46634	5.94837	0.0147309	Neg.Binomial	0.0163918	0	0.000456558	0.000456558
AT5G10100	5	3157694	3161708	4015	*	1	0	0	5	17	6	2.04769	15.0063	0.000107155	Neg.Binomial	0.000247299	8.3022e-05	0.00232462	0.00224159
AT5G11180	5	3557238	3561575	4338	*	0	1	0	6	12	0	1.65823	12.2036	0.000476979	Neg.Binomial.W	0.000920012	7.68403e-05	0.00138313	0.00130629
AT5G11700	5	3762391	3771449	9059	*	1	0	0	8	3	6	1.60944	11.6445	0.00064393	Neg.Binomial	0.00117712	3.67958e-05	0.000625529	0.000588733
AT5G11790	5	3799408	3803216	3809	*	1	1	0	5	6	10	1.56862	13.5403	0.00023349	Neg.Binomial	0.00048392	0.000175024	0.00183775	0.00166273
AT5G12090	5	3909703	3910877	1175	*	0	1	0	15	8	18	2.3979	36.9522	1.21061e-09	Neg.Binomial	8.588e-09	0.000283688	0.0116312	0.0113475
AT5G12370	5	4002742	4008804	6063	*	1	0	0	3	9	4	1.55814	18.3311	1.85648e-05	Neg.Binomial.W	5.16395e-05	5.49783e-05	0.000879653	0.000824674
AT5G12400	5	4013424	4021591	8168	*	1	0	0	2	5	3	1.17865	13.4468	0.000245422	Neg.Binomial	0.000500794	4.08097e-05	0.000408097	0.000367287
AT5G13000	5	4110171	4121489	11319	*	0	0	0	5	3	3	1.54045	54.0612	0.00182237	QuasiPoisson	0.00282947	0	0.000323939	0.000323939
AT5G13530	5	4345202	4354723	9522	*	2	0	0	3	4	5	1.09861	5.23249	0.0221688	Neg.Binomial	0.0231549	7.00133e-05	0.00042008	0.000350067
AT5G13980	5	4508406	4514666	6261	*	0	0	0	13	2	11	2.26868	14.9419	0.000110872	Neg.Binomial	0.000255319	0	0.00138423	0.00138423
AT5G15210	5	4937465	4939207	1743	*	1	0	0	5	4	4	1.38629	49.3426	0.00216369	QuasiPoisson	0.00321891	0.000191241	0.00248614	0.00229489
AT5G15540	5	5047515	5057666	10152	*	2	0	0	4	6	3	1.16315	6.05946	0.013832	Neg.Binomial	0.0156275	6.56685e-05	0.000426845	0.000361177
AT5G15685	5	5111820	5113456	1637	*	0	0	0	0	6	9	1.79176	7.22135	0.00720417	Neg.Binomial	0.00875265	0	0.00305437	0.00305437
AT5G16270	5	5316197	5322700	6504	*	1	0	0	1	5	3	1.09861	7.8734	0.00501673	Neg.Binomial	0.00658719	5.12505e-05	0.000461255	0.000410004
AT5G16280	5	5323133	5331694	8562	*	0	0	0	5	3	1	1.38629	5.78234	0.016188	Neg.Binomial	0.0172487	0	0.000350385	0.000350385
AT5G17165	5	5643118	5647807	4690	*	1	5	0	26	30	27	2.25712	72.1591	1.98524e-17	Neg.Binomial	4.11451e-16	0.000426439	0.00589908	0.00547264
AT5G17167	5	5645309	5646067	759	*	0	0	0	1	3	5	1.38629	5.78234	0.016188	Neg.Binomial	0.0172487	0	0.00395257	0.00395257
AT5G17600	5	5799432	5801418	1987	*	0	2	0	5	3	4	1.09861	5.23262	0.0221672	Neg.Binomial	0.0231549	0.000335514	0.00201309	0.00167757
AT5G17730	5	5852498	5853999	1502	*	1	0	0	1	8	2	1.25276	7.49652	0.00618185	Neg.Binomial.W	0.00773109	0.000221926	0.00244119	0.00221926
AT5G18933	5	6313387	6314344	958	*	0	0	0	11	6	4	2.07944	78.972	6.29961e-19	Neg.Binomial.W	1.70736e-17	0	0.00730689	0.00730689
AT5G18937	5	6324012	6325083	1072	*	0	2	0	3	5	3	1.02962	4.4389	0.035129	Neg.Binomial	0.0356689	0.000621891	0.0034204	0.00279851
AT5G19200	5	6458776	6461060	2285	*	0	1	0	14	5	19	2.32728	22.0525	2.65289e-06	Neg.Binomial	9.40003e-06	0.000145879	0.0055434	0.00539752
AT5G19540	5	6593642	6597916	4275	*	0	0	0	10	12	14	2.56495	36.6096	1.44319e-09	Neg.Binomial	9.88235e-09	0	0.00280702	0.00280702
AT5G20320	5	6859212	6869307	10096	*	1	0	0	2	5	4	1.25276	8.389	0.00377499	Neg.Binomial.W	0.00507654	3.30164e-05	0.00036318	0.000330164
AT5G21100	5	7168106	7170961	2856	*	0	0	0	3	6	0	1.38629	5.16067	0.023104	Neg.Binomial	0.0240363	0	0.00105042	0.00105042
AT5G21105	5	7172604	7177985	5382	*	0	2	0	30	34	22	2.8792	49.076	2.46229e-12	Neg.Binomial	2.55161e-11	0.00012387	0.0053264	0.00520253
AT5G22420	5	7429769	7432825	3057	*	0	0	0	24	24	16	3.10608	72.2718	1.87513e-17	Neg.Binomial	3.96401e-16	0	0.00697852	0.00697852
AT5G22500	5	7470328	7474133	3806	*	0	1	0	4	8	2	1.44692	9.18122	0.0024451	Neg.Binomial.W	0.00351629	8.7581e-05	0.00122613	0.00113855
AT5G22505	5	7472540	7473849	1310	*	0	1	0	4	8	2	1.44692	9.18122	0.0024451	Neg.Binomial.W	0.00351629	0.000254453	0.00356234	0.00330789
AT5G22590	5	7504536	7505838	1303	*	1	0	0	10	10	8	2.04769	23.6435	1.15937e-06	Neg.Binomial	4.48884e-06	0.00025582	0.00716296	0.00690714
AT5G23110	5	7758100	7775675	17576	*	2	0	0	7	7	3	1.38629	9.63724	0.00190672	Neg.Binomial	0.00291386	3.79305e-05	0.000322409	0.000284479
AT5G23120	5	7778017	7780907	2891	*	0	1	0	4	4	4	1.32176	54.2621	0.00180967	QuasiPoisson	0.00282947	0.0001153	0.0013836	0.0012683
AT5G24240	5	8230916	8234150	3235	*	0	0	0	7	3	1	1.54045	7.36648	0.00664508	Neg.Binomial	0.00814832	0	0.00113344	0.00113344
AT5G24270	5	8238428	8243443	5016	*	0	0	1	8	17	23	2.54553	32.0542	1.49928e-08	Neg.Binomial	8.21607e-08	6.6454e-05	0.00318979	0.00312334
AT5G24450	5	8348160	8353303	5144	*	0	1	0	4	7	6	1.60944	12.3538	0.000440096	Neg.Binomial.W	0.000851982	6.48004e-05	0.00110161	0.00103681
AT5G24740	5	8469711	8489867	20157	*	3	1	0	11	9	4	1.34993	12.5594	0.000394209	Neg.Binomial	0.000774504	6.61474e-05	0.000396884	0.000330737
AT5G24960	5	8599735	8603321	3587	*	4	0	0	30	35	25	2.58669	87.9016	6.87918e-21	Neg.Binomial	2.59689e-19	0.000371713	0.00836353	0.00799182
AT5G24990	5	8610313	8611948	1636	*	0	4	0	23	17	17	2.14843	48.017	4.22539e-12	Neg.Binomial	4.09746e-11	0.000814996	0.0116137	0.0107987
AT5G25040	5	8621900	8624484	2585	*	1	6	0	19	11	10	1.45862	17.3163	3.16456e-05	Neg.Binomial	8.27956e-05	0.000902643	0.00515796	0.00425532
AT5G25195	5	8716180	8716423	244	*	0	0	0	6	2	7	1.79176	36.7378	1.35134e-09	Neg.Binomial	9.45939e-09	0	0.0204918	0.0204918
AT5G25370	5	8803829	8807783	3955	*	1	1	0	8	7	7	1.60944	30.3144	3.67391e-08	Neg.Binomial.W	1.91297e-07	0.000168563	0.00185419	0.00168563
AT5G25754	5	8953375	8957339	3965	*	1	2	0	12	16	16	2.05839	36.0377	1.93536e-09	Neg.Binomial	1.25505e-08	0.000252207	0.00369903	0.00344683
AT5G25970	5	9066278	9068511	2234	*	0	0	0	4	10	9	2.15948	20.9121	4.80855e-06	Neg.Binomial	1.59831e-05	0	0.00343181	0.00343181
AT5G26240	5	9189425	9194758	5334	*	0	0	0	4	3	4	1.54045	216.245	0.000124448	QuasiPoisson	0.000279876	0	0.000687414	0.000687414
AT5G26270	5	9206375	9208136	1762	*	1	1	0	6	8	11	1.72277	29.6058	5.29457e-08	Neg.Binomial.W	2.70356e-07	0.000378358	0.00472947	0.00435112
AT5G26320	5	9238227	9241333	3107	*	0	0	0	7	5	1	1.67398	19.2682	1.1358e-05	Neg.Binomial	3.39136e-05	0	0.0013947	0.0013947
AT5G26700	5	9308290	9309625	1336	*	0	2	0	7	5	4	1.335	10.9275	0.00094747	Neg.Binomial	0.00163373	0.000499002	0.00399202	0.00349301
AT5G26650	5	9343785	9345011	1227	*	0	1	1	5	7	5	1.38629	48.1862	0.00226198	QuasiPoisson	0.00334861	0.000543331	0.00461831	0.00407498
AT5G26640	5	9347841	9348174	334	*	0	1	0	0	2	8	1.17865	7.47335	0.00626188	Neg.Binomial.W	0.00777768	0.000998004	0.00998004	0.00898204
AT5G26580	5	9393065	9394102	1038	*	0	1	0	4	3	5	1.32176	30.1456	0.00536145	QuasiPoisson	0.00688585	0.00032113	0.00385356	0.00353243
AT5G26850	5	9445232	9450896	5665	*	1	0	0	5	3	2	1.17865	12.7255	0.0234327	QuasiPoisson	0.0243304	5.88408e-05	0.000588408	0.000529568
AT5G27170	5	9566007	9566412	406	*	0	2	0	3	3	5	1.02962	4.4389	0.035129	Neg.Binomial	0.0356689	0.00164204	0.0090312	0.00738916
AT5G27300	5	9620810	9625136	4327	*	0	0	0	14	17	5	2.56495	25.8532	3.68393e-07	Neg.Binomial	1.59586e-06	0	0.00277328	0.00277328
AT5G27530	5	9717503	9721097	3595	*	0	0	0	5	8	1	1.7346	9.56368	0.00198464	Neg.Binomial	0.00301837	0	0.0012981	0.0012981
AT5G27606	5	9752002	9753404	1403	*	0	0	1	10	12	13	2.25129	31.807	1.70276e-08	Neg.Binomial	9.18276e-08	0.000237586	0.00831551	0.00807793
AT5G27607	5	9760593	9762087	1495	*	1	2	0	7	15	13	1.84583	25.9459	3.51116e-07	Neg.Binomial	1.52816e-06	0.000668896	0.00780379	0.00713489
AT5G27790	5	9840925	9842003	1079	*	1	0	0	6	3	3	1.32176	7.38129	0.00659057	Neg.Binomial.W	0.00810691	0.000308928	0.00370714	0.00339821
AT5G27890	5	9903640	9905921	2282	*	0	0	1	5	4	4	1.38629	49.3426	0.00216369	QuasiPoisson	0.00321891	0.000146071	0.00189892	0.00175285
AT5G28010	5	10024623	10026051	1429	*	0	2	0	10	7	5	1.60944	14.5552	0.000136116	Neg.Binomial	0.000300992	0.000466527	0.00513179	0.00466527
AT5G28040	5	10035543	10039286	3744	*	0	2	0	15	17	13	2.26176	40.3523	2.12052e-10	Neg.Binomial	1.63486e-09	0.000178063	0.00400641	0.00382835
AT5G28090	5	10101042	10102274	1233	*	1	0	0	2	3	5	1.17865	13.4468	0.000245422	Neg.Binomial	0.000500794	0.000270343	0.00270343	0.00243309
AT5G28190	5	10167850	10170696	2847	*	0	1	1	9	11	13	1.97408	82.7112	9.4963e-20	Neg.Binomial	2.86788e-18	0.000234165	0.00386372	0.00362955
AT5G28220	5	10190357	10193123	2767	*	2	0	0	11	2	4	1.38629	6.58282	0.0102968	Neg.Binomial	0.0120795	0.000240935	0.00204795	0.00180701
AT5G28237	5	10207287	10213598	6312	*	3	3	0	20	14	10	1.65292	28.0654	1.17286e-07	Neg.Binomial	5.59384e-07	0.000316857	0.00232362	0.00200676
AT5G28420	5	10364614	10365468	855	*	0	0	0	5	3	2	1.46634	51.5358	7.0302e-13	Neg.Binomial.W	7.82202e-12	0	0.00389864	0.00389864
AT5G28463	5	10379446	10380973	1528	*	0	1	0	11	3	5	1.70475	11.7853	0.000596987	Neg.Binomial	0.00112081	0.00021815	0.00414485	0.0039267
AT5G28462	5	10381738	10382284	547	*	2	0	0	2	4	6	1.09861	4.3604	0.0367836	Neg.Binomial.W	0.037206	0.00121877	0.00731261	0.00609385
AT5G28550	5	10557722	10559779	2058	*	2	1	1	23	21	17	2.72458	60.0558	9.2208e-15	Neg.Binomial	1.31708e-13	0.000647878	0.00988014	0.00923226
AT5G28590	5	10579446	10581559	2114	*	0	2	0	14	17	8	2.12823	33.3006	7.89587e-09	Neg.Binomial	4.56063e-08	0.000315358	0.00614948	0.00583412
AT5G28690	5	10722695	10725008	2314	*	0	0	0	13	2	4	1.99243	9.88251	0.00166857	Neg.Binomial	0.00267224	0	0.00273696	0.00273696
AT5G28720	5	10776131	10776952	822	*	0	0	0	4	4	3	1.54045	471.632	1.4146e-104	Neg.Binomial.W	2.49205e-102	0	0.00446067	0.00446067
AT5G28730	5	10779003	10780218	1216	*	1	2	2	11	3	16	1.79176	10.8832	0.000970409	Neg.Binomial	0.00167056	0.00137061	0.00822368	0.00685307
AT5G28780	5	10812907	10814173	1267	*	1	1	0	6	3	6	1.28093	7.7998	0.00522521	Neg.Binomial	0.00674364	0.000526177	0.00394633	0.00342015
AT5G28810	5	10823356	10826646	3291	*	2	4	0	10	11	17	1.51635	22.1754	2.48846e-06	Neg.Binomial	9.03882e-06	0.000607718	0.00384888	0.00324116
AT5G28885	5	10896741	10898180	1440	*	2	2	0	2	6	9	1.04982	6.46864	0.0109795	Neg.Binomial	0.0128235	0.000925926	0.00393519	0.00300926
AT5G28950	5	10992505	10993435	931	*	0	0	0	5	3	1	1.38629	5.78234	0.016188	Neg.Binomial	0.0172487	0	0.00322234	0.00322234
AT5G30341	5	11365987	11366641	655	*	0	0	0	3	5	4	1.60944	87.3309	0.000730076	QuasiPoisson	0.00129261	0	0.00610687	0.00610687
AT5G31412	5	11541463	11543768	2306	*	0	0	0	3	5	7	1.79176	11.8873	0.000565181	Neg.Binomial	0.00106678	0	0.00216826	0.00216826
AT5G30360	5	11550429	11551302	874	*	1	1	0	3	1	10	1.22378	5.98182	0.0144541	Neg.Binomial.W	0.0162186	0.000762777	0.00533944	0.00457666
AT5G32590	5	12221589	12224322	2734	*	2	1	1	12	8	4	1.79176	14.5782	0.000134461	Neg.Binomial	0.000299212	0.000487686	0.00292612	0.00243843
AT5G32613	5	12263255	12265041	1787	*	0	2	0	9	4	3	1.335	8.70754	0.00316896	Neg.Binomial	0.00435012	0.000373065	0.00298452	0.00261145
AT5G32670	5	12440488	12442289	1802	*	0	0	0	3	4	5	1.60944	87.3309	0.000730076	QuasiPoisson	0.00129261	0	0.00221976	0.00221976
AT5G33393	5	12656430	12658588	2159	*	3	0	0	7	10	9	1.57554	16.4381	5.02652e-05	Neg.Binomial	0.000126803	0.000463177	0.0040142	0.00355103
AT5G33390	5	12661708	12663496	1789	*	0	0	0	6	9	5	2.03688	17.4565	2.93956e-05	Neg.Binomial	7.78711e-05	0	0.00372648	0.00372648
AT5G33806	5	12784839	12787298	2460	*	0	2	1	11	4	12	1.60944	16.2782	5.46908e-05	Neg.Binomial	0.000136986	0.000406504	0.00365854	0.00325203
AT5G33898	5	12787599	12788778	1180	*	0	0	0	5	2	4	1.54045	30.8921	0.00512978	QuasiPoisson	0.00670232	0	0.00310734	0.00310734
AT5G34869	5	13061035	13062230	1196	*	2	0	0	6	4	5	1.28093	7.7998	0.00522521	Neg.Binomial	0.00674364	0.000557414	0.0041806	0.00362319
AT5G34870	5	13185521	13187946	2426	*	1	0	0	10	10	9	2.07944	24.7907	6.39056e-07	Neg.Binomial	2.60804e-06	0.0001374	0.00398461	0.00384721
AT5G35050	5	13311036	13311854	819	*	0	0	0	3	4	3	1.46634	175.194	0.000188263	QuasiPoisson	0.000402008	0	0.00407	0.00407
AT5G35160	5	13414629	13417445	2817	*	1	0	0	8	16	13	2.30259	34.1897	4.99938e-09	Neg.Binomial	3.00353e-08	0.000118329	0.00437818	0.00425985
AT5G35210	5	13474196	13482591	8396	*	1	0	0	4	5	4	1.38629	49.3426	0.00216369	QuasiPoisson	0.00321891	3.97014e-05	0.000516119	0.000476417
AT5G35230	5	13489978	13491673	1696	*	0	1	0	9	12	4	1.94591	19.8	8.5981e-06	Neg.Binomial	2.61907e-05	0.000196541	0.00491352	0.00471698
AT5G35375	5	13592197	13593149	953	*	1	1	0	7	4	4	1.28093	8.63396	0.00329953	Neg.Binomial.W	0.00449433	0.000699545	0.00524659	0.00454704
AT5G35475	5	13686252	13687326	1075	*	0	2	1	7	4	7	1.25276	8.82581	0.00296999	Neg.Binomial	0.00416903	0.000930233	0.0055814	0.00465116
AT5G35480	5	13687847	13689596	1750	*	1	2	0	10	9	13	1.76359	22.7006	1.89305e-06	Neg.Binomial	7.12084e-06	0.000571429	0.00609524	0.00552381
AT5G35603	5	13785168	13786329	1162	*	0	0	0	9	4	5	1.94591	15.1861	9.7418e-05	Neg.Binomial	0.000227804	0	0.00516351	0.00516351
AT5G35610	5	13819506	13820293	788	*	0	0	2	7	5	4	1.335	8.70754	0.00316896	Neg.Binomial	0.00435012	0.000846024	0.00676819	0.00592217
AT5G35640	5	13834633	13835641	1009	*	1	0	0	6	4	7	1.60944	11.6441	0.000644056	Neg.Binomial	0.00117712	0.00033036	0.00561612	0.00528576
AT5G35810	5	13993428	13994549	1122	*	0	0	0	9	9	6	2.19722	22.0839	2.60995e-06	Neg.Binomial	9.28866e-06	0	0.00713012	0.00713012
AT5G35913	5	14039346	14039631	286	*	0	2	0	2	5	5	1.09861	6.29523	0.0121063	Neg.Binomial.W	0.014062	0.002331	0.013986	0.011655
AT5G35917	5	14049123	14051128	2006	*	0	1	0	6	3	3	1.32176	7.37982	0.00659597	Neg.Binomial.W	0.00810691	0.000166168	0.00199402	0.00182785
AT5G35920	5	14056437	14056904	468	*	0	4	0	9	4	7	1.18958	8.99246	0.00271095	Neg.Binomial	0.00385152	0.002849	0.014245	0.011396
AT5G35926	5	14062676	14066323	3648	*	0	1	0	20	18	32	2.90417	63.5429	1.56913e-15	Neg.Binomial	2.6125e-14	9.13743e-05	0.0063962	0.00630482
AT5G35930	5	14066567	14075018	8452	*	1	0	0	7	1	4	1.32176	7.35136	0.00670122	Neg.Binomial.W	0.0082064	3.94384e-05	0.000473261	0.000433822
AT5G36080	5	14184423	14185277	855	*	2	3	0	10	8	1	1.0116	4.25389	0.0391605	Neg.Binomial	0.0395346	0.00194932	0.00740741	0.00545809
AT5G36150	5	14220634	14226211	5578	*	1	0	1	4	5	3	1.09861	26.1624	0.00691048	QuasiPoisson	0.00841518	0.000119517	0.000717103	0.000597586
AT5G36180	5	14238935	14242135	3201	*	0	0	0	5	13	6	2.19722	19.9678	7.87572e-06	Neg.Binomial	2.41995e-05	0	0.00249922	0.00249922
AT5G36210	5	14247479	14253434	5956	*	0	0	0	5	3	1	1.38629	5.78234	0.016188	Neg.Binomial	0.0172487	0	0.000503694	0.000503694
AT5G36225	5	14263970	14264735	766	*	0	0	1	8	4	2	1.44692	9.18122	0.0024451	Neg.Binomial.W	0.00351629	0.000435161	0.00609225	0.00565709
AT5G36260	5	14284832	14288409	3578	*	2	0	0	4	2	8	1.22378	5.86078	0.0154819	Neg.Binomial	0.0170463	0.000186324	0.00130427	0.00111794
AT5G36300	5	14320578	14322426	1849	*	0	0	0	6	3	2	1.54045	7.72303	0.00545208	Neg.Binomial	0.00692495	0	0.00198305	0.00198305
AT5G36870	5	14518008	14534060	16053	*	5	8	1	32	18	31	1.75539	35.3193	2.79843e-09	Neg.Binomial	1.77122e-08	0.000290704	0.00168193	0.00139122
AT5G36900	5	14546924	14548203	1280	*	1	1	0	6	3	2	1.02962	9.77184	0.00177205	Neg.Binomial.W	0.00279287	0.000520833	0.00286458	0.00234375
AT5G38150	5	15222867	15225192	2326	*	1	0	0	3	4	2	1.09861	16.7439	0.0149514	QuasiPoisson	0.0165137	0.000143308	0.00128977	0.00114646
AT5G38190	5	15234188	15237906	3719	*	1	3	2	15	9	7	1.64223	19.0882	1.24815e-05	Neg.Binomial	3.62444e-05	0.000537779	0.00277852	0.00224075
AT5G38220	5	15268674	15271456	2783	*	0	0	0	1	7	5	1.67398	19.2682	1.1358e-05	Neg.Binomial	3.39136e-05	0	0.00155707	0.00155707
AT5G38280	5	15293048	15297611	4564	*	0	2	0	7	18	17	2.19722	28.2141	1.08613e-07	Neg.Binomial	5.26622e-07	0.000146071	0.00306748	0.00292141
AT5G38378	5	15344448	15344711	264	*	0	1	0	3	2	6	1.25276	6.80299	0.00910055	Neg.Binomial.W	0.010857	0.00126263	0.0138889	0.0126263
AT5G38540	5	15426556	15430794	4239	*	0	1	1	8	11	16	2.02815	35.6783	2.32747e-09	Neg.Binomial.W	1.50008e-08	0.00015727	0.00275222	0.00259495
AT5G39050	5	15634444	15636480	2037	*	0	1	0	6	15	0	1.79176	12.888	0.000330695	Neg.Binomial.W	0.000663273	0.000163639	0.00343643	0.00327279
AT5G39620	5	15864166	15865782	1617	*	0	0	0	6	1	4	1.54045	7.72127	0.00545741	Neg.Binomial	0.00692495	0	0.00226757	0.00226757
AT5G40480	5	16213036	16224177	11142	*	1	0	0	2	10	4	1.55814	9.54358	0.0020065	Neg.Binomial.W	0.0030429	2.99168e-05	0.000478669	0.000448752
AT5G40820	5	16342728	16353898	11171	*	2	0	0	9	4	4	1.38629	9.63723	0.00190672	Neg.Binomial	0.00291386	5.96783e-05	0.000507266	0.000447588
AT5G40910	5	16394462	16400489	6028	*	0	0	0	7	6	6	1.99243	717.687	1.15414e-05	QuasiPoisson	3.4274e-05	0	0.00105065	0.00105065
AT5G41240	5	16497959	16500865	2907	*	0	0	0	5	3	1	1.38629	5.78234	0.016188	Neg.Binomial	0.0172487	0	0.00103199	0.00103199
AT5G41380	5	16561278	16563732	2455	*	0	0	0	15	5	12	2.45674	26.6301	2.46381e-07	Neg.Binomial	1.09422e-06	0	0.00434487	0.00434487
AT5G41660	5	16656708	16658405	1698	*	0	1	0	8	4	7	1.70475	13.7189	0.000212312	Neg.Binomial	0.000443553	0.000196309	0.00372988	0.00353357
AT5G41765	5	16716552	16717558	1007	*	0	0	1	1	4	4	1.09861	5.49507	0.0190701	Neg.Binomial.W	0.020137	0.000331016	0.00297915	0.00264813
AT5G42895	5	17196762	17197163	402	*	0	2	0	9	23	16	2.32239	31.9534	1.57915e-08	Neg.Binomial	8.60391e-08	0.00165837	0.039801	0.0381426
AT5G42905	5	17201414	17202323	910	*	0	1	0	3	5	9	1.60944	18.303	1.88409e-05	Neg.Binomial	5.227e-05	0.0003663	0.00622711	0.00586081
AT5G42930	5	17210533	17214220	3688	*	0	2	0	8	4	17	1.8563	13.1245	0.000291465	Neg.Binomial	0.000590188	0.000180766	0.00262111	0.00244035
AT5G42955	5	17231842	17232324	483	*	0	1	0	1	6	7	1.44692	8.56342	0.00342984	Neg.Binomial	0.00464788	0.000690131	0.00966184	0.0089717
AT5G42957	5	17233599	17234132	534	*	0	0	0	4	5	4	1.67398	312.491	6.01543e-05	QuasiPoisson	0.000149256	0	0.00811486	0.00811486
AT5G43500	5	17469490	17473619	4130	*	0	0	0	7	3	6	1.84583	12.973	0.000316022	Neg.Binomial	0.000635047	0	0.00129136	0.00129136
AT5G43610	5	17518880	17521098	2219	*	0	0	1	4	5	0	1.09861	6.2752	0.0122439	Neg.Binomial.W	0.0141132	0.000150218	0.00135196	0.00120174
AT5G43900	5	17656894	17667451	10558	*	2	0	0	6	4	3	1.16315	6.05946	0.013832	Neg.Binomial	0.0156275	6.31433e-05	0.000410431	0.000347288
AT5G44030	5	17714390	17719723	5334	*	0	0	0	2	5	2	1.38629	5.78234	0.016188	Neg.Binomial	0.0172487	0	0.00056243	0.00056243
AT5G44050	5	17722402	17726543	4142	*	0	1	0	3	7	0	1.17865	15.5718	7.94289e-05	Neg.Binomial.W	0.00019256	8.04764e-05	0.000804764	0.000724288
AT5G44180	5	17782428	17790234	7807	*	1	0	0	5	5	2	1.32176	8.99243	0.002711	Neg.Binomial.W	0.00385152	4.26967e-05	0.000512361	0.000469664
AT5G44270	5	17833636	17835817	2182	*	1	5	0	25	13	19	1.89712	36.128	1.84772e-09	Neg.Binomial	1.21307e-08	0.00091659	0.00870761	0.00779102
AT5G44495	5	17926302	17926710	409	*	0	1	0	12	11	17	2.37491	73.8858	8.27711e-18	Neg.Binomial	1.90194e-16	0.000814996	0.0325998	0.0317848
AT5G44574	5	17970210	17971456	1247	*	1	0	0	2	6	11	1.70475	11.1264	0.000851087	Neg.Binomial.W	0.00148694	0.000267308	0.00507886	0.00481155
AT5G44640	5	18011146	18012882	1737	*	0	1	0	11	15	14	2.37491	37.7955	7.85618e-10	Neg.Binomial	5.68766e-09	0.000191902	0.00767607	0.00748417
AT5G44800	5	18083277	18093907	10631	*	4	0	0	6	5	7	1.09861	9.80605	0.00173939	Neg.Binomial	0.00276887	0.000125419	0.000564387	0.000438968
AT5G44830	5	18100080	18101885	1806	*	0	0	0	5	4	2	1.54045	30.8921	0.00512978	QuasiPoisson	0.00670232	0	0.00203027	0.00203027
AT5G44840	5	18104769	18107140	2372	*	1	0	0	7	8	3	1.65823	12.674	0.000370778	Neg.Binomial	0.000731236	0.000140528	0.00252951	0.00238898
AT5G45095	5	18207363	18209052	1690	*	2	0	0	2	8	12	1.60944	9.7154	0.0018273	Neg.Binomial	0.00283205	0.000394477	0.00433925	0.00394477
AT5G45180	5	18274179	18276586	2408	*	0	0	0	8	7	3	1.94591	15.1861	9.74182e-05	Neg.Binomial	0.000227804	0	0.00249169	0.00249169
AT5G45530	5	18454188	18457303	3116	*	0	0	0	7	6	7	2.03688	802.562	9.23836e-06	QuasiPoisson	2.79798e-05	0	0.0021395	0.0021395
AT5G45570	5	18471498	18475574	4077	*	2	0	0	4	10	7	1.56862	12.4619	0.000415344	Neg.Binomial	0.00080702	0.000163519	0.00171695	0.00155343
AT5G45920	5	18622647	18625697	3051	*	0	0	0	11	10	9	2.3979	29.2544	6.34718e-08	Neg.Binomial	3.1796e-07	0	0.00327761	0.00327761
AT5G46210	5	18731371	18736815	5445	*	1	0	0	4	3	3	1.17865	30.6909	0.00519072	QuasiPoisson	0.00674364	6.12182e-05	0.000612182	0.000550964
AT5G46660	5	18932181	18933391	1211	*	0	0	0	5	5	2	1.60944	25.9715	3.46491e-07	Neg.Binomial.W	1.51967e-06	0	0.00330306	0.00330306
AT5G46930	5	19056505	19057243	739	*	0	0	0	6	3	2	1.54045	7.72303	0.00545208	Neg.Binomial	0.00692495	0	0.00496166	0.00496166
AT5G47020	5	19081458	19090104	8647	*	0	0	0	7	2	1	1.46634	5.94837	0.0147309	Neg.Binomial	0.0163918	0	0.00038549	0.00038549
AT5G47690	5	19317668	19327431	9764	*	0	0	0	3	5	1	1.38629	5.78234	0.016188	Neg.Binomial	0.0172487	0	0.000307251	0.000307251
AT5G48190	5	19542778	19544429	1652	*	0	1	0	3	11	1	1.50408	9.80712	0.00173837	Neg.Binomial.W	0.00276887	0.000201776	0.00302663	0.00282486
AT5G48545	5	19675452	19678194	2743	*	0	0	0	16	7	7	2.3979	24.6423	6.90207e-07	Neg.Binomial	2.80596e-06	0	0.00364564	0.00364564
AT5G48860	5	19811651	19812865	1215	*	0	2	1	22	30	24	2.57769	74.4583	6.1934e-18	Neg.Binomial	1.45476e-16	0.000823045	0.0208505	0.0200274
AT5G49590	5	20128736	20129554	819	*	0	0	1	5	8	5	1.65823	35.0513	3.21136e-09	Neg.Binomial	2.02048e-08	0.000407	0.00732601	0.00691901
AT5G49900	5	20296518	20302575	6058	*	0	0	0	6	8	1	1.79176	10.3746	0.00127761	Neg.Binomial	0.00207758	0	0.000825355	0.000825355
AT5G51195	5	20803106	20804268	1163	*	0	4	0	12	9	8	1.51983	7.34955	0.00670797	Neg.Binomial	0.0082064	0.00114646	0.00831184	0.00716538
AT5G51200	5	20804715	20819629	14915	*	1	0	0	10	2	2	1.44692	7.56094	0.00596467	Neg.Binomial.W	0.00750773	2.23489e-05	0.000312884	0.000290535
AT5G51650	5	20978203	20979249	1047	*	0	1	0	4	8	7	1.70475	13.7189	0.000212312	Neg.Binomial	0.000443553	0.00031837	0.00604903	0.00573066
AT5G51660	5	20980005	20989499	9495	*	0	0	0	9	2	2	1.67398	7.55828	0.00597351	Neg.Binomial	0.00750773	0	0.000456381	0.000456381
AT5G52070	5	21161132	21165565	4434	*	0	1	0	21	16	15	2.62104	100.458	1.20935e-23	Neg.Binomial	7.10156e-22	7.51767e-05	0.00390919	0.00383401
AT5G52090	5	21167432	21169462	2031	*	1	1	0	9	3	12	1.6864	13.9339	0.000189355	Neg.Binomial	0.000403526	0.000328246	0.00393895	0.0036107
AT5G52115	5	21174321	21175857	1537	*	0	4	0	23	29	22	2.3979	68.2603	1.43278e-16	Neg.Binomial	2.56687e-15	0.000867491	0.0160486	0.0151811
AT5G53110	5	21528950	21533159	4210	*	1	0	0	22	38	30	3.14631	89.3009	3.39102e-21	Neg.Binomial	1.37858e-19	7.91766e-05	0.00712589	0.00704671
AT5G53200	5	21582614	21584243	1630	*	0	1	0	9	4	4	1.60944	11.6441	0.000644056	Neg.Binomial	0.00117712	0.000204499	0.00347648	0.00327198
AT5G54410	5	22094247	22094906	660	*	0	0	0	5	3	1	1.38629	5.78234	0.016188	Neg.Binomial	0.0172487	0	0.00454545	0.00454545
AT5G54440	5	22099764	22107849	8086	*	2	0	0	7	2	3	1.09861	5.23246	0.0221691	Neg.Binomial	0.0231549	8.2447e-05	0.000494682	0.000412235
AT5G54460	5	22110425	22110949	525	*	0	0	0	8	5	1	1.7346	9.56368	0.00198464	Neg.Binomial	0.00301837	0	0.00888889	0.00888889
AT5G54720	5	22231448	22232949	1502	*	1	1	1	3	16	15	2.42775	21.4734	3.58775e-06	Neg.Binomial.W	1.24336e-05	0.000665779	0.00754549	0.00687972
AT5G55250	5	22407427	22410974	3548	*	0	4	0	17	17	6	1.81529	17.168	3.42143e-05	Neg.Binomial	8.90753e-05	0.000375799	0.00375799	0.00338219
AT5G55565	5	22510017	22513588	3572	*	0	5	1	42	57	74	2.97326	101.487	7.19285e-24	Neg.Binomial	4.47226e-22	0.00055991	0.0161441	0.0155842
AT5G56920	5	23024896	23025915	1020	*	2	1	0	10	6	6	1.42712	12.5128	0.000404168	Neg.Binomial	0.000786752	0.000980392	0.00718954	0.00620915
AT5G56970	5	23044839	23048292	3454	*	0	0	0	17	11	4	2.45674	20.5456	5.8229e-06	Neg.Binomial	1.86509e-05	0	0.00308821	0.00308821
AT5G60040	5	24173259	24183641	10383	*	0	0	0	4	5	4	1.67398	312.491	6.01543e-05	QuasiPoisson	0.000149256	0	0.000417349	0.000417349
AT5G60640	5	24370827	24374098	3272	*	0	0	0	5	9	6	2.03688	17.447	2.95424e-05	Neg.Binomial	7.78711e-05	0	0.00203749	0.00203749
AT5G60945	5	24526245	24526636	392	*	0	0	0	7	1	2	1.46634	5.94837	0.0147309	Neg.Binomial	0.0163918	0	0.0085034	0.0085034
AT5G60964	5	24530572	24530924	353	*	0	0	0	7	6	2	1.79176	11.8873	0.000565181	Neg.Binomial	0.00106678	0	0.0141643	0.0141643
AT5G61140	5	24589906	24603522	13617	*	2	0	0	3	4	7	1.22378	34.6746	3.89686e-09	Neg.Binomial	2.38184e-08	4.89584e-05	0.000342709	0.00029375
AT5G61460	5	24714076	24721970	7895	*	1	0	0	2	2	6	1.17865	6.22098	0.0126245	Neg.Binomial.W	0.0145049	4.22208e-05	0.000422208	0.000379987
AT5G61470	5	24722870	24723983	1114	*	0	2	0	12	5	6	1.64866	15.4979	8.25982e-05	Neg.Binomial	0.000199329	0.000598444	0.00688211	0.00628366
AT5G62110	5	24942169	24946087	3919	*	5	8	1	27	21	22	1.60944	40.7544	1.72611e-10	Neg.Binomial	1.3718e-09	0.00119078	0.0059539	0.00476312
AT5G62600	5	25122803	25132716	9914	*	2	0	0	7	2	2	1.02962	4.39175	0.0361133	Neg.Binomial	0.036598	6.7245e-05	0.000369847	0.000302602
AT5G63420	5	25400317	25406250	5934	*	0	0	0	3	4	2	1.38629	46.2587	0.00244135	QuasiPoisson	0.00351629	0	0.000505561	0.000505561
AT5G63625	5	25470218	25471984	1767	*	0	0	0	18	10	12	2.66259	41.5894	1.12601e-10	Neg.Binomial	9.22633e-10	0	0.00754575	0.00754575
AT5G64070	5	25636882	25644478	7597	*	0	0	0	6	1	4	1.54045	7.72127	0.00545741	Neg.Binomial	0.00692495	0	0.000482647	0.000482647
AT5G64140	5	25667324	25668777	1454	*	0	0	0	2	7	0	1.38629	4.244	0.0393892	Neg.Binomial	0.0396141	0	0.00206327	0.00206327
AT5G64687	5	25858584	25861909	3326	*	1	4	0	51	38	27	2.69968	72.8688	1.38563e-17	Neg.Binomial	3.05128e-16	0.000501102	0.0116256	0.0111245
AT5G65005	5	25967824	25968638	815	*	0	0	0	2	3	8	1.67398	9.39876	0.00217132	Neg.Binomial	0.00321891	0	0.00531697	0.00531697
AT5G65610	5	26219442	26221028	1587	*	0	2	0	19	9	15	2.2192	37.0923	1.12667e-09	Neg.Binomial	8.04655e-09	0.00042008	0.00903172	0.00861164
AT5G66595	5	26581123	26583426	2304	*	0	3	0	33	24	29	2.69688	86.9247	1.12735e-20	Neg.Binomial	4.10899e-19	0.000434028	0.0124421	0.0120081
AT5G67320	5	26857154	26861119	3966	*	0	0	0	5	2	2	1.38629	5.78234	0.016188	Neg.Binomial	0.0172487	0	0.00075643	0.00075643

## Sheet: SD 48h strat vs. 6h light
	seqnames	start	end	width	strand	X48hstrat_1	X48hstrat_2	X48hstrat_3	X6hlight_1	X6hlight_2	X6hlight_3	log2FC	scaled.deviance	pvalue	model	adj.pval	CT.SignalDensity	TT.SignalDensity	SignalDensityVariation
AT1G02470	1	511765	513721	1957	*	0	0	0	7	3	3	1.67398	9.76542	0.00177824	Neg.Binomial	0.00269244	0	0.00221427	0.00221427
AT1G03150	1	756414	758678	2265	*	0	0	0	6	0	3	1.38629	5.16067	0.023104	Neg.Binomial	0.0236114	0	0.0013245	0.0013245
AT1G03200	1	780519	782946	2428	*	1	0	0	48	28	37	3.3673	104.438	1.62229e-24	Neg.Binomial	6.29087e-23	0.000137287	0.0155135	0.0153762
AT1G04625	1	1287831	1289820	1990	*	1	0	0	5	4	8	1.60944	11.6441	0.000644056	Neg.Binomial	0.00117071	0.000167504	0.00284757	0.00268007
AT1G05030	1	1438048	1441933	3886	*	0	0	0	6	3	0	1.38629	5.16067	0.023104	Neg.Binomial	0.0236114	0	0.000772002	0.000772002
AT1G05035	1	1444983	1446116	1134	*	1	0	0	14	6	4	1.90954	18.5242	1.67757e-05	Neg.Binomial.W	4.87108e-05	0.000293945	0.00705467	0.00676073
AT1G05240	1	1520278	1523023	2746	*	0	0	0	10	6	6	2.12026	19.7483	8.83424e-06	Neg.Binomial	2.75281e-05	0	0.00267055	0.00267055
AT1G05783	1	1728658	1729789	1132	*	1	1	0	9	12	9	1.88707	23.0866	1.5487e-06	Neg.Binomial	5.90718e-06	0.000588928	0.00883392	0.00824499
AT1G06148	1	1874885	1877573	2689	*	0	0	0	42	14	21	3.28341	46.9446	7.30205e-12	Neg.Binomial.W	7.9638e-11	0	0.00954506	0.00954506
AT1G07980	1	2473165	2475128	1964	*	1	0	2	4	8	5	1.20397	7.95304	0.00480067	Neg.Binomial	0.00631049	0.000509165	0.00288527	0.0023761
AT1G09260	1	2993381	2993820	440	*	0	2	0	4	4	7	1.28093	7.7998	0.00522521	Neg.Binomial	0.0067666	0.00151515	0.0113636	0.00984848
AT1G10190	1	3343686	3345632	1947	*	2	0	1	8	8	5	1.38629	11.5647	0.000672163	Neg.Binomial	0.00120609	0.000513611	0.00359527	0.00308166
AT1G10586	1	3496911	3499439	2529	*	4	0	0	18	18	16	2.06142	13.7986	0.000203493	Neg.Binomial	0.000423995	0.000527218	0.00685383	0.00632661
AT1G10745	1	3572674	3573173	500	*	0	0	0	3	4	3	1.46634	175.194	0.000188263	QuasiPoisson	0.000393436	0	0.00666667	0.00666667
AT1G11593	1	3898002	3898609	608	*	0	0	0	4	5	0	1.38629	5.78234	0.016188	Neg.Binomial	0.0168143	0	0.00493421	0.00493421
AT1G11785	1	3979823	3981079	1257	*	0	0	0	5	3	8	1.84583	47.7135	4.93289e-12	Neg.Binomial	5.64452e-11	0	0.00424291	0.00424291
AT1G14800	1	5099572	5102558	2987	*	0	2	1	8	14	12	1.81916	24.8565	6.17612e-07	Neg.Binomial	2.69433e-06	0.000334784	0.00379422	0.00345944
AT1G15670	1	5389952	5391672	1721	*	0	0	0	4	13	11	2.33537	23.0469	1.58099e-06	Neg.Binomial	5.99746e-06	0	0.0054232	0.0054232
AT1G17745	1	6100964	6105347	4384	*	0	0	0	9	8	13	2.3979	29.2544	6.34717e-08	Neg.Binomial	3.48845e-07	0	0.00228102	0.00228102
AT1G18130	1	6235895	6238799	2905	*	0	0	0	26	32	17	3.2581	74.2004	7.05749e-18	Neg.Binomial	1.49277e-16	0	0.00860585	0.00860585
AT1G20290	1	7025548	7029698	4151	*	0	0	0	7	6	2	1.79176	11.8873	0.000565181	Neg.Binomial	0.00104364	0	0.00120453	0.00120453
AT1G20860	1	7253998	7258952	4955	*	1	0	1	19	19	14	2.3979	122.096	2.19956e-28	Neg.Binomial	1.09664e-26	0.000134544	0.00349815	0.00336361
AT1G21230	1	7429895	7432477	2583	*	0	0	1	4	5	0	1.09861	6.29497	0.0121081	Neg.Binomial.W	0.0136977	0.000129049	0.00116144	0.00103239
AT1G21835	1	7665664	7665936	273	*	1	0	0	3	8	6	1.60944	11.6445	0.00064393	Neg.Binomial	0.00117071	0.001221	0.020757	0.019536
AT1G24420	1	8656021	8657997	1977	*	0	0	0	4	5	3	1.60944	87.3309	0.000730076	QuasiPoisson	0.00125825	0	0.00202327	0.00202327
AT1G27110	1	9412783	9417604	4822	*	0	0	0	6	1	2	1.38629	5.78234	0.0161879	Neg.Binomial	0.0168143	0	0.000622148	0.000622148
AT1G27570	1	9575538	9582376	6839	*	9	4	3	16	35	22	1.51787	21.8334	2.97383e-06	Neg.Binomial	1.06448e-05	0.000779841	0.00355803	0.00277818
AT1G27870	1	9706657	9707298	642	*	1	1	0	2	5	7	1.22378	13.2134	0.000277956	Neg.Binomial	0.000555911	0.00103842	0.00726895	0.00623053
AT1G28230	1	9862041	9864779	2739	*	1	0	0	7	11	14	2.16905	42.2093	8.20106e-11	Neg.Binomial	7.63245e-10	0.000121699	0.00389437	0.00377267
AT1G28270	1	9882951	9884189	1239	*	0	0	0	2	5	9	1.84583	12.25	0.000465246	Neg.Binomial	0.000882451	0	0.00430455	0.00430455
AT1G29830	1	10441053	10445657	4605	*	0	0	0	11	10	5	2.26868	98.1546	3.8697e-23	Neg.Binomial	1.22775e-21	0	0.00188201	0.00188201
AT1G30780	1	10923919	10926561	2643	*	0	0	0	2	4	7	1.67398	9.76542	0.00177824	Neg.Binomial	0.00269244	0	0.00163955	0.00163955
AT1G31710	1	11349697	11355587	5891	*	0	0	0	11	10	4	2.23359	23.2631	1.41284e-06	Neg.Binomial	5.51222e-06	0	0.00141459	0.00141459
AT1G31740	1	11365285	11369839	4555	*	0	0	0	24	15	11	2.87168	44.4712	2.58126e-11	Neg.Binomial	2.64959e-10	0	0.00365898	0.00365898
AT1G31772	1	11377879	11379734	1856	*	0	0	0	8	4	2	1.7346	10.8175	0.00100544	Neg.Binomial	0.00161727	0	0.00251437	0.00251437
AT1G32225	1	11610114	11610625	512	*	0	0	0	6	2	1	1.38629	5.78234	0.0161879	Neg.Binomial	0.0168143	0	0.00585938	0.00585938
AT1G32270	1	11642593	11645237	2645	*	0	1	0	18	11	12	2.3979	39.0059	4.22534e-10	Neg.Binomial	3.3138e-09	0.000126024	0.00516698	0.00504096
AT1G32350	1	11666886	11668690	1805	*	0	0	0	8	0	4	1.60944	6.03498	0.0140251	Neg.Binomial	0.0156133	0	0.00221607	0.00221607
AT1G33010	1	11959287	11960591	1305	*	0	0	0	5	5	6	1.84583	1367.64	2.26111e-299	Neg.Binomial.W	2.25465e-297	0	0.00408685	0.00408685
AT1G33070	1	11982889	11985299	2411	*	1	0	0	6	13	7	1.981	21.3717	3.78309e-06	Neg.Binomial	1.3203e-05	0.000138255	0.00359464	0.00345638
AT1G33080	1	11985650	11990520	4871	*	0	0	0	5	9	15	2.36712	23.5843	1.19561e-06	Neg.Binomial	4.88033e-06	0	0.00198453	0.00198453
AT1G33600	1	12180483	12184528	4046	*	0	0	2	7	11	7	1.72277	17.676	2.61904e-05	Neg.Binomial	7.37134e-05	0.000164772	0.00205965	0.00189488
AT1G33790	1	12256474	12260638	4165	*	0	0	0	6	1	5	1.60944	8.73309	0.00312486	Neg.Binomial	0.0042684	0	0.000960384	0.000960384
AT1G33870	1	12301325	12303330	2006	*	0	0	0	8	11	4	2.15948	20.9121	4.80855e-06	Neg.Binomial	1.65207e-05	0	0.00382187	0.00382187
AT1G33930	1	12323474	12327311	3838	*	0	0	0	4	6	9	1.99243	73.3003	1.11353e-17	Neg.Binomial	2.22071e-16	0	0.00165017	0.00165017
AT1G33950	1	12332834	12340409	7576	*	0	0	0	32	17	7	2.97893	33.5556	6.92569e-09	Neg.Binomial.W	4.31619e-08	0	0.00246392	0.00246392
AT1G34015	1	12361832	12363493	1662	*	0	0	0	14	2	9	2.23359	14.0121	0.000181635	Neg.Binomial	0.00038771	0	0.00501404	0.00501404
AT1G34170	1	12443547	12446764	3218	*	0	0	0	14	8	7	2.36712	28.0447	1.18545e-07	Neg.Binomial	6.1292e-07	0	0.00300394	0.00300394
AT1G34310	1	12508548	12511520	2973	*	0	0	0	20	25	5	2.87168	29.6228	5.24836e-08	Neg.Binomial.W	2.95432e-07	0	0.00560601	0.00560601
AT1G34390	1	12556005	12559082	3078	*	1	0	0	16	15	11	2.42037	40.2176	2.27191e-10	Neg.Binomial	1.9289e-09	0.000108295	0.00454841	0.00444011
AT1G34410	1	12577722	12580824	3103	*	1	0	0	18	6	18	2.42037	26.7702	2.2914e-07	Neg.Binomial	1.08802e-06	0.000107423	0.00451176	0.00440434
AT1G34440	1	12591348	12593579	2232	*	1	0	1	21	15	8	2.24071	30.2841	3.73172e-08	Neg.Binomial	2.13503e-07	0.000298686	0.00657109	0.0062724
AT1G34460	1	12595110	12602379	7270	*	0	0	0	7	4	2	1.67398	9.76542	0.00177824	Neg.Binomial	0.00269244	0	0.000596057	0.000596057
AT1G35030	1	12808246	12809481	1236	*	0	0	0	5	3	1	1.38629	5.78234	0.016188	Neg.Binomial	0.0168143	0	0.00242718	0.00242718
AT1G35150	1	12864158	12866238	2081	*	1	0	0	5	3	4	1.32176	30.1456	0.00536145	QuasiPoisson	0.00686355	0.000160179	0.00192215	0.00176197
AT1G35215	1	12902718	12906171	3454	*	1	1	0	53	33	19	3.07269	48.8836	2.71608e-12	Neg.Binomial	3.26867e-11	0.000193013	0.0101332	0.00994017
AT1G35240	1	12927303	12930523	3221	*	0	0	0	8	8	6	2.12026	19.7483	8.83424e-06	Neg.Binomial	2.75281e-05	0	0.00227673	0.00227673
AT1G35242	1	12930980	12931555	576	*	0	0	0	5	4	1	1.46634	6.73823	0.00943683	Neg.Binomial	0.0108875	0	0.00578704	0.00578704
AT1G35250	1	12932024	12934656	2633	*	0	0	0	7	8	9	2.19722	22.0839	2.60996e-06	Neg.Binomial	9.43914e-06	0	0.00303836	0.00303836
AT1G35320	1	12958841	12962853	4013	*	0	0	0	9	1	4	1.7346	8.31965	0.00392185	Neg.Binomial	0.00525423	0	0.00116289	0.00116289
AT1G35520	1	13082819	13085830	3012	*	1	0	0	12	11	4	2.0149	20.8351	5.00565e-06	Neg.Binomial	1.69609e-05	0.000110668	0.00298805	0.00287738
AT1G35540	1	13108634	13111700	3067	*	2	1	0	23	8	17	2.14007	26.9967	2.03802e-07	Neg.Binomial	9.9478e-07	0.000326052	0.00521682	0.00489077
AT1G35895	1	13346878	13354225	7348	*	0	0	0	14	3	4	2.07944	11.5025	0.000695008	Neg.Binomial	0.00123754	0	0.00095264	0.00095264
AT1G36095	1	13491370	13492725	1356	*	0	0	0	7	3	4	1.7346	10.8175	0.00100544	Neg.Binomial	0.00161727	0	0.00344149	0.00344149
AT1G36150	1	13528257	13529470	1214	*	0	0	0	7	4	6	1.89712	14.073	0.000175851	Neg.Binomial	0.000380024	0	0.00466776	0.00466776
AT1G36180	1	13545965	13558600	12636	*	0	1	0	15	23	6	2.46385	23.7644	1.08879e-06	Neg.Binomial	4.55074e-06	2.63797e-05	0.0011607	0.00113433
AT1G36230	1	13610985	13614051	3067	*	4	2	0	13	12	8	1.38629	17.347	3.11385e-05	Neg.Binomial	8.42429e-05	0.000652103	0.00358657	0.00293446
AT1G36240	1	13614890	13616233	1344	*	0	0	0	6	6	6	1.94591	3.18857e+31	0	Neg.Binomial	0	0	0.00446429	0.00446429
AT1G36325	1	13681704	13683045	1342	*	0	0	0	11	7	9	2.30259	25.6417	4.11053e-07	Neg.Binomial	1.85107e-06	0	0.00670641	0.00670641
AT1G36340	1	13683663	13685066	1404	*	0	0	0	10	14	15	2.63906	40.3395	2.13445e-10	Neg.Binomial	1.83932e-09	0	0.00925926	0.00925926
AT1G36510	1	13761926	13764265	2340	*	0	0	1	6	4	1	1.25276	5.88388	0.0152802	Neg.Binomial	0.0166389	0.00014245	0.00156695	0.0014245
AT1G36622	1	13835620	13836954	1335	*	1	0	0	3	5	2	1.17865	13.4468	0.000245422	Neg.Binomial	0.000496535	0.000249688	0.00249688	0.00224719
AT1G36675	1	13867568	13869490	1923	*	1	0	1	20	18	24	2.56495	18.7765	1.46967e-05	Neg.Binomial.W	4.44084e-05	0.000346681	0.0107471	0.0104004
AT1G36920	1	13982995	13984424	1430	*	0	0	0	7	3	2	1.60944	8.73309	0.00312486	Neg.Binomial	0.0042684	0	0.0027972	0.0027972
AT1G36950	1	14009673	14010822	1150	*	0	0	0	10	12	13	2.53897	35.3734	2.72182e-09	Neg.Binomial	1.82682e-08	0	0.0101449	0.0101449
AT1G36970	1	14016385	14018356	1972	*	0	1	0	12	1	9	1.83258	13.3007	0.000265301	Neg.Binomial.W	0.000532126	0.000169033	0.00371873	0.0035497
AT1G37020	1	14046735	14049742	3008	*	0	0	0	3	6	5	1.7346	10.8175	0.00100544	Neg.Binomial	0.00161727	0	0.00155142	0.00155142
AT1G37113	1	14136413	14138703	2291	*	0	0	0	4	5	3	1.60944	87.3309	0.000730076	QuasiPoisson	0.00125825	0	0.00174596	0.00174596
AT1G38790	1	14543277	14544528	1252	*	0	0	0	6	4	2	1.60944	8.73309	0.00312486	Neg.Binomial	0.0042684	0	0.00319489	0.00319489
AT1G39070	1	14733525	14745983	12459	*	0	0	0	6	2	5	1.67398	9.76565	0.00177803	Neg.Binomial	0.00269244	0	0.000347807	0.000347807
AT1G40104	1	15081952	15085893	3942	*	2	0	1	3	12	12	1.60944	12.7195	0.000361861	Neg.Binomial	0.000693898	0.000253678	0.00228311	0.00202943
AT1G41820	1	15582423	15585143	2721	*	0	0	0	6	1	4	1.54045	7.72127	0.00545741	Neg.Binomial	0.00686355	0	0.00134754	0.00134754
AT1G41920	1	15680978	15684487	3510	*	1	0	1	11	7	4	1.60944	14.5552	0.000136116	Neg.Binomial	0.000310486	0.000189934	0.00208927	0.00189934
AT1G42525	1	15966381	15968239	1859	*	0	0	0	8	8	3	1.99243	16.3111	5.37479e-05	Neg.Binomial	0.00013692	0	0.00340685	0.00340685
AT1G42560	1	15980135	15983571	3437	*	0	0	0	3	5	4	1.60944	87.3309	0.000730076	QuasiPoisson	0.00125825	0	0.00116381	0.00116381
AT1G42710	1	16077592	16078567	976	*	1	0	0	3	3	6	1.32176	6.78279	0.00920407	Neg.Binomial	0.0108157	0.00034153	0.00409836	0.00375683
AT1G43145	1	16238525	16240015	1491	*	0	0	1	2	5	6	1.38629	8.02034	0.00462549	Neg.Binomial.W	0.00609168	0.000223564	0.00290633	0.00268276
AT1G43160	1	16263805	16264945	1141	*	0	0	0	3	2	4	1.38629	46.2587	0.00244135	QuasiPoisson	0.00352808	0	0.00262927	0.00262927
AT1G43330	1	16359029	16360023	995	*	1	0	0	3	3	3	1.09861	33.4878	0.0044311	QuasiPoisson	0.00588006	0.000335008	0.00301508	0.00268007
AT1G43670	1	16467298	16470500	3203	*	0	0	0	3	6	4	1.67398	77.073	1.64752e-18	Neg.Binomial	3.70957e-17	0	0.0013529	0.0013529
AT1G43760	1	16528880	16531065	2186	*	1	0	0	5	5	10	1.7492	20.2016	6.96928e-06	Neg.Binomial.W	2.26259e-05	0.000152486	0.00304971	0.00289722
AT1G43780	1	16563811	16567399	3589	*	0	0	0	18	9	16	2.73003	45.3567	1.64224e-11	Neg.Binomial	1.73679e-10	0	0.00399368	0.00399368
AT1G43815	1	16582084	16584556	2473	*	0	0	0	8	4	5	1.89712	14.073	0.000175852	Neg.Binomial	0.000380024	0	0.00229141	0.00229141
AT1G43950	1	16672582	16673952	1371	*	0	1	1	17	10	17	2.24071	39.1662	3.89215e-10	Neg.Binomial	3.15898e-09	0.000486263	0.0106978	0.0102115
AT1G44030	1	16724237	16726752	2516	*	0	0	0	3	5	8	1.84583	12.973	0.000316022	Neg.Binomial	0.000611034	0	0.00211977	0.00211977
AT1G44180	1	16807828	16810565	2738	*	0	0	0	7	1	4	1.60944	8.73309	0.00312486	Neg.Binomial	0.0042684	0	0.00146092	0.00146092
AT1G44542	1	16864831	16866787	1957	*	0	0	0	12	9	4	2.23359	22.6478	1.94583e-06	Neg.Binomial	7.26305e-06	0	0.00425822	0.00425822
AT1G44575	1	16870221	16873427	3207	*	0	1	0	20	15	15	2.584	47.0818	6.80842e-12	Neg.Binomial	7.54329e-11	0.000103939	0.00519696	0.00509303
AT1G44980	1	17004256	17005923	1668	*	1	1	0	22	17	5	2.24071	19.9795	7.82757e-06	Neg.Binomial	2.51781e-05	0.00039968	0.00879297	0.00839329
AT1G45223	1	17141192	17141771	580	*	0	0	0	7	9	10	2.26868	24.4492	7.62971e-07	Neg.Binomial	3.28737e-06	0	0.0149425	0.0149425
AT1G47280	1	17331972	17334412	2441	*	0	0	0	28	11	33	3.21888	43.3	4.69582e-11	Neg.Binomial.W	4.61646e-10	0	0.00983204	0.00983204
AT1G47497	1	17431009	17432401	1393	*	0	0	0	17	14	10	2.68558	42.8423	5.93341e-11	Neg.Binomial	5.67331e-10	0	0.00981096	0.00981096
AT1G47657	1	17531871	17535174	3304	*	0	0	0	4	1	5	1.46634	6.73823	0.00943683	Neg.Binomial	0.0108875	0	0.00100888	0.00100888
AT1G47940	1	17668285	17669713	1429	*	2	0	0	7	4	4	1.28093	7.7998	0.00522521	Neg.Binomial	0.0067666	0.000466527	0.00349895	0.00303242
AT1G47960	1	17681157	17683719	2563	*	0	0	0	11	6	5	2.12026	19.7519	8.81754e-06	Neg.Binomial	2.75281e-05	0	0.00286123	0.00286123
AT1G48050	1	17723382	17727243	3862	*	0	0	0	6	2	2	1.46634	6.73823	0.00943683	Neg.Binomial	0.0108875	0	0.000863111	0.000863111
AT1G48095	1	17760142	17761998	1857	*	0	0	0	0	7	5	1.60944	6.68748	0.00970924	Neg.Binomial	0.0110917	0	0.00215401	0.00215401
AT1G48725	1	18019274	18020642	1369	*	0	0	0	9	4	8	2.07944	18.593	1.61813e-05	Neg.Binomial	4.72574e-05	0	0.00511322	0.00511322
AT1G48730	1	18020337	18022277	1941	*	0	0	0	5	3	4	1.60944	87.3309	0.000730076	QuasiPoisson	0.00125825	0	0.00206079	0.00206079
AT1G48820	1	18055229	18059521	4293	*	0	0	0	5	9	10	2.19722	22.0839	2.60996e-06	Neg.Binomial	9.43914e-06	0	0.0018635	0.0018635
AT1G49005	1	18128524	18131522	2999	*	1	0	0	6	7	2	1.50408	18.7428	1.49588e-05	Neg.Binomial.W	4.50053e-05	0.000111148	0.00166722	0.00155607
AT1G49190	1	18191267	18193782	2516	*	0	0	0	4	2	3	1.38629	46.2587	0.00244135	QuasiPoisson	0.00352808	0	0.00119237	0.00119237
AT1G49500	1	18320490	18322505	2016	*	0	0	0	30	9	31	3.19185	41.069	1.46948e-10	Neg.Binomial.W	1.33207e-09	0	0.0115741	0.0115741
AT1G50050	1	18546086	18549046	2961	*	0	0	0	1	13	6	2.03688	9.61721	0.00192762	Neg.Binomial	0.00286882	0	0.00225149	0.00225149
AT1G50060	1	18551121	18552660	1540	*	0	0	2	11	10	4	1.72277	14.2219	0.000162466	Neg.Binomial	0.000364635	0.0004329	0.00541126	0.00497835
AT1G51172	1	18963205	18965571	2367	*	1	2	0	7	10	5	1.42712	18.3346	1.85312e-05	Neg.Binomial	5.32294e-05	0.000422476	0.00309816	0.00267568
AT1G51820	1	19237219	19241965	4747	*	0	0	0	9	1	1	1.54045	4.81188	0.0282642	Neg.Binomial	0.0288006	0	0.000772418	0.000772418
AT1G52110	1	19386709	19389740	3032	*	0	0	0	1	8	2	1.54045	5.9639	0.0146017	Neg.Binomial	0.0161265	0	0.00120932	0.00120932
AT1G52940	1	19716402	19723725	7324	*	0	0	0	11	10	12	2.48491	32.9127	9.63912e-09	Neg.Binomial	5.75052e-08	0	0.00150191	0.00150191
AT1G52950	1	19725483	19728035	2553	*	0	0	0	7	12	3	2.12026	16.3768	5.19175e-05	Neg.Binomial	0.000134216	0	0.00287244	0.00287244
AT1G52990	1	19740400	19743449	3050	*	0	0	0	14	22	16	2.90872	56.7861	4.85897e-14	Neg.Binomial	7.37296e-13	0	0.00568306	0.00568306
AT1G53640	1	20020885	20025541	4657	*	0	0	0	11	7	3	2.07944	17.068	3.60652e-05	Neg.Binomial	9.57167e-05	0	0.00150311	0.00150311
AT1G53655	1	20032703	20033724	1022	*	0	0	0	14	5	11	2.3979	27.0257	2.00769e-07	Neg.Binomial	9.86876e-07	0	0.00978474	0.00978474
AT1G54000	1	20154154	20156520	2367	*	0	0	0	8	4	5	1.89712	14.073	0.000175852	Neg.Binomial	0.000380024	0	0.00239403	0.00239403
AT1G54040	1	20170715	20173949	3235	*	0	2	0	13	5	10	1.82455	20.8948	4.85205e-06	Neg.Binomial	1.65207e-05	0.000206079	0.00288511	0.00267903
AT1G54420	1	20311619	20312418	800	*	0	0	0	11	4	1	1.84583	8.14032	0.00432918	Neg.Binomial	0.00575574	0	0.00666667	0.00666667
AT1G54720	1	20422831	20423754	924	*	0	0	0	6	1	2	1.38629	5.78234	0.0161879	Neg.Binomial	0.0168143	0	0.00324675	0.00324675
AT1G54775	1	20437784	20438014	231	*	0	0	0	5	5	5	1.79176	Inf	0	Neg.Binomial	0	0	0.021645	0.021645
AT1G54950	1	20488088	20491291	3204	*	0	0	0	14	10	6	2.3979	29.2544	6.34718e-08	Neg.Binomial	3.48845e-07	0	0.0031211	0.0031211
AT1G55120	1	20566030	20569322	3293	*	0	0	0	12	5	11	2.33537	26.8404	2.20972e-07	Neg.Binomial	1.06372e-06	0	0.00283429	0.00283429
AT1G56080	1	20974161	20976372	2212	*	1	0	0	4	5	5	1.44692	56.0957	0.00169967	QuasiPoisson	0.00266002	0.000150693	0.0021097	0.00195901
AT1G56100	1	20980369	20984115	3747	*	1	1	0	11	16	12	2.12823	33.3006	7.89587e-09	Neg.Binomial	4.87345e-08	0.00017792	0.00346944	0.00329152
AT1G56510	1	21167565	21173632	6068	*	1	0	1	20	13	7	2.15176	25.6169	4.16386e-07	Neg.Binomial	1.86306e-06	0.000109866	0.00219732	0.00208745
AT1G56530	1	21179237	21180888	1652	*	0	0	0	8	11	2	2.07944	14.3043	0.000155506	Neg.Binomial	0.00035014	0	0.00423729	0.00423729
AT1G57760	1	21390003	21390565	563	*	0	0	0	2	6	1	1.38629	5.78234	0.0161879	Neg.Binomial	0.0168143	0	0.0053286	0.0053286
AT1G58300	1	21627758	21630118	2361	*	0	0	0	6	1	2	1.38629	5.78234	0.0161879	Neg.Binomial	0.0168143	0	0.00127065	0.00127065
AT1G58520	1	21729913	21738808	8896	*	0	1	0	17	8	14	2.35138	36.5891	1.45842e-09	Neg.Binomial	1.01798e-08	3.747e-05	0.00146133	0.00142386
AT1G58525	1	21729913	21731344	1432	*	0	1	0	8	3	5	1.55814	20.3944	6.3014e-06	Neg.Binomial	2.07362e-05	0.000232775	0.00372439	0.00349162
AT1G58602	1	21746354	21766048	19695	*	2	3	2	105	82	54	3.53889	118.158	1.60121e-27	Neg.Binomial	7.45095e-26	0.000118473	0.00407887	0.0039604
AT1G59780	1	21993220	21999632	6413	*	1	0	0	34	31	25	3.14631	101.13	8.61199e-24	Neg.Binomial	3.00558e-22	5.19778e-05	0.004678	0.00462602
AT1G59930	1	22060924	22061516	593	*	0	0	0	3	3	3	1.38629	9.72195e+31	0	Neg.Binomial	0	0	0.00505902	0.00505902
AT1G59980	1	22080689	22086845	6157	*	0	0	0	12	5	0	1.89712	6.76892	0.00927587	Neg.Binomial	0.0108724	0	0.000920362	0.000920362
AT1G61200	1	22562811	22563577	767	*	0	0	0	5	2	3	1.46634	25.0277	0.00747578	QuasiPoisson	0.00893509	0	0.00434594	0.00434594
AT1G62540	1	23151634	23155728	4095	*	0	0	0	11	14	4	2.36712	22.369	2.24972e-06	Neg.Binomial	8.30848e-06	0	0.0023606	0.0023606
AT1G62580	1	23173286	23176931	3646	*	0	0	0	27	25	15	3.14988	71.8702	2.29825e-17	Neg.Binomial	4.33562e-16	0	0.00612543	0.00612543
AT1G62895	1	23295989	23296858	870	*	0	0	0	12	4	5	2.07944	16.0064	6.31272e-05	Neg.Binomial	0.000157931	0	0.00804598	0.00804598
AT1G63410	1	23510075	23512088	2014	*	0	0	0	6	6	3	1.79176	85.7215	2.07145e-20	Neg.Binomial	5.56105e-19	0	0.00248262	0.00248262
AT1G63540	1	23566958	23569495	2538	*	1	1	0	10	8	6	1.6864	16.624	4.55707e-05	Neg.Binomial	0.000118253	0.000262674	0.00315209	0.00288941
AT1G63750	1	23650840	23655453	4614	*	0	0	0	1	8	2	1.54045	5.9639	0.0146017	Neg.Binomial	0.0161265	0	0.000794683	0.000794683
AT1G63870	1	23707131	23711944	4814	*	1	0	0	28	33	31	3.16758	169.704	8.58759e-39	Neg.Binomial	4.61088e-37	6.92425e-05	0.00637031	0.00630107
AT1G64340	1	23878066	23881073	3008	*	0	0	0	10	1	5	1.84583	9.16952	0.00246079	Neg.Binomial	0.00354152	0	0.00177305	0.00177305
AT1G64700	1	24039706	24040636	931	*	0	0	0	4	5	0	1.38629	5.78234	0.016188	Neg.Binomial	0.0168143	0	0.00322234	0.00322234
AT1G64790	1	24064822	24083428	18607	*	0	0	0	11	5	5	2.07944	18.593	1.61813e-05	Neg.Binomial	4.72574e-05	0	0.000376203	0.000376203
AT1G65960	1	24551807	24557730	5924	*	2	1	0	18	13	14	2.07944	37.186	1.0738e-09	Neg.Binomial	8.05931e-09	0.000168805	0.00253207	0.00236327
AT1G65985	1	24562398	24568966	6569	*	2	0	0	14	10	3	1.79176	13.0832	0.000297961	Neg.Binomial	0.000585851	0.000101487	0.00137007	0.00126858
AT1G66570	1	24835244	24837441	2198	*	1	0	1	8	6	6	1.52606	52.7272	3.83238e-13	Neg.Binomial	5.2451e-12	0.000303306	0.00303306	0.00272975
AT1G66880	1	24946928	24955694	8767	*	0	0	0	4	2	3	1.38629	46.2587	0.00244135	QuasiPoisson	0.00352808	0	0.000342192	0.000342192
AT1G71320	1	26882485	26883818	1334	*	0	0	0	4	1	6	1.54045	7.72303	0.00545209	Neg.Binomial	0.00686355	0	0.00274863	0.00274863
AT1G75090	1	28187447	28189765	2319	*	0	0	0	8	7	10	2.23359	23.263	1.41289e-06	Neg.Binomial	5.51222e-06	0	0.0035935	0.0035935
AT1G75920	1	28504041	28507168	3128	*	0	0	0	13	12	7	2.45674	31.6887	1.80974e-08	Neg.Binomial	1.04397e-07	0	0.00341006	0.00341006
AT1G76780	1	28814434	28822256	7823	*	0	0	0	19	18	2	2.63906	40.3395	2.13445e-10	Neg.Binomial	1.83932e-09	0	0.00166177	0.00166177
AT1G76990	1	28932119	28936371	4253	*	0	0	0	4	10	5	1.99243	16.3111	5.37472e-05	Neg.Binomial	0.00013692	0	0.00148914	0.00148914
AT1G77815	1	29263348	29263650	303	*	1	1	0	0	8	7	1.28093	7.39571	0.00653797	Neg.Binomial.W	0.0080485	0.00220022	0.0165017	0.0143014
AT1G77990	1	29317767	29323352	5586	*	0	0	0	15	14	9	2.61496	39.0928	4.04122e-10	Neg.Binomial	3.20542e-09	0	0.00226757	0.00226757
AT1G78630	1	29575806	29577880	2075	*	0	0	0	1	5	3	1.38629	5.78234	0.016188	Neg.Binomial	0.0168143	0	0.00144578	0.00144578
AT1G79150	1	29772510	29778016	5507	*	0	0	0	12	8	4	2.19722	21.4077	3.71271e-06	Neg.Binomial	1.30882e-05	0	0.0014527	0.0014527
AT2G01008	2	1025	3173	2149	*	0	7	2	22	5	7	1.12601	4.25235	0.0391961	Neg.Binomial	0.0393653	0.001396	0.00527377	0.00387777
AT2G01450	2	199491	203126	3636	*	0	0	0	24	18	8	2.87168	34.6835	3.87904e-09	Neg.Binomial	2.53044e-08	0	0.00458379	0.00458379
AT2G01660	2	290573	292688	2116	*	0	1	0	8	8	5	1.79176	17.0922	3.56085e-05	Neg.Binomial.W	9.48654e-05	0.00015753	0.00330813	0.0031506
AT2G01830	2	362983	369707	6725	*	0	1	0	5	12	11	2.04769	23.6435	1.15937e-06	Neg.Binomial	4.76024e-06	4.95663e-05	0.00138786	0.00133829
AT2G01880	2	391421	394184	2764	*	0	0	0	4	0	9	1.67398	6.05862	0.0138385	Neg.Binomial	0.0155294	0	0.00156778	0.00156778
AT2G01900	2	405762	409203	3442	*	0	1	0	4	2	6	1.32176	14.7464	0.000122982	Neg.Binomial	0.000288555	9.68429e-05	0.00116212	0.00106527
AT2G01918	2	424060	425810	1751	*	0	0	1	14	18	16	2.54553	47.5723	5.30121e-12	Neg.Binomial	5.96814e-11	0.000190367	0.00913764	0.00894727
AT2G01960	2	450379	451910	1532	*	0	0	0	9	4	1	1.7346	8.31965	0.00392185	Neg.Binomial	0.00525423	0	0.00304613	0.00304613
AT2G01990	2	464994	466955	1962	*	1	0	0	6	2	6	1.44692	8.66185	0.00324942	Neg.Binomial	0.00441263	0.000169895	0.00237853	0.00220863
AT2G02103	2	530241	531636	1396	*	1	1	0	10	14	6	1.88707	38.8745	4.51948e-10	Neg.Binomial	3.46659e-09	0.000477555	0.00716332	0.00668577
AT2G02520	2	676771	678145	1375	*	0	0	0	12	2	6	2.03688	12.2892	0.000455594	Neg.Binomial	0.000866498	0	0.00484848	0.00484848
AT2G02550	2	687384	688764	1381	*	1	0	0	4	1	4	1.09861	6.44425	0.0111312	Neg.Binomial.W	0.0126334	0.000241371	0.00217234	0.00193097
AT2G02635	2	725076	731178	6103	*	0	0	0	16	40	17	3.23212	192.281	1.01025e-43	Neg.Binomial.W	5.87626e-42	0	0.00398711	0.00398711
AT2G02695	2	752139	754145	2007	*	0	0	0	2	5	3	1.46634	25.0277	0.00747578	QuasiPoisson	0.00893509	0	0.00166085	0.00166085
AT2G02800	2	795515	799591	4077	*	0	0	0	4	2	7	1.67398	9.76542	0.00177824	Neg.Binomial	0.00269244	0	0.00106287	0.00106287
AT2G02840	2	821553	822858	1306	*	0	0	0	6	6	0	1.60944	6.98178	0.00823435	Neg.Binomial	0.00974165	0	0.00306279	0.00306279
AT2G03330	2	1008460	1014122	5663	*	0	0	0	21	18	13	2.90872	56.792	4.8443e-14	Neg.Binomial	7.37296e-13	0	0.0030608	0.0030608
AT2G03370	2	1024643	1027132	2490	*	0	0	0	9	4	1	1.7346	8.31965	0.00392185	Neg.Binomial	0.00525423	0	0.00187416	0.00187416
AT2G03821	2	1167303	1168206	904	*	0	0	0	7	1	2	1.46634	5.94837	0.0147309	Neg.Binomial	0.0161924	0	0.00368732	0.00368732
AT2G03930	2	1204920	1206249	1330	*	1	0	0	24	6	13	2.44235	21.9089	2.85909e-06	Neg.Binomial	1.02868e-05	0.000250627	0.0107769	0.0105263
AT2G03936	2	1221111	1221522	412	*	0	0	0	6	2	1	1.38629	5.78234	0.0161879	Neg.Binomial	0.0168143	0	0.00728155	0.00728155
AT2G03937	2	1224349	1224850	502	*	2	0	0	6	4	1	1.02962	4.43889	0.0351291	Neg.Binomial	0.035588	0.00132802	0.00730412	0.0059761
AT2G03980	2	1259058	1262740	3683	*	0	0	0	8	2	11	2.07944	14.3043	0.000155506	Neg.Binomial	0.00035014	0	0.00190062	0.00190062
AT2G04060	2	1342137	1345164	3028	*	0	0	0	14	8	6	2.33537	26.6233	2.47245e-07	Neg.Binomial	1.15823e-06	0	0.00308234	0.00308234
AT2G04090	2	1362380	1364788	2409	*	0	0	0	3	7	1	1.54045	7.36648	0.00664508	Neg.Binomial	0.00812306	0	0.00152207	0.00152207
AT2G04160	2	1401268	1407827	6560	*	0	0	0	20	10	6	2.56495	23.8668	1.03235e-06	Neg.Binomial	4.36713e-06	0	0.00182927	0.00182927
AT2G04190	2	1427321	1430406	3086	*	1	0	0	25	14	13	2.62104	43.9952	3.29174e-11	Neg.Binomial	3.28234e-10	0.000108015	0.00561676	0.00550875
AT2G04925	2	1729666	1730190	525	*	0	0	0	5	4	2	1.54045	30.8921	0.00512978	QuasiPoisson	0.00669183	0	0.00698413	0.00698413
AT2G05100	2	1822990	1824480	1491	*	0	1	0	12	8	5	1.94591	20.2481	6.80199e-06	Neg.Binomial	2.21859e-05	0.000223564	0.00558909	0.00536553
AT2G05117	2	1838592	1839014	423	*	0	0	0	2	7	10	1.99243	14.0033	0.000182489	Neg.Binomial	0.000388345	0	0.0149724	0.0149724
AT2G05350	2	1949614	1954740	5127	*	0	0	1	8	14	6	2.04769	23.5436	1.22112e-06	Neg.Binomial	4.95547e-06	6.50153e-05	0.00182043	0.00175541
AT2G05360	2	1956115	1959303	3189	*	0	0	0	10	5	4	1.99243	44.926	2.04627e-11	Neg.Binomial	2.13178e-10	0	0.00198599	0.00198599
AT2G05540	2	2033154	2034283	1130	*	0	0	0	11	8	1	2.03688	10.9591	0.000931447	Neg.Binomial	0.00157421	0	0.00589971	0.00589971
AT2G05635	2	2089484	2091016	1533	*	0	0	0	7	1	2	1.46634	5.94837	0.0147309	Neg.Binomial	0.0161924	0	0.00217439	0.00217439
AT2G05642	2	2098087	2101167	3081	*	0	0	0	3	7	5	1.79176	11.8873	0.000565181	Neg.Binomial	0.00104364	0	0.00162285	0.00162285
AT2G06025	2	2348059	2352174	4116	*	0	0	0	4	6	1	1.54045	7.72303	0.00545209	Neg.Binomial	0.00686355	0	0.000890833	0.000890833
AT2G06095	2	2373522	2374745	1224	*	0	0	0	9	2	3	1.7346	9.15152	0.00248512	Neg.Binomial	0.00356916	0	0.00381264	0.00381264
AT2G06105	2	2395013	2398395	3383	*	1	0	0	11	5	3	1.70475	15.6379	7.67032e-05	Neg.Binomial.W	0.000190369	9.85319e-05	0.00187211	0.00177357
AT2G06420	2	2538743	2540365	1623	*	0	0	0	7	3	5	1.79176	11.8873	0.000565181	Neg.Binomial	0.00104364	0	0.00308071	0.00308071
AT2G06500	2	2580718	2583223	2506	*	1	0	1	3	6	4	1.16315	19.0101	0.0120616	QuasiPoisson	0.0136672	0.000266028	0.00172918	0.00146316
AT2G06541	2	2598222	2600326	2105	*	0	0	1	10	6	6	1.83258	17.6327	2.6794e-05	Neg.Binomial	7.51092e-05	0.000158353	0.00348377	0.00332542
AT2G06555	2	2604148	2604927	780	*	4	1	0	15	19	16	1.89085	37.1594	1.08859e-09	Neg.Binomial	8.08333e-09	0.00213675	0.0213675	0.0192308
AT2G06845	2	2753443	2756008	2566	*	0	0	0	9	10	2	2.07944	14.9978	0.000107639	Neg.Binomial	0.000258187	0	0.00272798	0.00272798
AT2G07020	2	2908473	2911198	2726	*	0	0	0	7	4	6	1.89712	14.073	0.000175851	Neg.Binomial	0.000380024	0	0.00207875	0.00207875
AT2G07040	2	2916416	2919392	2977	*	0	1	0	9	7	8	1.90954	19.1335	1.21889e-05	Neg.Binomial	3.69907e-05	0.00011197	0.00268727	0.0025753
AT2G07240	2	3007102	3012333	5232	*	0	1	0	5	10	7	1.83258	16.9335	3.87118e-05	Neg.Binomial	0.000102352	6.37105e-05	0.00140163	0.00133792
AT2G07280	2	3026398	3029353	2956	*	1	2	0	15	9	8	1.76359	22.7006	1.89305e-06	Neg.Binomial	7.10402e-06	0.000338295	0.00360848	0.00327018
AT2G07310	2	3034797	3036387	1591	*	0	0	0	3	6	0	1.38629	5.16067	0.023104	Neg.Binomial	0.0236114	0	0.00188561	0.00188561
AT2G07680	2	3514668	3522658	7991	*	1	0	0	10	15	7	2.16905	28.2724	1.05388e-07	Neg.Binomial	5.53092e-07	4.17136e-05	0.00133484	0.00129312
AT2G07750	2	3576465	3580525	4061	*	1	0	0	10	3	6	1.70475	13.7189	0.000212312	Neg.Binomial	0.000439743	8.20816e-05	0.00155955	0.00147747
AT2G07800	2	3589410	3590008	599	*	0	0	0	5	3	11	1.99243	14.0396	0.000179	Neg.Binomial	0.000383257	0	0.0105732	0.0105732
AT2G07981	2	3614986	3617716	2731	*	3	0	0	4	5	7	1.15268	7.10336	0.00769395	Neg.Binomial	0.00914885	0.000366166	0.00195289	0.00158672
AT2G08986	2	3618058	3626460	8403	*	5	1	3	14	21	28	1.94591	36.0761	1.89764e-09	Neg.Binomial	1.31144e-08	0.000357015	0.00249911	0.00214209
AT2G10260	2	3938527	3941240	2714	*	0	1	0	8	3	5	1.55814	20.3944	6.3014e-06	Neg.Binomial	2.07362e-05	0.00012282	0.00196512	0.0018423
AT2G10440	2	4013752	4018046	4295	*	3	0	1	15	7	9	1.58045	23.1602	1.49052e-06	Neg.Binomial	5.77991e-06	0.000310438	0.0024059	0.00209546
AT2G10615	2	4228157	4229987	1831	*	1	0	0	5	4	3	1.32176	30.1456	0.00536145	QuasiPoisson	0.00686355	0.00018205	0.0021846	0.00200255
AT2G10625	2	4295362	4300871	5510	*	1	1	0	14	9	13	2.05412	39.3027	3.62948e-10	Neg.Binomial.W	2.98044e-09	0.000120992	0.00217786	0.00205687
AT2G10920	2	4301708	4302134	427	*	1	0	0	8	0	2	1.17865	7.49072	0.00620178	Neg.Binomial.W	0.00768988	0.00078064	0.0078064	0.00702576
AT2G10950	2	4314243	4317882	3640	*	0	0	0	7	4	6	1.89712	14.073	0.000175851	Neg.Binomial	0.000380024	0	0.00155678	0.00155678
AT2G10965	2	4323671	4324948	1278	*	0	1	0	6	0	3	1.09861	6.75248	0.00936173	Neg.Binomial.W	0.0108875	0.000260824	0.00234742	0.00208659
AT2G11005	2	4348511	4349577	1067	*	0	0	0	7	2	3	1.60944	8.7331	0.00312486	Neg.Binomial	0.0042684	0	0.00374883	0.00374883
AT2G11010	2	4361869	4365919	4051	*	0	0	0	11	4	4	1.99243	14.5217	0.000138555	Neg.Binomial	0.000313998	0	0.0015634	0.0015634
AT2G11045	2	4440614	4441543	930	*	0	0	0	6	4	6	1.84583	12.973	0.000316022	Neg.Binomial	0.000611034	0	0.00573477	0.00573477
AT2G11522	2	4622122	4622752	631	*	0	0	0	6	4	6	1.84583	12.973	0.000316022	Neg.Binomial	0.000611034	0	0.00845219	0.00845219
AT2G11620	2	4658445	4660777	2333	*	1	0	0	5	3	6	1.44692	8.66186	0.00324939	Neg.Binomial	0.00441263	0.000142878	0.00200029	0.00185741
AT2G11810	2	4743162	4746813	3652	*	0	0	0	8	2	1	1.54045	5.9639	0.0146017	Neg.Binomial	0.0161265	0	0.00100402	0.00100402
AT2G11815	2	4757429	4758920	1492	*	0	0	0	11	5	14	2.3979	27.0257	2.00769e-07	Neg.Binomial	9.86876e-07	0	0.00670241	0.00670241
AT2G11851	2	4785961	4790030	4070	*	1	0	0	16	11	8	2.25129	51.0637	8.94145e-13	Neg.Binomial	1.13543e-11	8.19001e-05	0.0028665	0.0027846
AT2G12405	2	5010792	5011590	799	*	0	0	0	10	8	3	2.07944	18.593	1.61812e-05	Neg.Binomial	4.72574e-05	0	0.00876095	0.00876095
AT2G12875	2	5289411	5291470	2060	*	1	0	0	4	4	1	1.09861	9.40434	0.00216473	Neg.Binomial	0.00319446	0.000161812	0.00145631	0.0012945
AT2G12900	2	5293897	5295480	1584	*	0	0	1	7	8	3	1.65823	12.729	0.000360029	Neg.Binomial	0.000692287	0.000210438	0.00378788	0.00357744
AT2G12935	2	5315038	5316041	1004	*	0	0	0	4	3	3	1.46634	175.194	0.000188263	QuasiPoisson	0.000393436	0	0.00332005	0.00332005
AT2G12940	2	5317475	5319090	1616	*	2	0	0	10	8	10	1.82455	20.8948	4.85205e-06	Neg.Binomial	1.65207e-05	0.000412541	0.00577558	0.00536304
AT2G13720	2	5724007	5725248	1242	*	0	0	0	7	0	9	1.84583	7.60522	0.00581996	Neg.Binomial	0.00729324	0	0.00429415	0.00429415
AT2G13820	2	5774089	5776342	2254	*	0	0	0	17	2	13	2.45674	19.7804	8.68692e-06	Neg.Binomial.W	2.75281e-05	0	0.00473233	0.00473233
AT2G13845	2	5798558	5799584	1027	*	0	0	0	6	3	6	1.79176	85.7215	2.07145e-20	Neg.Binomial	5.56105e-19	0	0.00486855	0.00486855
AT2G14000	2	5884600	5885985	1386	*	0	0	0	5	1	3	1.38629	5.78234	0.016188	Neg.Binomial	0.0168143	0	0.0021645	0.0021645
AT2G14100	2	5934483	5936371	1889	*	0	0	0	6	2	2	1.46634	6.73823	0.00943683	Neg.Binomial	0.0108875	0	0.0017646	0.0017646
AT2G14265	2	6044120	6045141	1022	*	2	0	0	10	7	15	1.94591	19.7211	8.96063e-06	Neg.Binomial	2.77979e-05	0.000652316	0.0104371	0.00978474
AT2G14270	2	6045579	6046045	467	*	0	0	0	4	1	9	1.7346	8.31965	0.00392185	Neg.Binomial	0.00525423	0	0.00999286	0.00999286
AT2G14700	2	6292466	6295726	3261	*	0	0	0	10	4	4	1.94591	15.1861	9.74183e-05	Neg.Binomial	0.000234476	0	0.00183993	0.00183993
AT2G15050	2	6518749	6521549	2801	*	0	0	0	11	8	6	2.23359	23.2621	1.41359e-06	Neg.Binomial	5.51222e-06	0	0.00297513	0.00297513
AT2G15110	2	6554847	6557168	2322	*	0	0	0	8	4	5	1.89712	14.073	0.000175852	Neg.Binomial	0.000380024	0	0.00244042	0.00244042
AT2G15420	2	6723948	6728183	4236	*	0	0	0	7	3	4	1.7346	10.8175	0.00100544	Neg.Binomial	0.00161727	0	0.00110167	0.00110167
AT2G15710	2	6842648	6845103	2456	*	0	1	0	8	7	2	1.60944	11.6446	0.000643883	Neg.Binomial	0.00117071	0.000135722	0.00230727	0.00217155
AT2G16018	2	6972222	6973705	1484	*	0	0	0	6	1	2	1.38629	5.78234	0.0161879	Neg.Binomial	0.0168143	0	0.00202156	0.00202156
AT2G16030	2	6973673	6975007	1335	*	1	0	0	10	7	4	1.79176	28.3472	1.01392e-07	Neg.Binomial	5.40242e-07	0.000249688	0.00524345	0.00499376
AT2G16040	2	6976017	6977683	1667	*	0	2	0	10	6	3	1.4816	11.47	0.000707294	Neg.Binomial	0.00125621	0.00039992	0.00379924	0.00339932
AT2G16490	2	7146000	7147981	1982	*	0	0	0	11	13	12	2.56495	36.6096	1.4432e-09	Neg.Binomial	1.01753e-08	0	0.00605449	0.00605449
AT2G16505	2	7156839	7157770	932	*	0	0	0	18	12	16	2.79321	49.2583	2.24382e-12	Neg.Binomial	2.7477e-11	0	0.0164521	0.0164521
AT2G16676	2	7230346	7232223	1878	*	1	0	0	16	7	4	2.0149	14.7432	0.000123194	Neg.Binomial	0.000288555	0.000177494	0.00479233	0.00461484
AT2G16970	2	7369452	7375688	6237	*	0	0	0	13	6	5	2.19722	19.9678	7.87572e-06	Neg.Binomial	2.52168e-05	0	0.00128267	0.00128267
AT2G17420	2	7564240	7566601	2362	*	0	0	0	1	3	5	1.38629	5.78234	0.016188	Neg.Binomial	0.0168143	0	0.00127011	0.00127011
AT2G17510	2	7609236	7616342	7107	*	0	0	0	0	6	9	1.79176	7.22135	0.00720417	Neg.Binomial	0.00876047	0	0.000703532	0.000703532
AT2G17920	2	7782712	7784287	1576	*	0	0	0	4	6	5	1.79176	142.648	0.000281575	QuasiPoisson	0.000556768	0	0.00317259	0.00317259
AT2G18360	2	7976700	7979430	2731	*	0	0	0	16	10	9	2.53897	35.3733	2.7219e-09	Neg.Binomial	1.82682e-08	0	0.00427194	0.00427194
AT2G18480	2	8009101	8011277	2177	*	0	0	0	5	14	12	2.42775	27.5419	1.53727e-07	Neg.Binomial	7.83221e-07	0	0.00474659	0.00474659
AT2G18660	2	8089411	8091736	2326	*	0	0	0	22	7	10	2.63906	25.0616	5.55272e-07	Neg.Binomial	2.45304e-06	0	0.00558899	0.00558899
AT2G18880	2	8172189	8178995	6807	*	0	0	0	7	2	3	1.60944	8.7331	0.00312486	Neg.Binomial	0.0042684	0	0.00058763	0.00058763
AT2G19150	2	8305100	8307580	2481	*	0	0	0	4	5	2	1.54045	30.8921	0.00512978	QuasiPoisson	0.00669183	0	0.0014779	0.0014779
AT2G19360	2	8378664	8383374	4711	*	0	0	2	22	4	18	2.24071	16.3511	5.26252e-05	Neg.Binomial	0.000135544	0.000141513	0.00311328	0.00297177
AT2G19510	2	8453200	8453713	514	*	1	0	0	5	2	2	1.09861	5.4716	0.0193279	Neg.Binomial.W	0.0199865	0.000648508	0.00583658	0.00518807
AT2G19520	2	8455756	8459642	3887	*	0	0	0	6	2	5	1.67398	9.76565	0.00177803	Neg.Binomial	0.00269244	0	0.00111483	0.00111483
AT2G19850	2	8568569	8569890	1322	*	0	0	0	2	11	2	1.79176	7.48729	0.0062136	Neg.Binomial	0.00768988	0	0.00378215	0.00378215
AT2G20950	2	9002843	9005944	3102	*	0	0	0	7	0	5	1.60944	6.68748	0.00970924	Neg.Binomial	0.0110917	0	0.00128949	0.00128949
AT2G21100	2	9048131	9049404	1274	*	2	0	0	2	7	2	1.02962	4.39175	0.0361133	Neg.Binomial	0.0364791	0.000523286	0.00287807	0.00235479
AT2G21550	2	9226917	9230205	3289	*	1	1	0	7	7	10	1.6864	16.6239	4.55733e-05	Neg.Binomial	0.000118253	0.000202696	0.00243235	0.00222965
AT2G21920	2	9343410	9347159	3750	*	0	0	0	6	15	9	2.3979	27.3515	1.69633e-07	Neg.Binomial	8.51824e-07	0	0.00266667	0.00266667
AT2G22440	2	9528910	9530060	1151	*	1	0	0	10	0	3	1.38629	9.3269	0.00225814	Neg.Binomial.W	0.00331828	0.000289603	0.00376484	0.00347524
AT2G23220	2	9884550	9886752	2203	*	0	0	1	22	7	11	2.37491	23.766	1.08785e-06	Neg.Binomial	4.55074e-06	0.000151309	0.00605235	0.00590104
AT2G24340	2	10355430	10359546	4117	*	1	0	0	10	6	12	2.04769	23.6437	1.15927e-06	Neg.Binomial	4.76024e-06	8.09651e-05	0.00226702	0.00218606
AT2G24625	2	10468340	10469286	947	*	0	1	0	9	5	7	1.79176	14.0542	0.00017762	Neg.Binomial	0.000382651	0.000351989	0.00739176	0.00703977
AT2G24870	2	10588569	10589615	1047	*	0	0	0	3	5	4	1.60944	87.3309	0.000730076	QuasiPoisson	0.00125825	0	0.00382044	0.00382044
AT2G24880	2	10590554	10590862	309	*	0	0	1	4	1	5	1.17865	6.99242	0.00818556	Neg.Binomial.W	0.00970037	0.00107875	0.0107875	0.00970874
AT2G25160	2	10708993	10711281	2289	*	0	0	0	3	8	7	1.94591	15.1861	9.7418e-05	Neg.Binomial	0.000234476	0	0.00262123	0.00262123
AT2G25370	2	10806680	10809945	3266	*	1	2	0	6	8	2	1.15268	8.04918	0.00455244	Neg.Binomial	0.00600681	0.000306185	0.00163299	0.0013268
AT2G26350	2	11217142	11220541	3400	*	0	1	0	7	1	1	1.09861	6.20963	0.0127057	Neg.Binomial.W	0.0143505	9.80392e-05	0.000882353	0.000784314
AT2G26620	2	11325069	11326835	1767	*	0	0	0	5	12	6	2.15948	20.9121	4.80856e-06	Neg.Binomial	1.65207e-05	0	0.0043388	0.0043388
AT2G27320	2	11692884	11694916	2033	*	1	0	0	6	6	10	1.83258	18.5194	1.68185e-05	Neg.Binomial.W	4.87108e-05	0.000163961	0.00360715	0.00344319
AT2G28640	2	12284281	12286842	2562	*	0	0	0	7	2	5	1.7346	10.8175	0.00100544	Neg.Binomial	0.00161727	0	0.00182149	0.00182149
AT2G29605	2	12657909	12660087	2179	*	2	1	0	11	7	2	1.34373	8.18304	0.00422838	Neg.Binomial	0.00564323	0.000458926	0.00305951	0.00260058
AT2G29850	2	12734725	12736394	1670	*	0	0	0	10	2	1	1.67398	6.05278	0.0138845	Neg.Binomial	0.015531	0	0.00259481	0.00259481
AT2G29920	2	12754424	12755384	961	*	0	0	0	6	8	1	1.79176	10.3746	0.00127761	Neg.Binomial	0.00202675	0	0.00520291	0.00520291
AT2G30730	2	13092593	13094677	2085	*	0	0	0	4	2	3	1.38629	46.2587	0.00244135	QuasiPoisson	0.00352808	0	0.00143885	0.00143885
AT2G30920	2	13157089	13160886	3798	*	0	0	0	12	2	3	1.89712	8.7683	0.00306511	Neg.Binomial	0.0042684	0	0.00149201	0.00149201
AT2G31215	2	13299807	13300302	496	*	0	0	0	2	8	10	2.03688	14.6594	0.000128791	Neg.Binomial	0.000296687	0	0.0134409	0.0134409
AT2G31700	2	13480510	13481568	1059	*	0	0	0	16	15	11	2.70805	44.0981	3.1232e-11	Neg.Binomial	3.15941e-10	0	0.01322	0.01322
AT2G33175	2	14062699	14063623	925	*	1	1	0	14	8	8	1.88707	23.0865	1.54873e-06	Neg.Binomial	5.90718e-06	0.000720721	0.0108108	0.0100901
AT2G34110	2	14392551	14403317	10767	*	0	0	0	27	35	27	3.42318	105.062	1.18366e-24	Neg.Binomial	4.85997e-23	0	0.00275533	0.00275533
AT2G34100	2	14399534	14413489	13956	*	1	0	0	33	32	27	3.16758	103.736	2.31109e-24	Neg.Binomial	8.49022e-23	2.38846e-05	0.00219738	0.0021735
AT2G34655	2	14596565	14597543	979	*	2	0	0	19	8	27	2.43361	26.6767	2.40507e-07	Neg.Binomial	1.13428e-06	0.000680967	0.0183861	0.0177051
AT2G34790	2	14673840	14677398	3559	*	0	1	0	16	20	22	2.72458	60.0558	9.2208e-15	Neg.Binomial	1.49677e-13	9.36593e-05	0.00543224	0.00533858
AT2G37370	2	15679107	15684718	5612	*	0	0	0	4	1	6	1.54045	7.72303	0.00545209	Neg.Binomial	0.00686355	0	0.000653362	0.000653362
AT2G38195	2	16002263	16006654	4392	*	0	0	0	7	2	0	1.38629	4.244	0.0393892	Neg.Binomial	0.0393892	0	0.00068306	0.00068306
AT2G38220	2	16007891	16010932	3042	*	0	0	0	11	5	4	2.03688	16.7331	4.30232e-05	Neg.Binomial	0.000112895	0	0.00219154	0.00219154
AT2G38255	2	16022334	16024854	2521	*	0	0	0	6	8	3	1.89712	14.0729	0.000175856	Neg.Binomial	0.000380024	0	0.00224779	0.00224779
AT2G40310	2	16834065	16835711	1647	*	0	0	1	18	14	12	2.46385	42.659	6.51631e-11	Neg.Binomial	6.14646e-10	0.000202388	0.00890508	0.00870269
AT2G41590	2	17343360	17345005	1646	*	0	0	0	4	2	4	1.46634	43.7985	0.00270308	QuasiPoisson	0.00387423	0	0.00202511	0.00202511
AT2G41640	2	17360374	17363788	3415	*	1	0	0	18	2	7	2.0149	13.3769	0.000254737	Neg.Binomial.W	0.00051241	9.76086e-05	0.00263543	0.00253782
AT2G41650	2	17362645	17364518	1874	*	1	0	0	18	2	7	2.0149	13.3769	0.000254737	Neg.Binomial.W	0.00051241	0.000177873	0.00480256	0.00462469
AT2G43050	2	17902370	17904443	2074	*	0	0	1	8	4	1	1.38629	6.70141	0.00963364	Neg.Binomial	0.0110779	0.00016072	0.00208936	0.00192864
AT2G44560	2	18391753	18393729	1977	*	0	0	0	3	7	5	1.79176	11.8873	0.000565181	Neg.Binomial	0.00104364	0	0.00252908	0.00252908
AT2G45380	2	18699428	18703093	3666	*	1	0	0	7	3	2	1.32176	8.05174	0.00454599	Neg.Binomial.W	0.00600681	9.09256e-05	0.00109111	0.00100018
AT2G46130	2	18957212	18957925	714	*	0	0	0	6	8	3	1.89712	14.0729	0.000175856	Neg.Binomial	0.000380024	0	0.00793651	0.00793651
AT2G46765	2	19220194	19220586	393	*	0	0	0	4	7	1	1.60944	8.73309	0.00312486	Neg.Binomial	0.0042684	0	0.0101781	0.0101781
AT2G46800	2	19235374	19239577	4204	*	0	0	0	15	5	15	2.53897	26.7856	2.27327e-07	Neg.Binomial	1.08681e-06	0	0.00277513	0.00277513
AT2G46810	2	19239694	19242772	3079	*	0	0	0	3	7	4	1.7346	10.8175	0.00100544	Neg.Binomial	0.00161727	0	0.00151564	0.00151564
AT3G01345	3	129138	130749	1612	*	0	0	1	6	3	4	1.38629	22.1963	2.46151e-06	Neg.Binomial	9.04282e-06	0.000206782	0.00268817	0.00248139
AT3G03260	3	755159	759282	4124	*	0	0	0	3	4	4	1.54045	216.245	0.000124448	QuasiPoisson	0.000288587	0	0.000889104	0.000889104
AT3G05410	3	1554673	1561535	6863	*	1	0	0	15	8	3	1.981	13.7403	0.0002099	Neg.Binomial	0.000436041	4.85696e-05	0.00126281	0.00121424
AT3G07380	3	2360988	2362824	1837	*	0	0	0	7	1	2	1.46634	5.94837	0.0147309	Neg.Binomial	0.0161924	0	0.00181455	0.00181455
AT3G07610	3	2425884	2433113	7230	*	0	0	0	7	5	0	1.60944	6.68748	0.00970924	Neg.Binomial	0.0110917	0	0.00055325	0.00055325
AT3G08560	3	2600091	2601907	1817	*	0	0	0	12	8	14	2.51231	34.141	5.12594e-09	Neg.Binomial	3.22334e-08	0	0.00623739	0.00623739
AT3G08720	3	2648372	2651231	2860	*	0	0	0	5	4	3	1.60944	87.3309	0.000730076	QuasiPoisson	0.00125825	0	0.0013986	0.0013986
AT3G09960	3	3061945	3063594	1650	*	0	0	0	8	4	3	1.79176	11.8873	0.000565181	Neg.Binomial	0.00104364	0	0.0030303	0.0030303
AT3G10340	3	3203988	3208135	4148	*	0	0	0	9	0	3	1.60944	5.30581	0.0212544	Neg.Binomial	0.0219137	0	0.00096432	0.00096432
AT3G10950	3	3423893	3424566	674	*	0	0	0	6	2	4	1.60944	8.73309	0.00312486	Neg.Binomial	0.0042684	0	0.00593472	0.00593472
AT3G13662	3	4467090	4468498	1409	*	0	1	0	25	27	17	2.89037	74.0172	7.74401e-18	Neg.Binomial	1.5898e-16	0.000236574	0.0163236	0.0160871
AT3G14670	3	4927682	4929018	1337	*	0	0	0	9	6	2	1.89712	13.5502	0.000232269	Neg.Binomial	0.000472665	0	0.00423834	0.00423834
AT3G16525	3	5621885	5625108	3224	*	1	0	0	31	14	14	2.74084	37.428	9.48509e-10	Neg.Binomial	7.1963e-09	0.000103391	0.00610008	0.00599669
AT3G17190	3	5867392	5868181	790	*	0	0	0	5	4	3	1.60944	87.3309	0.000730076	QuasiPoisson	0.00125825	0	0.00506329	0.00506329
AT3G18340	3	6294018	6295134	1117	*	0	0	0	6	1	2	1.38629	5.78234	0.0161879	Neg.Binomial	0.0168143	0	0.00268577	0.00268577
AT3G19600	3	6808585	6811808	3224	*	0	0	0	7	3	4	1.7346	10.8175	0.00100544	Neg.Binomial	0.00161727	0	0.00144748	0.00144748
AT3G20030	3	6990254	6991462	1209	*	0	0	0	7	3	1	1.54045	7.36648	0.00664508	Neg.Binomial	0.00812306	0	0.00303281	0.00303281
AT3G20950	3	7342675	7344744	2070	*	0	0	0	2	4	4	1.46634	70.0845	5.6819e-17	Neg.Binomial	1.04368e-15	0	0.00161031	0.00161031
AT3G21570	3	7599782	7600920	1139	*	0	0	0	17	3	9	2.36712	16.0424	6.19388e-05	Neg.Binomial	0.000155515	0	0.00848698	0.00848698
AT3G21870	3	7703799	7704958	1160	*	3	0	0	6	10	5	1.38629	11.5647	0.000672164	Neg.Binomial	0.00120609	0.000862069	0.00603448	0.00517241
AT3G22710	3	8026202	8027274	1073	*	1	0	0	0	8	3	1.25276	8.46469	0.00362108	Neg.Binomial.W	0.00490779	0.000310655	0.00341721	0.00310655
AT3G22940	3	8131468	8132706	1239	*	0	0	0	3	4	3	1.46634	175.194	0.000188263	QuasiPoisson	0.000393436	0	0.00269034	0.00269034
AT3G23310	3	8338871	8343737	4867	*	0	0	0	7	5	2	1.7346	10.8175	0.00100545	Neg.Binomial	0.00161727	0	0.000958838	0.000958838
AT3G23380	3	8373375	8375098	1724	*	3	1	1	6	5	3	1.02962	4.4389	0.035129	Neg.Binomial	0.035588	0.000966744	0.00270688	0.00174014
AT3G23470	3	8414616	8418784	4169	*	0	0	0	3	6	5	1.7346	10.8175	0.00100544	Neg.Binomial	0.00161727	0	0.00111937	0.00111937
AT3G24465	3	8894870	8895140	271	*	0	0	0	3	5	3	1.54045	54.0612	0.00182237	QuasiPoisson	0.00272379	0	0.0135301	0.0135301
AT3G24514	3	8937382	8938949	1568	*	0	0	0	7	5	2	1.7346	10.8175	0.00100545	Neg.Binomial	0.00161727	0	0.00297619	0.00297619
AT3G24542	3	8956257	8957667	1411	*	3	0	1	13	5	9	1.45529	15.3996	8.70089e-05	Neg.Binomial	0.000213846	0.000944956	0.00637845	0.0054335
AT3G25130	3	9152170	9153944	1775	*	0	0	0	1	9	1	1.54045	4.81188	0.0282642	Neg.Binomial	0.0288006	0	0.00206573	0.00206573
AT3G26140	3	9559555	9563322	3768	*	0	0	0	7	1	3	1.54045	7.36648	0.00664508	Neg.Binomial	0.00812306	0	0.000973107	0.000973107
AT3G26440	3	9676564	9683499	6936	*	0	0	0	10	3	5	1.94591	14.6469	0.00012965	Neg.Binomial	0.000296708	0	0.000865052	0.000865052
AT3G26450	3	9681235	9683506	2272	*	0	0	0	10	3	5	1.94591	14.6469	0.00012965	Neg.Binomial	0.000296708	0	0.00264085	0.00264085
AT3G26618	3	9788231	9790451	2221	*	0	0	0	2	0	8	1.46634	4.36406	0.0367047	Neg.Binomial	0.0369163	0	0.00150083	0.00150083
AT3G26934	3	9927523	9929269	1747	*	0	0	0	7	4	2	1.67398	9.76542	0.00177824	Neg.Binomial	0.00269244	0	0.00248044	0.00248044
AT3G27040	3	9974768	9976390	1623	*	0	0	1	10	2	2	1.44692	7.58027	0.00590105	Neg.Binomial.W	0.0073816	0.000205381	0.00287533	0.00266995
AT3G27400	3	10140200	10143249	3050	*	0	0	0	5	1	8	1.7346	9.56368	0.00198464	Neg.Binomial	0.00294741	0	0.00153005	0.00153005
AT3G27680	3	10254886	10255290	405	*	0	0	0	8	4	5	1.89712	14.073	0.000175852	Neg.Binomial	0.000380024	0	0.0139918	0.0139918
AT3G27999	3	10402872	10403511	640	*	1	0	0	6	2	3	1.25276	7.82996	0.00513871	Neg.Binomial.W	0.00669183	0.000520833	0.00572917	0.00520833
AT3G28070	3	10447845	10451064	3220	*	0	0	0	16	14	7	2.59027	37.1336	1.10306e-09	Neg.Binomial	8.10459e-09	0	0.00383023	0.00383023
AT3G28080	3	10451403	10455323	3921	*	0	0	0	16	13	16	2.77259	47.8818	4.52712e-12	Neg.Binomial	5.35581e-11	0	0.00382555	0.00382555
AT3G28100	3	10456029	10461000	4972	*	1	0	0	13	11	11	2.25129	31.807	1.70276e-08	Neg.Binomial	9.98764e-08	6.70421e-05	0.00234647	0.00227943
AT3G28220	3	10524181	10526733	2553	*	0	0	0	30	4	9	2.73003	27.3876	1.66493e-07	Neg.Binomial.W	8.42118e-07	0	0.00561431	0.00561431
AT3G28870	3	10890355	10891839	1485	*	0	0	0	8	5	8	2.07944	18.593	1.61813e-05	Neg.Binomial	4.72574e-05	0	0.0047138	0.0047138
AT3G28900	3	10902003	10904458	2456	*	0	0	0	12	9	10	2.42775	672.45	2.9289e-148	Neg.Binomial	2.27153e-146	0	0.00420738	0.00420738
AT3G28899	3	10902184	10902515	332	*	0	0	0	10	8	10	2.33537	914.402	7.26264e-201	Neg.Binomial	6.33666e-199	0	0.0281124	0.0281124
AT3G28930	3	10959641	10961461	1821	*	0	0	0	2	8	10	2.03688	14.6594	0.000128791	Neg.Binomial	0.000296687	0	0.00366099	0.00366099
AT3G29080	3	11069352	11071376	2025	*	1	1	2	14	6	6	1.8718	15.2068	9.63565e-05	Neg.Binomial	0.000234344	0.000658436	0.00427984	0.0036214
AT3G29110	3	11082152	11086003	3852	*	0	0	0	15	20	7	2.70805	32.6742	1.08971e-08	Neg.Binomial	6.44594e-08	0	0.00363448	0.00363448
AT3G29130	3	11099603	11104073	4471	*	0	1	0	12	23	17	2.62104	51.6444	6.65203e-13	Neg.Binomial	8.92907e-12	7.45545e-05	0.00387684	0.00380228
AT3G29190	3	11159192	11163336	4145	*	0	0	0	2	4	6	1.60944	8.73309	0.00312486	Neg.Binomial	0.0042684	0	0.000965018	0.000965018
AT3G29450	3	11322669	11324582	1914	*	0	0	0	3	3	3	1.38629	9.72195e+31	0	Neg.Binomial	0	0	0.0015674	0.0015674
AT3G29638	3	11473109	11475559	2451	*	0	0	0	10	6	1	1.89712	9.98123	0.00158144	Neg.Binomial	0.00248613	0	0.00231198	0.00231198
AT3G29639	3	11478633	11480033	1401	*	1	0	0	6	4	6	1.55814	10.6334	0.00111064	Neg.Binomial	0.0017762	0.000237925	0.0038068	0.00356888
AT3G29645	3	11480384	11481190	807	*	1	0	0	4	0	7	1.25276	8.18434	0.00422535	Neg.Binomial.W	0.00564323	0.000413052	0.00454358	0.00413052
AT3G29720	3	11549418	11551369	1952	*	0	0	0	6	5	4	1.79176	142.648	0.000281575	QuasiPoisson	0.000556768	0	0.00256148	0.00256148
AT3G29750	3	11579125	11580600	1476	*	0	0	0	3	3	3	1.38629	9.72195e+31	0	Neg.Binomial	0	0	0.00203252	0.00203252
AT3G29796	3	11708561	11713028	4468	*	0	0	0	10	3	9	2.12026	19.4823	1.01535e-05	Neg.Binomial	3.12208e-05	0	0.0016413	0.0016413
AT3G30200	3	11827752	11834262	6511	*	0	0	0	14	9	12	2.53897	35.3734	2.72182e-09	Neg.Binomial	1.82682e-08	0	0.00179184	0.00179184
AT3G30230	3	11879235	11881788	2554	*	0	0	1	6	5	3	1.44692	8.66186	0.00324939	Neg.Binomial	0.00441263	0.000130514	0.0018272	0.00169668
AT3G30235	3	11882266	11883625	1360	*	0	0	0	6	5	3	1.7346	10.8173	0.00100558	Neg.Binomial	0.00161727	0	0.00343137	0.00343137
AT3G30290	3	11917230	11919546	2317	*	0	0	0	4	3	5	1.60944	87.3309	0.000730076	QuasiPoisson	0.00125825	0	0.00172637	0.00172637
AT3G30320	3	11931287	11934694	3408	*	2	1	0	18	14	6	1.92181	21.7711	3.07198e-06	Neg.Binomial	1.094e-05	0.000293427	0.00371674	0.00342332
AT3G30520	3	12130340	12132173	1834	*	1	0	0	13	9	3	1.94591	15.3304	9.02505e-05	Neg.Binomial	0.000221035	0.000181752	0.0045438	0.00436205
AT3G30525	3	12132865	12133498	634	*	1	0	0	10	4	4	1.65823	17.5256	2.8346e-05	Neg.Binomial	7.89629e-05	0.000525762	0.00946372	0.00893796
AT3G30770	3	12445493	12448285	2793	*	1	1	0	7	3	1	1.02962	4.6977	0.030203	Neg.Binomial.W	0.0307314	0.000238692	0.00131281	0.00107411
AT3G30805	3	12488978	12489925	948	*	0	1	0	5	4	7	1.55814	10.6311	0.00111203	Neg.Binomial	0.0017762	0.000351617	0.00562588	0.00527426
AT3G30820	3	12529843	12531235	1393	*	0	0	0	3	7	1	1.54045	7.36648	0.00664508	Neg.Binomial	0.00812306	0	0.00263221	0.00263221
AT3G31402	3	12770931	12773539	2609	*	0	0	0	5	4	4	1.67398	312.491	6.01543e-05	QuasiPoisson	0.00015158	0	0.00166092	0.00166092
AT3G31550	3	12836283	12837110	828	*	0	0	0	4	3	7	1.7346	10.8175	0.00100544	Neg.Binomial	0.00161727	0	0.00563607	0.00563607
AT3G31900	3	12875071	12877422	2352	*	1	0	0	9	2	1	1.32176	8.41786	0.00371553	Neg.Binomial.W	0.00502604	0.000141723	0.00170068	0.00155896
AT3G31910	3	12907877	12910391	2515	*	0	0	0	6	3	3	1.60944	8.73309	0.00312486	Neg.Binomial	0.0042684	0	0.00159046	0.00159046
AT3G31925	3	12931025	12932241	1217	*	1	0	0	4	5	3	1.32176	30.1456	0.00536145	QuasiPoisson	0.00686355	0.000273898	0.00328677	0.00301287
AT3G32260	3	13219168	13221456	2289	*	0	1	0	6	2	1	1.09861	5.28993	0.021449	Neg.Binomial	0.0220817	0.000145624	0.00131062	0.00116499
AT3G32280	3	13233832	13240154	6323	*	0	0	1	19	13	8	2.37491	33.285	7.9595e-09	Neg.Binomial	4.87345e-08	5.27176e-05	0.0021087	0.00205599
AT3G32400	3	13356995	13360630	3636	*	1	1	0	8	8	2	1.43508	10.587	0.00113888	Neg.Binomial	0.00181493	0.000183352	0.00165017	0.00146681
AT3G32904	3	13451438	13452807	1370	*	0	0	0	1	6	3	1.46634	14.7546	0.000122448	Neg.Binomial	0.000288555	0	0.00243309	0.00243309
AT3G33528	3	14082640	14084346	1707	*	0	0	1	11	9	7	2.0149	22.5037	2.0974e-06	Neg.Binomial	7.78717e-06	0.000195274	0.00527241	0.00507713
AT3G41762	3	14195447	14196865	1419	*	0	0	0	9	1	3	1.67398	7.18599	0.00734749	Neg.Binomial	0.0088883	0	0.00305379	0.00305379
AT3G42060	3	14251600	14254269	2670	*	1	0	0	2	6	2	1.17865	6.99281	0.00818379	Neg.Binomial.W	0.00970037	0.000124844	0.00124844	0.0011236
AT3G42075	3	14297931	14299337	1407	*	0	0	0	3	3	5	1.54045	54.0612	0.00182237	QuasiPoisson	0.00272379	0	0.00260602	0.00260602
AT3G42153	3	14311751	14312254	504	*	0	0	1	4	3	2	1.09861	16.7439	0.0149514	QuasiPoisson	0.0163575	0.000661376	0.00595238	0.00529101
AT3G42180	3	14324181	14328722	4542	*	2	0	0	26	19	11	2.4681	39.1335	3.95793e-10	Neg.Binomial	3.17544e-09	0.000146778	0.00410979	0.00396301
AT3G42473	3	14607080	14607971	892	*	0	0	0	5	0	5	1.46634	6.52664	0.0106271	Neg.Binomial	0.0120809	0	0.00373692	0.00373692
AT3G42550	3	14665728	14669135	3408	*	2	0	0	17	11	7	2.02815	25.6443	4.10496e-07	Neg.Binomial	1.85107e-06	0.000195618	0.00342332	0.0032277
AT3G42565	3	14683051	14683410	360	*	1	0	0	9	3	8	1.7492	18.0074	2.20051e-05	Neg.Binomial.W	6.24372e-05	0.000925926	0.0185185	0.0175926
AT3G42723	3	14838392	14841189	2798	*	1	1	0	6	3	5	1.22378	6.91624	0.00854164	Neg.Binomial	0.0100881	0.000238265	0.00166786	0.00142959
AT3G42770	3	14867122	14870083	2962	*	1	1	0	11	6	4	1.56862	13.5403	0.00023349	Neg.Binomial	0.000473768	0.000225073	0.00236327	0.00213819
AT3G29794	3	14884504	14885709	1206	*	0	0	0	2	5	3	1.46634	25.0277	0.00747578	QuasiPoisson	0.00893509	0	0.00276396	0.00276396
AT3G42870	3	14949456	14951279	1824	*	0	1	0	23	21	14	2.72458	92.6646	6.1953e-22	Neg.Binomial	1.8018e-20	0.000182749	0.0105994	0.0104167
AT3G43148	3	15139995	15143123	3129	*	2	0	0	6	2	5	1.16315	6.05946	0.013832	Neg.Binomial	0.0155294	0.000213061	0.00138489	0.00117183
AT3G43260	3	15219454	15221723	2270	*	0	0	0	9	7	10	2.26868	24.4492	7.62971e-07	Neg.Binomial	3.28737e-06	0	0.00381791	0.00381791
AT3G43270	3	15222125	15225495	3371	*	0	0	0	17	10	8	2.53897	34.1519	5.0973e-09	Neg.Binomial	3.22334e-08	0	0.00346089	0.00346089
AT3G43291	3	15231277	15232108	832	*	0	0	0	13	7	7	2.30259	25.6417	4.11054e-07	Neg.Binomial	1.85107e-06	0	0.0108173	0.0108173
AT3G43340	3	15284861	15285851	991	*	1	0	0	5	8	2	1.50408	16.6932	4.39386e-05	Neg.Binomial.W	0.000114866	0.000336361	0.00504541	0.00470905
AT3G43420	3	15345315	15345679	365	*	0	0	0	8	1	6	1.79176	10.3746	0.00127761	Neg.Binomial	0.00202675	0	0.0136986	0.0136986
AT3G43837	3	15690840	15692202	1363	*	0	0	0	4	7	1	1.60944	8.73309	0.00312486	Neg.Binomial	0.0042684	0	0.0029347	0.0029347
AT3G43990	3	15782538	15785184	2647	*	0	0	0	13	9	10	2.45674	31.6935	1.80528e-08	Neg.Binomial	1.04397e-07	0	0.00402972	0.00402972
AT3G44006	3	15796133	15796837	705	*	0	0	0	6	8	0	1.7346	7.19039	0.00732949	Neg.Binomial	0.00888192	0	0.00661939	0.00661939
AT3G44110	3	15868631	15871256	2626	*	0	0	0	4	4	1	1.38629	5.78234	0.016188	Neg.Binomial	0.0168143	0	0.00114242	0.00114242
AT3G44220	3	15927939	15929839	1901	*	0	0	0	4	8	3	1.79176	11.8873	0.000565181	Neg.Binomial	0.00104364	0	0.00263019	0.00263019
AT3G44265	3	15955138	15956246	1109	*	0	0	0	4	4	3	1.54045	216.245	0.000124448	QuasiPoisson	0.000288587	0	0.00330628	0.00330628
AT3G44440	3	16070840	16071256	417	*	0	0	0	6	3	4	1.67398	77.073	1.64752e-18	Neg.Binomial	3.70957e-17	0	0.0103917	0.0103917
AT3G44703	3	16239471	16244674	5204	*	3	0	0	48	22	17	2.70805	32.9769	9.32599e-09	Neg.Binomial	5.66047e-08	0.00019216	0.00557264	0.00538048
AT3G44730	3	16283833	16291128	7296	*	0	0	0	5	5	1	1.54045	7.72303	0.00545208	Neg.Binomial	0.00686355	0	0.000502558	0.000502558
AT3G44980	3	16441023	16442098	1076	*	1	0	0	2	7	1	1.17865	4.43466	0.0352162	Neg.Binomial	0.0356246	0.000309789	0.00309789	0.0027881
AT3G45130	3	16512170	16517781	5612	*	0	0	0	12	15	12	2.63906	40.3395	2.13445e-10	Neg.Binomial	1.83932e-09	0	0.00231646	0.00231646
AT3G45140	3	16525245	16529352	4108	*	1	0	0	9	7	8	1.90954	63.1507	1.91477e-15	Neg.Binomial	3.18216e-14	8.11425e-05	0.00194742	0.00186628
AT3G45180	3	16538237	16539244	1008	*	0	0	0	4	8	2	1.7346	10.8175	0.00100544	Neg.Binomial	0.00161727	0	0.00462963	0.00462963
AT3G45200	3	16548828	16549730	903	*	0	0	0	6	5	5	1.84583	1367.64	2.26111e-299	Neg.Binomial.W	2.25465e-297	0	0.00590624	0.00590624
AT3G45820	3	16840030	16840983	954	*	0	0	0	2	6	8	1.84583	12.973	0.000316021	Neg.Binomial	0.000611034	0	0.0055905	0.0055905
AT3G45990	3	16900778	16904136	3359	*	0	0	0	13	13	5	2.42775	28.1763	1.10755e-07	Neg.Binomial	5.76916e-07	0	0.00307631	0.00307631
AT3G46120	3	16935921	16939766	3846	*	0	0	0	14	3	18	2.53897	21.2066	4.12333e-06	Neg.Binomial.W	1.43188e-05	0	0.00303345	0.00303345
AT3G46380	3	17059218	17059896	679	*	0	0	0	7	2	3	1.60944	8.7331	0.00312486	Neg.Binomial	0.0042684	0	0.00589102	0.00589102
AT3G46470	3	17099916	17100973	1058	*	0	0	0	3	4	2	1.38629	46.2587	0.00244135	QuasiPoisson	0.00352808	0	0.00283554	0.00283554
AT3G46490	3	17115483	17119790	4308	*	0	0	0	9	6	13	2.33537	26.8404	2.20974e-07	Neg.Binomial	1.06372e-06	0	0.00216651	0.00216651
AT3G47800	3	17634804	17637204	2401	*	0	0	1	3	7	3	1.38629	7.70906	0.00549444	Neg.Binomial	0.00689769	0.000138831	0.0018048	0.00166597
AT3G47920	3	17682952	17683854	903	*	0	0	0	6	6	2	1.7346	10.8175	0.00100544	Neg.Binomial	0.00161727	0	0.00516796	0.00516796
AT3G48720	3	18046144	18049474	3331	*	2	0	0	16	8	22	2.28238	29.019	7.16731e-08	Neg.Binomial	3.87812e-07	0.00020014	0.00460322	0.00440308
AT3G48770	3	18078452	18087414	8963	*	0	0	0	11	2	2	1.79176	7.48729	0.0062136	Neg.Binomial	0.00768988	0	0.000557849	0.000557849
AT3G50120	3	18585000	18587352	2353	*	0	0	0	10	4	3	1.89712	12.7625	0.000353632	Neg.Binomial	0.000681864	0	0.00240827	0.00240827
AT3G50320	3	18653731	18654717	987	*	0	1	0	6	2	3	1.25276	5.88387	0.0152802	Neg.Binomial	0.0166389	0.000337724	0.00371496	0.00337724
AT3G50530	3	18753337	18757145	3809	*	0	0	0	6	6	4	1.84583	12.973	0.000316022	Neg.Binomial	0.000611034	0	0.00140019	0.00140019
AT3G50540	3	18757749	18758244	496	*	0	0	0	6	9	2	1.89712	13.5502	0.000232269	Neg.Binomial	0.000472665	0	0.0114247	0.0114247
AT3G51860	3	19239305	19242913	3609	*	0	0	0	5	3	3	1.54045	54.0612	0.00182237	QuasiPoisson	0.00272379	0	0.00101598	0.00101598
AT3G52700	3	19532195	19538403	6209	*	1	0	0	8	6	19	2.19722	20.5337	5.85893e-06	Neg.Binomial.W	1.97562e-05	5.36855e-05	0.00177162	0.00171794
AT3G54730	3	20259003	20260458	1456	*	0	0	0	8	2	1	1.54045	5.9639	0.0146017	Neg.Binomial	0.0161265	0	0.00251832	0.00251832
AT3G54800	3	20286070	20290268	4199	*	0	0	0	5	7	2	1.7346	10.8175	0.00100545	Neg.Binomial	0.00161727	0	0.00111138	0.00111138
AT3G54925	3	20349435	20349980	546	*	2	0	0	7	4	6	1.38629	9.9903	0.00157367	Neg.Binomial	0.0024795	0.001221	0.0103785	0.00915751
AT3G55670	3	20658013	20659503	1491	*	0	0	0	6	4	3	1.67398	77.073	1.64752e-18	Neg.Binomial	3.70957e-17	0	0.00290633	0.00290633
AT3G55860	3	20727591	20729619	2029	*	0	0	2	8	4	3	1.28093	7.54034	0.00603326	Neg.Binomial	0.00752002	0.000328569	0.00246427	0.0021357
AT3G57040	3	21109059	21111567	2509	*	0	0	0	3	0	6	1.38629	5.16067	0.023104	Neg.Binomial	0.0236114	0	0.0011957	0.0011957
AT3G57090	3	21128396	21131089	2694	*	0	0	0	10	4	7	2.07944	18.593	1.61812e-05	Neg.Binomial	4.72574e-05	0	0.00259837	0.00259837
AT3G57587	3	21328263	21329634	1372	*	0	0	0	5	6	2	1.67398	9.76565	0.00177803	Neg.Binomial	0.00269244	0	0.00315841	0.00315841
AT3G59570	3	22000804	22006132	5329	*	0	0	0	3	4	6	1.67398	9.76542	0.00177824	Neg.Binomial	0.00269244	0	0.000813161	0.000813161
AT3G60960	3	22535676	22538684	3009	*	0	0	0	8	7	7	2.12026	987.411	6.11263e-06	QuasiPoisson	2.04144e-05	0	0.00243713	0.00243713
AT4G00020	4	2895	10504	7610	*	0	0	0	3	5	3	1.54045	54.0612	0.00182237	QuasiPoisson	0.00272379	0	0.000481822	0.000481822
AT4G00070	4	29072	31426	2355	*	1	0	0	7	5	3	1.50408	22.8369	1.76351e-06	Neg.Binomial	6.65369e-06	0.000141543	0.00212314	0.0019816
AT4G00140	4	51166	53449	2284	*	2	0	0	7	3	3	1.16315	6.05946	0.013832	Neg.Binomial	0.0155294	0.000291886	0.00189726	0.00160537
AT4G00330	4	142570	145719	3150	*	1	1	1	12	12	22	2.73003	40.0161	2.51884e-10	Neg.Binomial	2.09304e-09	0.00031746	0.00486772	0.00455026
AT4G00540	4	234597	237582	2986	*	0	0	0	9	2	6	1.89712	13.5502	0.000232269	Neg.Binomial	0.000472665	0	0.00189775	0.00189775
AT4G00960	4	414204	416355	2152	*	0	1	0	11	10	11	2.16905	28.2724	1.05389e-07	Neg.Binomial	5.53092e-07	0.000154895	0.00495663	0.00480173
AT4G01010	4	434217	437605	3389	*	0	0	0	0	3	8	1.54045	5.23962	0.022078	Neg.Binomial	0.0226958	0	0.00108193	0.00108193
AT4G01130	4	485743	488226	2484	*	0	0	0	4	5	5	1.7346	649.283	3.19901e-143	Neg.Binomial	2.02992e-141	0	0.00187869	0.00187869
AT4G01240	4	517795	521972	4178	*	1	0	0	13	7	11	2.14007	27.1055	1.92648e-07	Neg.Binomial	9.6049e-07	7.9783e-05	0.00247327	0.00239349
AT4G01335	4	553332	554187	856	*	0	0	0	3	4	5	1.60944	87.3309	0.000730076	QuasiPoisson	0.00125825	0	0.0046729	0.0046729
AT4G01340	4	554539	556961	2423	*	0	0	0	2	4	6	1.60944	8.73309	0.00312486	Neg.Binomial	0.0042684	0	0.00165085	0.00165085
AT4G01840	4	793177	795237	2061	*	0	0	0	4	0	5	1.38629	5.78234	0.016188	Neg.Binomial	0.0168143	0	0.0014556	0.0014556
AT4G01900	4	821546	823569	2024	*	0	1	0	3	3	4	1.17865	30.6909	0.00519072	QuasiPoisson	0.00674697	0.00016469	0.0016469	0.00148221
AT4G02075	4	913334	916509	3176	*	0	0	0	8	4	0	1.60944	6.03498	0.0140251	Neg.Binomial	0.0156133	0	0.00125945	0.00125945
AT4G02130	4	944324	947249	2926	*	0	0	0	11	6	5	2.12026	19.7519	8.81754e-06	Neg.Binomial	2.75281e-05	0	0.00250627	0.00250627
AT4G02300	4	1009301	1013036	3736	*	0	0	0	2	6	1	1.38629	5.78234	0.0161879	Neg.Binomial	0.0168143	0	0.000802998	0.000802998
AT4G02320	4	1022725	1026179	3455	*	0	1	0	8	7	16	2.14007	24.1475	8.92338e-07	Neg.Binomial	3.79788e-06	9.64785e-05	0.00299083	0.00289436
AT4G02700	4	1188983	1193611	4629	*	0	0	0	16	8	9	2.48491	32.9127	9.63911e-09	Neg.Binomial	5.75052e-08	0	0.00237632	0.00237632
AT4G02910	4	1288486	1289615	1130	*	1	0	0	22	11	13	2.50553	40.199	2.29368e-10	Neg.Binomial	1.9289e-09	0.000294985	0.0135693	0.0132743
AT4G03090	4	1366053	1371557	5505	*	0	0	0	5	5	10	2.03688	17.447	2.95424e-05	Neg.Binomial	8.05493e-05	0	0.00121102	0.00121102
AT4G03380	4	1485049	1490228	5180	*	0	0	0	19	7	11	2.59027	29.4539	5.72639e-08	Neg.Binomial	3.19762e-07	0	0.00238095	0.00238095
AT4G03570	4	1590413	1594105	3693	*	0	0	1	13	10	2	1.94591	12.5941	0.000386974	Neg.Binomial	0.000740022	9.02609e-05	0.00225652	0.00216626
AT4G03580	4	1596985	1599091	2107	*	0	1	3	15	21	16	2.06142	28.9039	7.60579e-08	Neg.Binomial	4.08373e-07	0.000632811	0.00822655	0.00759374
AT4G03590	4	1600780	1602950	2171	*	1	0	0	11	3	4	1.65823	11.6831	0.000630706	Neg.Binomial.W	0.00115851	0.000153539	0.0027637	0.00261016
AT4G03740	4	1661992	1663515	1524	*	0	0	0	5	6	1	1.60944	8.73309	0.00312486	Neg.Binomial	0.0042684	0	0.00262467	0.00262467
AT4G03830	4	1790440	1792458	2019	*	1	0	0	4	4	5	1.38629	49.3426	0.00216369	QuasiPoisson	0.00319446	0.000165098	0.00214628	0.00198118
AT4G03945	4	1877872	1878545	674	*	0	0	0	4	4	3	1.54045	216.245	0.000124448	QuasiPoisson	0.000288587	0	0.00544016	0.00544016
AT4G04110	4	1972591	1974014	1424	*	0	0	0	7	3	2	1.60944	8.73309	0.00312486	Neg.Binomial	0.0042684	0	0.00280899	0.00280899
AT4G04210	4	2029855	2031942	2088	*	0	0	0	5	2	5	1.60944	8.73309	0.00312486	Neg.Binomial	0.0042684	0	0.00191571	0.00191571
AT4G04330	4	2116553	2118617	2065	*	3	0	0	20	19	18	2.30259	51.2835	7.99464e-13	Neg.Binomial	1.05288e-11	0.000484262	0.00920097	0.00871671
AT4G04402	4	2164007	2165404	1398	*	0	0	1	6	1	3	1.17865	8.1643	0.00427231	Neg.Binomial.W	0.00569097	0.000238436	0.00238436	0.00214592
AT4G04450	4	2218042	2221260	3219	*	0	0	0	2	8	0	1.46634	4.36406	0.0367047	Neg.Binomial	0.0369163	0	0.00103552	0.00103552
AT4G04490	4	2231717	2234689	2973	*	0	0	0	5	11	3	1.99243	14.0396	0.000179	Neg.Binomial	0.000383257	0	0.00213028	0.00213028
AT4G04540	4	2259498	2262320	2823	*	0	0	0	7	0	6	1.67398	7.12714	0.00759257	Neg.Binomial	0.00904371	0	0.00153501	0.00153501
AT4G04555	4	2265647	2266799	1153	*	0	0	0	6	4	4	1.7346	91.949	0.00066101	QuasiPoisson	0.00119221	0	0.00404741	0.00404741
AT4G04580	4	2293704	2294906	1203	*	0	0	0	13	9	6	2.33537	98.8543	2.71781e-23	Neg.Binomial	9.03347e-22	0	0.00775838	0.00775838
AT4G04620	4	2328442	2330590	2149	*	0	0	0	9	2	1	1.60944	6.00224	0.0142878	Neg.Binomial	0.0158803	0	0.00186133	0.00186133
AT4G04650	4	2353989	2355213	1225	*	0	0	0	4	3	3	1.46634	175.194	0.000188263	QuasiPoisson	0.000393436	0	0.00272109	0.00272109
AT4G04745	4	2412618	2413447	830	*	0	0	0	4	3	6	1.67398	9.76542	0.00177824	Neg.Binomial	0.00269244	0	0.00522088	0.00522088
AT4G04750	4	2417800	2422822	5023	*	0	0	0	4	10	12	2.26868	23.4136	1.30655e-06	Neg.Binomial	5.2715e-06	0	0.0017254	0.0017254
AT4G04760	4	2424030	2427769	3740	*	0	0	0	4	5	4	1.67398	312.491	6.01543e-05	QuasiPoisson	0.00015158	0	0.00115865	0.00115865
AT4G05080	4	2603001	2604176	1176	*	0	0	0	8	4	2	1.7346	10.8175	0.00100544	Neg.Binomial	0.00161727	0	0.00396825	0.00396825
AT4G05210	4	2682613	2685896	3284	*	0	0	0	5	2	5	1.60944	8.73309	0.00312486	Neg.Binomial	0.0042684	0	0.00121803	0.00121803
AT4G05360	4	2728204	2732337	4134	*	1	0	0	3	2	4	1.09861	16.7439	0.0149514	QuasiPoisson	0.0163575	8.06322e-05	0.000725689	0.000645057
AT4G05555	4	2845303	2848125	2823	*	3	0	0	4	3	7	1.04145	5.43989	0.0196819	Neg.Binomial	0.0203224	0.000354233	0.00165309	0.00129885
AT4G06479	4	3067503	3068769	1267	*	1	0	0	3	5	3	1.25276	6.76744	0.0092836	Neg.Binomial.W	0.0108724	0.000263089	0.00289398	0.00263089
AT4G06526	4	3318302	3320945	2644	*	1	0	0	2	7	3	1.32176	6.78277	0.00920418	Neg.Binomial	0.0108157	0.000126072	0.00151286	0.00138679
AT4G06536	4	3360719	3361516	798	*	0	0	0	5	8	0	1.67398	6.69566	0.00966478	Neg.Binomial	0.0110917	0	0.00543024	0.00543024
AT4G06688	4	3920693	3924437	3745	*	1	0	0	15	8	8	2.14007	55.7201	8.35583e-14	Neg.Binomial	1.21508e-12	8.90076e-05	0.00275923	0.00267023
AT4G07515	4	4314957	4315510	554	*	0	0	0	5	6	4	1.79176	142.648	0.000281575	QuasiPoisson	0.000556768	0	0.00902527	0.00902527
AT4G07526	4	4358652	4360161	1510	*	0	0	0	4	1	4	1.38629	5.78234	0.016188	Neg.Binomial	0.0168143	0	0.00198675	0.00198675
AT4G07666	4	4456702	4458842	2141	*	0	0	0	7	2	0	1.38629	4.244	0.0393892	Neg.Binomial	0.0393892	0	0.00140121	0.00140121
AT4G08160	4	5159033	5162867	3835	*	0	0	0	6	0	8	1.7346	7.19039	0.00732949	Neg.Binomial	0.00888192	0	0.00121686	0.00121686
AT4G08370	4	5301962	5303314	1353	*	0	0	0	1	1	7	1.38629	4.57572	0.0324282	Neg.Binomial	0.0329474	0	0.00221729	0.00221729
AT4G08390	4	5314871	5317963	3093	*	0	0	0	1	8	11	2.03688	10.9591	0.000931447	Neg.Binomial	0.00157421	0	0.0021554	0.0021554
AT4G08430	4	5347396	5350436	3041	*	1	0	0	7	1	4	1.32176	7.74876	0.00537494	Neg.Binomial.W	0.00686355	0.000109613	0.00131536	0.00120574
AT4G08450	4	5365501	5371211	5711	*	0	0	0	5	4	3	1.60944	87.3309	0.000730076	QuasiPoisson	0.00125825	0	0.000700403	0.000700403
AT4G08545	4	5436600	5439167	2568	*	0	0	0	4	6	4	1.7346	91.949	0.00066101	QuasiPoisson	0.00119221	0	0.00181724	0.00181724
AT4G08560	4	5450434	5453183	2750	*	1	0	0	7	3	1	1.25276	6.753	0.00935904	Neg.Binomial.W	0.0108875	0.000121212	0.00133333	0.00121212
AT4G08620	4	5500313	5506313	6001	*	0	0	0	12	8	5	2.23359	23.263	1.41289e-06	Neg.Binomial	5.51222e-06	0	0.00138866	0.00138866
AT4G08630	4	5506809	5512046	5238	*	0	0	0	21	11	12	2.75154	43.1353	5.10826e-11	Neg.Binomial	4.95217e-10	0	0.00280005	0.00280005
AT4G08691	4	5555316	5556616	1301	*	0	0	0	5	2	2	1.38629	5.78234	0.016188	Neg.Binomial	0.0168143	0	0.00230592	0.00230592
AT4G08760	4	5584739	5591133	6395	*	1	1	0	11	21	9	2.17475	27.9312	1.25705e-07	Neg.Binomial	6.45162e-07	0.000104248	0.00213709	0.00203284
AT4G08780	4	5604105	5608290	4186	*	0	0	0	24	9	11	2.75154	30.1016	4.09994e-08	Neg.Binomial	2.32663e-07	0	0.00350374	0.00350374
AT4G08869	4	5657228	5659574	2347	*	0	0	0	4	3	8	1.79176	36.7378	1.35134e-09	Neg.Binomial	9.72408e-09	0	0.00213038	0.00213038
AT4G08875	4	5673746	5674220	475	*	0	0	0	5	3	1	1.38629	5.78234	0.016188	Neg.Binomial	0.0168143	0	0.00631579	0.00631579
AT4G08876	4	5677395	5677728	334	*	0	0	0	5	3	2	1.46634	25.0277	0.00747578	QuasiPoisson	0.00893509	0	0.00998004	0.00998004
AT4G08990	4	5764781	5770496	5716	*	3	1	0	13	11	6	1.5506	18.3537	1.83467e-05	Neg.Binomial	5.29173e-05	0.000233263	0.00174948	0.00151621
AT4G09012	4	5780311	5783464	3154	*	0	0	0	2	5	2	1.38629	5.78234	0.016188	Neg.Binomial	0.0168143	0	0.000951173	0.000951173
AT4G09360	4	5940186	5943280	3095	*	0	0	0	11	4	4	1.99243	14.5217	0.000138555	Neg.Binomial	0.000313998	0	0.00204631	0.00204631
AT4G09490	4	6015562	6016575	1014	*	0	0	0	2	14	17	2.48491	20.3864	6.32781e-06	Neg.Binomial.W	2.07362e-05	0	0.0108481	0.0108481
AT4G09545	4	6037565	6037937	373	*	0	0	1	9	3	6	1.65823	17.5224	2.8395e-05	Neg.Binomial.W	7.89629e-05	0.000893655	0.0160858	0.0151921
AT4G09690	4	6124897	6126120	1224	*	0	0	0	6	4	1	1.54045	7.72127	0.00545741	Neg.Binomial	0.00686355	0	0.00299564	0.00299564
AT4G09740	4	6142706	6145003	2298	*	0	0	0	16	12	5	2.48491	25.7515	3.88329e-07	Neg.Binomial	1.79506e-06	0	0.00478677	0.00478677
AT4G09820	4	6181881	6186523	4643	*	0	0	0	5	1	3	1.38629	5.78234	0.016188	Neg.Binomial	0.0168143	0	0.000646134	0.000646134
AT4G10210	4	6357052	6360377	3326	*	0	1	0	10	9	7	1.981	21.3717	3.78309e-06	Neg.Binomial	1.3203e-05	0.00010022	0.00260573	0.00250551
AT4G10310	4	6391854	6395922	4069	*	0	0	0	5	4	4	1.67398	312.491	6.01543e-05	QuasiPoisson	0.00015158	0	0.00106496	0.00106496
AT4G10465	4	6473547	6475434	1888	*	0	0	0	8	1	3	1.60944	7.248	0.00709799	Neg.Binomial	0.00864642	0	0.00211864	0.00211864
AT4G10613	4	6560363	6561726	1364	*	0	0	0	4	5	5	1.7346	649.283	3.19901e-143	Neg.Binomial	2.02992e-141	0	0.00342131	0.00342131
AT4G10890	4	6688833	6693903	5071	*	0	1	0	12	5	4	1.79176	13.6131	0.000224612	Neg.Binomial	0.000462475	6.57333e-05	0.0013804	0.00131467
AT4G11170	4	6811103	6817339	6237	*	0	0	0	22	11	6	2.63906	23.7046	1.12313e-06	Neg.Binomial	4.66634e-06	0	0.00208434	0.00208434
AT4G11340	4	6894208	6899130	4923	*	5	0	1	20	12	23	1.86322	35.3386	2.77091e-09	Neg.Binomial	1.84199e-08	0.000406256	0.00372402	0.00331776
AT4G11370	4	6907488	6908442	955	*	0	0	0	7	8	1	1.84583	10.8579	0.000983763	Neg.Binomial	0.00161727	0	0.00558464	0.00558464
AT4G11373	4	6913984	6919763	5780	*	2	2	0	18	20	26	2.25878	56.2557	6.36339e-14	Neg.Binomial	9.45031e-13	0.000230681	0.00369089	0.00346021
AT4G11380	4	6919817	6925969	6153	*	0	0	0	8	8	9	2.23359	23.263	1.41289e-06	Neg.Binomial	5.51222e-06	0	0.00135435	0.00135435
AT4G11430	4	6952799	6954242	1444	*	1	0	0	6	4	5	1.50408	9.63635	0.00190764	Neg.Binomial	0.00284516	0.00023084	0.0034626	0.00323176
AT4G11730	4	7067035	7070968	3934	*	0	0	0	2	3	12	1.89712	8.7683	0.00306511	Neg.Binomial	0.0042684	0	0.00144043	0.00144043
AT4G13280	4	7733114	7736745	3632	*	0	0	0	5	1	3	1.38629	5.78234	0.016188	Neg.Binomial	0.0168143	0	0.000825991	0.000825991
AT4G13440	4	7810014	7812610	2597	*	0	0	0	13	12	11	2.56495	36.6096	1.4432e-09	Neg.Binomial	1.01753e-08	0	0.00462072	0.00462072
AT4G13560	4	7879558	7883926	4369	*	0	0	0	7	2	2	1.54045	7.72303	0.00545208	Neg.Binomial	0.00686355	0	0.000839246	0.000839246
AT4G13577	4	7895719	7898499	2781	*	0	0	0	14	8	12	2.51231	34.141	5.12594e-09	Neg.Binomial	3.22334e-08	0	0.00407527	0.00407527
AT4G13760	4	7988058	7989648	1591	*	0	0	0	9	6	5	2.03688	17.4565	2.93956e-05	Neg.Binomial	8.05493e-05	0	0.00419024	0.00419024
AT4G14140	4	8145998	8152131	6134	*	0	0	0	14	6	11	2.42775	96.0644	1.11204e-22	Neg.Binomial	3.3748e-21	0	0.0016846	0.0016846
AT4G14400	4	8294165	8299195	5031	*	0	0	1	16	7	2	1.94591	13.1802	0.000282926	Neg.Binomial.W	0.000557859	6.62559e-05	0.0016564	0.00159014
AT4G15050	4	8588548	8590345	1798	*	0	0	0	6	9	1	1.84583	10.1626	0.0014332	Neg.Binomial	0.00226329	0	0.00296626	0.00296626
AT4G15053	4	8591930	8593834	1905	*	0	0	0	5	2	6	1.67398	9.76565	0.00177803	Neg.Binomial	0.00269244	0	0.00227472	0.00227472
AT4G15290	4	8721482	8726733	5252	*	1	0	0	7	8	2	1.60944	11.6441	0.000644056	Neg.Binomial	0.00117071	6.34679e-05	0.00107895	0.00101549
AT4G15370	4	8773730	8779685	5956	*	0	0	0	8	5	8	2.07944	18.593	1.61813e-05	Neg.Binomial	4.72574e-05	0	0.00117529	0.00117529
AT4G15440	4	8835368	8838676	3309	*	1	0	2	27	23	14	2.41293	53.3952	2.72762e-13	Neg.Binomial	3.80775e-12	0.000302206	0.00644706	0.00614486
AT4G16860	4	9488466	9495837	7372	*	0	0	0	4	8	2	1.7346	10.8175	0.00100544	Neg.Binomial	0.00161727	0	0.000633026	0.000633026
AT4G16920	4	9517950	9525800	7851	*	1	0	0	13	6	6	1.94591	19.8877	8.21274e-06	Neg.Binomial	2.61758e-05	4.24574e-05	0.00106144	0.00101898
AT4G17590	4	9800843	9802591	1749	*	0	0	0	8	9	3	2.03688	51.0626	8.94677e-13	Neg.Binomial	1.13543e-11	0	0.0038117	0.0038117
AT4G18110	4	10037077	10037718	642	*	0	0	0	8	3	4	1.79176	11.8873	0.000565181	Neg.Binomial	0.00104364	0	0.00778816	0.00778816
AT4G18150	4	10050211	10054031	3821	*	5	1	2	25	22	5	1.8718	11.6163	0.000653776	Neg.Binomial	0.00118529	0.000697898	0.00453633	0.00383844
AT4G18550	4	10224661	10227140	2480	*	0	0	0	6	7	3	1.84583	12.973	0.000316022	Neg.Binomial	0.000611034	0	0.00215054	0.00215054
AT4G19240	4	10527800	10529092	1293	*	0	0	0	5	0	4	1.38629	5.78234	0.016188	Neg.Binomial	0.0168143	0	0.00232019	0.00232019
AT4G19530	4	10651744	10657282	5539	*	0	0	0	8	9	7	2.19722	22.0839	2.60996e-06	Neg.Binomial	9.43914e-06	0	0.0014443	0.0014443
AT4G20370	4	11000771	11003010	2240	*	0	0	0	4	4	9	1.89712	14.073	0.00017585	Neg.Binomial	0.000380024	0	0.00252976	0.00252976
AT4G21060	4	11240730	11245049	4320	*	0	0	0	5	7	3	1.79176	11.8873	0.000565181	Neg.Binomial	0.00104364	0	0.00115741	0.00115741
AT4G22410	4	11818033	11826143	8111	*	2	5	1	12	18	11	1.63413	12.093	0.000506103	Neg.Binomial	0.000957344	0.000328772	0.00168495	0.00135618
AT4G22770	4	11963579	11965769	2191	*	0	0	0	3	5	5	1.67398	78.1234	0.0009045	QuasiPoisson	0.00153611	0	0.00197779	0.00197779
AT4G24660	4	12722912	12725835	2924	*	0	1	0	6	2	7	1.50408	10.3477	0.00129639	Neg.Binomial.W	0.00205188	0.000113999	0.00170999	0.00159599
AT4G24770	4	12765761	12769419	3659	*	0	0	0	5	17	13	2.53897	25.5105	4.3999e-07	Neg.Binomial	1.95613e-06	0	0.00318849	0.00318849
AT4G25530	4	13038360	13042464	4105	*	0	0	0	18	10	12	2.66259	41.5894	1.12601e-10	Neg.Binomial	1.03415e-09	0	0.00324807	0.00324807
AT4G26350	4	13326853	13328315	1463	*	0	1	0	5	5	2	1.32176	7.40971	0.00648729	Neg.Binomial.W	0.00800023	0.000227842	0.00273411	0.00250627
AT4G26730	4	13472579	13473309	731	*	1	0	0	4	3	5	1.32176	30.1456	0.00536145	QuasiPoisson	0.00686355	0.000455996	0.00547196	0.00501596
AT4G29090	4	14333528	14335255	1728	*	0	0	0	3	6	3	1.60944	8.73309	0.00312486	Neg.Binomial	0.0042684	0	0.00231481	0.00231481
AT4G29654	4	14531601	14532454	854	*	0	0	0	6	2	1	1.38629	5.78234	0.0161879	Neg.Binomial	0.0168143	0	0.00351288	0.00351288
AT4G29740	4	14566183	14569380	3198	*	0	1	0	7	6	4	1.60944	12.4312	0.000422213	Neg.Binomial.W	0.000805203	0.000104232	0.00177194	0.00166771
AT4G32990	4	15920230	15923010	2781	*	0	0	0	1	4	4	1.38629	5.78234	0.016188	Neg.Binomial	0.0168143	0	0.00107875	0.00107875
AT4G33300	4	16050456	16056526	6071	*	1	0	0	5	19	9	2.19722	18.0903	2.10671e-05	Neg.Binomial	6.02657e-05	5.49058e-05	0.00181189	0.00175699
AT4G34730	4	16569368	16573955	4588	*	2	2	0	32	21	30	2.50844	79.2523	5.46623e-19	Neg.Binomial	1.36265e-17	0.000290613	0.00603022	0.00573961
AT4G39180	4	18243726	18248805	5080	*	0	0	0	8	19	15	2.70805	38.9244	4.40536e-10	Neg.Binomial	3.4166e-09	0	0.00275591	0.00275591
AT4G39280	4	18280098	18284931	4834	*	0	0	1	11	5	5	1.79176	15.8497	6.85764e-05	Neg.Binomial	0.000170951	6.8956e-05	0.00144808	0.00137912
AT4G39860	4	18498202	18501682	3481	*	0	0	0	5	11	4	2.03688	16.7331	4.30232e-05	Neg.Binomial	0.000112895	0	0.00191516	0.00191516
AT4G40100	4	18583244	18584524	1281	*	0	0	1	8	2	0	1.17865	7.49072	0.00620178	Neg.Binomial.W	0.00768988	0.000260213	0.00260213	0.00234192
AT5G02700	5	609381	611747	2367	*	0	0	0	24	3	16	2.73003	26.2001	3.07811e-07	Neg.Binomial.W	1.43235e-06	0	0.00605549	0.00605549
AT5G03400	5	837919	839202	1284	*	0	0	0	6	1	3	1.46634	14.7546	0.000122448	Neg.Binomial	0.000288555	0	0.00259605	0.00259605
AT5G03995	5	1077483	1078304	822	*	0	5	4	0	0	0	-1.38629	5.78234	0.016188	Neg.Binomial	0.0168143	0.00364964	0	-0.00364964
AT5G05260	5	1559608	1561802	2195	*	0	0	0	8	3	6	1.89712	14.0729	0.000175856	Neg.Binomial	0.000380024	0	0.00258162	0.00258162
AT5G06170	5	1869791	1871719	1929	*	0	0	0	12	4	6	2.12026	17.9672	2.24749e-05	Neg.Binomial	6.35121e-05	0	0.00380162	0.00380162
AT5G07210	5	2252237	2256018	3782	*	0	0	0	6	5	2	1.67398	9.76565	0.00177803	Neg.Binomial	0.00269244	0	0.00114578	0.00114578
AT5G07570	5	2391581	2396329	4749	*	2	0	0	7	6	6	1.4816	15.465	8.40456e-05	Neg.Binomial	0.000207293	0.00014038	0.00133361	0.00119323
AT5G11180	5	3557238	3561575	4338	*	0	0	0	7	8	5	2.03688	17.447	2.95424e-05	Neg.Binomial	8.05493e-05	0	0.00153681	0.00153681
AT5G11370	5	3627849	3629717	1869	*	0	0	0	6	2	1	1.38629	5.78234	0.0161879	Neg.Binomial	0.0168143	0	0.00160514	0.00160514
AT5G11790	5	3799408	3803216	3809	*	0	0	0	13	0	6	1.99243	7.29656	0.00690869	Neg.Binomial	0.00843053	0	0.00166273	0.00166273
AT5G15685	5	5111820	5113456	1637	*	0	0	0	3	4	5	1.60944	87.3309	0.000730076	QuasiPoisson	0.00125825	0	0.00244349	0.00244349
AT5G17165	5	5643118	5647807	4690	*	1	0	0	12	4	5	1.79176	13.6131	0.000224612	Neg.Binomial	0.000462475	7.10732e-05	0.00149254	0.00142146
AT5G18570	5	6171572	6174944	3373	*	0	0	0	10	1	12	2.15948	11.5139	0.000690763	Neg.Binomial	0.00123313	0	0.00227295	0.00227295
AT5G18933	5	6313387	6314344	958	*	0	0	0	7	2	4	1.67398	9.76542	0.00177824	Neg.Binomial	0.00269244	0	0.00452331	0.00452331
AT5G18937	5	6324012	6325083	1072	*	0	0	0	5	2	3	1.46634	25.0277	0.00747578	QuasiPoisson	0.00893509	0	0.00310945	0.00310945
AT5G19200	5	6458776	6461060	2285	*	0	0	0	4	4	1	1.38629	5.78234	0.016188	Neg.Binomial	0.0168143	0	0.00131291	0.00131291
AT5G21105	5	7172604	7177985	5382	*	0	0	0	38	22	9	3.17805	40.7698	1.71263e-10	Neg.Binomial.W	1.53258e-09	0	0.0042735	0.0042735
AT5G22150	5	7342565	7346061	3497	*	0	1	0	2	5	5	1.32176	7.40971	0.00648729	Neg.Binomial.W	0.00800023	9.53198e-05	0.00114384	0.00104852
AT5G22420	5	7429769	7432825	3057	*	0	0	0	2	4	5	1.54045	30.8921	0.00512978	QuasiPoisson	0.00669183	0	0.00119943	0.00119943
AT5G23120	5	7778017	7780907	2891	*	0	0	0	9	6	2	1.89712	13.5502	0.000232269	Neg.Binomial	0.000472665	0	0.00196011	0.00196011
AT5G23950	5	8082650	8083772	1123	*	0	0	0	1	5	3	1.38629	5.78234	0.016188	Neg.Binomial	0.0168143	0	0.00267142	0.00267142
AT5G24200	5	8202919	8205824	2906	*	0	0	0	12	10	12	2.51231	34.1411	5.12565e-09	Neg.Binomial	3.22334e-08	0	0.00389998	0.00389998
AT5G24270	5	8238428	8243443	5016	*	0	0	0	5	3	6	1.7346	10.8173	0.00100558	Neg.Binomial	0.00161727	0	0.000930356	0.000930356
AT5G24900	5	8563800	8566812	3013	*	0	1	0	17	5	10	2.16905	20.4084	6.25558e-06	Neg.Binomial	2.07362e-05	0.000110632	0.00354021	0.00342958
AT5G24960	5	8599735	8603321	3587	*	0	0	0	19	27	21	3.14988	76.1734	2.59816e-18	Neg.Binomial	5.66723e-17	0	0.00622619	0.00622619
AT5G24990	5	8610313	8611948	1636	*	0	0	0	5	1	9	1.79176	9.33661	0.00224621	Neg.Binomial	0.00330771	0	0.00305623	0.00305623
AT5G25040	5	8621900	8624484	2585	*	0	1	0	6	9	9	1.90954	19.1335	1.21889e-05	Neg.Binomial	3.69907e-05	0.000128949	0.00309478	0.00296583
AT5G25240	5	8746594	8747290	697	*	0	0	0	3	2	6	1.54045	7.72303	0.00545208	Neg.Binomial	0.00686355	0	0.00526064	0.00526064
AT5G25370	5	8803829	8807783	3955	*	1	0	0	5	1	4	1.17865	4.37994	0.0363642	Neg.Binomial	0.0366795	8.42815e-05	0.000842815	0.000758534
AT5G25754	5	8953375	8957339	3965	*	0	1	0	7	3	9	1.70475	17.3665	3.08206e-05	Neg.Binomial.W	8.37072e-05	8.40689e-05	0.00159731	0.00151324
AT5G25970	5	9066278	9068511	2234	*	0	0	0	12	9	1	2.12026	11.2445	0.000798607	Neg.Binomial	0.00136656	0	0.0032826	0.0032826
AT5G26270	5	9206375	9208136	1762	*	0	1	0	12	7	4	1.8718	17.1188	3.51138e-05	Neg.Binomial	9.39058e-05	0.000189179	0.00435112	0.00416194
AT5G26320	5	9238227	9241333	3107	*	0	0	0	4	5	6	1.79176	142.648	0.000281575	QuasiPoisson	0.000556768	0	0.00160927	0.00160927
AT5G26700	5	9308290	9309625	1336	*	0	0	0	4	1	6	1.54045	7.72303	0.00545209	Neg.Binomial	0.00686355	0	0.00274451	0.00274451
AT5G26580	5	9393065	9394102	1038	*	0	0	0	6	4	1	1.54045	7.72127	0.00545741	Neg.Binomial	0.00686355	0	0.00353243	0.00353243
AT5G26770	5	9407647	9410138	2492	*	0	0	0	3	5	5	1.67398	78.1234	0.0009045	QuasiPoisson	0.00153611	0	0.0017389	0.0017389
AT5G26970	5	9486874	9487456	583	*	0	0	0	7	3	3	1.67398	9.76542	0.00177824	Neg.Binomial	0.00269244	0	0.00743282	0.00743282
AT5G27300	5	9620810	9625136	4327	*	1	1	0	13	18	5	2.05412	20.1405	7.19561e-06	Neg.Binomial	2.32525e-05	0.000154071	0.00277328	0.00261921
AT5G27530	5	9717503	9721097	3595	*	0	0	0	9	2	2	1.67398	7.55828	0.00597351	Neg.Binomial	0.00745888	0	0.00120538	0.00120538
AT5G27607	5	9760593	9762087	1495	*	1	0	0	5	3	11	1.70475	11.7853	0.000596987	Neg.Binomial	0.00109946	0.000222965	0.00423634	0.00401338
AT5G27800	5	9842412	9843804	1393	*	0	0	0	5	3	3	1.54045	54.0612	0.00182237	QuasiPoisson	0.00272379	0	0.00263221	0.00263221
AT5G27890	5	9903640	9905921	2282	*	0	0	0	6	3	3	1.60944	8.73309	0.00312486	Neg.Binomial	0.0042684	0	0.00175285	0.00175285
AT5G27960	5	9991685	9992770	1086	*	0	0	0	5	5	0	1.46634	6.52664	0.0106271	Neg.Binomial	0.0120809	0	0.00306937	0.00306937
AT5G28040	5	10035543	10039286	3744	*	2	1	0	11	11	9	1.7346	21.635	3.29772e-06	Neg.Binomial	1.16843e-05	0.000267094	0.00275997	0.00249288
AT5G28190	5	10167850	10170696	2847	*	1	0	0	7	4	1	1.32176	7.74876	0.00537494	Neg.Binomial.W	0.00686355	0.000117082	0.00140499	0.00128791
AT5G28237	5	10207287	10213598	6312	*	1	0	0	49	28	20	3.21888	54.0815	1.9234e-13	Neg.Binomial	2.73987e-12	5.28095e-05	0.00512252	0.00506971
AT5G28410	5	10358184	10359438	1255	*	0	0	0	4	3	3	1.46634	175.194	0.000188263	QuasiPoisson	0.000393436	0	0.00265604	0.00265604
AT5G28550	5	10557722	10559779	2058	*	1	0	0	9	5	6	1.7492	14.7778	0.000120948	Neg.Binomial	0.000288129	0.00016197	0.00323939	0.00307742
AT5G28590	5	10579446	10581559	2114	*	0	0	0	7	7	11	2.23359	23.263	1.41289e-06	Neg.Binomial	5.51222e-06	0	0.00394197	0.00394197
AT5G28690	5	10722695	10725008	2314	*	0	0	0	1	5	10	1.84583	9.16952	0.00246079	Neg.Binomial	0.00354152	0	0.00230481	0.00230481
AT5G28730	5	10779003	10780218	1216	*	0	0	0	8	4	2	1.7346	10.8175	0.00100544	Neg.Binomial	0.00161727	0	0.00383772	0.00383772
AT5G28810	5	10823356	10826646	3291	*	2	1	0	6	3	5	1.04145	5.4824	0.0192088	Neg.Binomial	0.0198928	0.000303859	0.00141801	0.00111415
AT5G28885	5	10896741	10898180	1440	*	0	0	0	2	7	6	1.79176	36.7378	1.35134e-09	Neg.Binomial	9.72408e-09	0	0.00347222	0.00347222
AT5G28950	5	10992505	10993435	931	*	0	0	0	4	2	3	1.38629	46.2587	0.00244135	QuasiPoisson	0.00352808	0	0.00322234	0.00322234
AT5G31412	5	11541463	11543768	2306	*	0	0	0	8	7	7	2.12026	987.411	6.11263e-06	QuasiPoisson	2.04144e-05	0	0.00318011	0.00318011
AT5G32613	5	12263255	12265041	1787	*	0	0	0	3	5	3	1.54045	54.0612	0.00182237	QuasiPoisson	0.00272379	0	0.00205186	0.00205186
AT5G32670	5	12440488	12442289	1802	*	0	0	0	4	5	1	1.46634	6.73823	0.00943683	Neg.Binomial	0.0108875	0	0.0018498	0.0018498
AT5G33390	5	12661708	12663496	1789	*	0	0	0	9	4	4	1.89712	14.073	0.00017585	Neg.Binomial	0.000380024	0	0.00316751	0.00316751
AT5G33806	5	12784839	12787298	2460	*	0	1	0	4	2	3	1.09861	7.15679	0.00746808	Neg.Binomial.W	0.00893509	0.000135501	0.00121951	0.00108401
AT5G34870	5	13185521	13187946	2426	*	0	0	0	3	9	7	1.99243	49.7395	1.75579e-12	Neg.Binomial	2.18847e-11	0	0.00261061	0.00261061
AT5G35230	5	13489978	13491673	1696	*	0	0	0	4	2	5	1.54045	30.8921	0.00512978	QuasiPoisson	0.00669183	0	0.00216195	0.00216195
AT5G35300	5	13518317	13518949	633	*	1	0	0	2	1	6	1.09861	5.74299	0.0165546	Neg.Binomial.W	0.0171696	0.000526593	0.00473934	0.00421274
AT5G35338	5	13549136	13550124	989	*	0	0	0	3	5	4	1.60944	87.3309	0.000730076	QuasiPoisson	0.00125825	0	0.00404449	0.00404449
AT5G35375	5	13592197	13593149	953	*	0	0	0	8	5	3	1.84583	47.7135	4.93289e-12	Neg.Binomial	5.64452e-11	0	0.00559636	0.00559636
AT5G35480	5	13687847	13689596	1750	*	0	0	0	7	4	4	1.79176	11.8873	0.000565181	Neg.Binomial	0.00104364	0	0.00285714	0.00285714
AT5G35610	5	13819506	13820293	788	*	1	0	0	11	2	4	1.60944	8.34536	0.00386673	Neg.Binomial	0.00522046	0.000423012	0.0071912	0.00676819
AT5G35640	5	13834633	13835641	1009	*	0	0	0	15	5	10	2.3979	24.9211	5.97256e-07	Neg.Binomial	2.62192e-06	0	0.0099108	0.0099108
AT5G35695	5	13869120	13869941	822	*	1	0	0	14	4	2	1.7492	11.5568	0.000675031	Neg.Binomial.W	0.00120813	0.000405515	0.0081103	0.00770479
AT5G35917	5	14049123	14051128	2006	*	0	0	0	10	1	2	1.67398	6.05278	0.0138845	Neg.Binomial	0.015531	0	0.00216019	0.00216019
AT5G35920	5	14056437	14056904	468	*	0	0	0	5	5	0	1.46634	6.52664	0.0106271	Neg.Binomial	0.0120809	0	0.00712251	0.00712251
AT5G35926	5	14062676	14066323	3648	*	1	0	0	18	10	8	2.27727	29.2015	6.52296e-08	Neg.Binomial	3.55705e-07	9.13743e-05	0.00328947	0.0031981
AT5G36080	5	14184423	14185277	855	*	1	0	0	8	1	2	1.25276	5.88794	0.015245	Neg.Binomial.W	0.0166389	0.000389864	0.0042885	0.00389864
AT5G36225	5	14263970	14264735	766	*	1	0	0	2	3	7	1.32176	8.05174	0.00454599	Neg.Binomial.W	0.00600681	0.000435161	0.00522193	0.00478677
AT5G36228	5	14271349	14273258	1910	*	0	0	0	9	7	4	2.03688	17.447	2.95424e-05	Neg.Binomial	8.05493e-05	0	0.0034904	0.0034904
AT5G36870	5	14518008	14534060	16053	*	1	1	0	34	27	20	2.82138	81.1183	2.12603e-19	Neg.Binomial	5.49619e-18	4.15291e-05	0.00168193	0.0016404
AT5G38190	5	15234188	15237906	3719	*	1	0	0	4	2	3	1.09861	16.7439	0.0149514	QuasiPoisson	0.0163575	8.96298e-05	0.000806668	0.000717039
AT5G38280	5	15293048	15297611	4564	*	0	0	0	9	4	2	1.79176	10.7419	0.00104738	Neg.Binomial	0.00168063	0	0.00109553	0.00109553
AT5G38540	5	15426556	15430794	4239	*	1	0	0	7	10	7	1.90954	19.1335	1.21889e-05	Neg.Binomial	3.69907e-05	7.86349e-05	0.00188724	0.0018086
AT5G39170	5	15680731	15681325	595	*	0	0	0	7	3	4	1.7346	10.8175	0.00100544	Neg.Binomial	0.00161727	0	0.00784314	0.00784314
AT5G39180	5	15683464	15684471	1008	*	0	0	0	5	0	4	1.38629	5.78234	0.016188	Neg.Binomial	0.0168143	0	0.00297619	0.00297619
AT5G39770	5	15919241	15927549	8309	*	2	0	0	22	14	10	2.28238	34.8016	3.65073e-09	Neg.Binomial	2.40397e-08	8.02343e-05	0.00184539	0.00176515
AT5G41380	5	16561278	16563732	2455	*	0	0	0	4	3	2	1.38629	46.2587	0.00244135	QuasiPoisson	0.00352808	0	0.001222	0.001222
AT5G41660	5	16656708	16658405	1698	*	0	0	0	6	0	4	1.46634	6.04898	0.0139143	Neg.Binomial	0.0155395	0	0.00196309	0.00196309
AT5G42567	5	17018034	17018466	433	*	0	0	0	5	12	10	2.30259	25.6417	4.11054e-07	Neg.Binomial	1.85107e-06	0	0.0207852	0.0207852
AT5G42640	5	17088695	17089597	903	*	0	0	0	3	3	4	1.46634	175.194	0.000188263	QuasiPoisson	0.000393436	0	0.0036914	0.0036914
AT5G42895	5	17196762	17197163	402	*	1	1	0	2	15	11	1.82455	11.244	0.000798789	Neg.Binomial	0.00136656	0.00165837	0.0232172	0.0215589
AT5G42957	5	17233599	17234132	534	*	0	0	0	2	4	3	1.38629	46.2587	0.00244135	QuasiPoisson	0.00352808	0	0.00561798	0.00561798
AT5G43610	5	17518880	17521098	2219	*	0	0	0	6	2	4	1.60944	8.73309	0.00312486	Neg.Binomial	0.0042684	0	0.00180261	0.00180261
AT5G44030	5	17714390	17719723	5334	*	0	0	0	9	8	1	1.94591	11.0981	0.00086415	Neg.Binomial	0.00147476	0	0.00112486	0.00112486
AT5G44495	5	17926302	17926710	409	*	0	1	0	3	9	9	1.79176	17.2775	3.2299e-05	Neg.Binomial.W	8.70451e-05	0.000814996	0.0171149	0.0162999
AT5G44585	5	17984527	17986431	1905	*	0	0	0	10	3	1	1.7346	7.1579	0.00746344	Neg.Binomial	0.00893509	0	0.00244969	0.00244969
AT5G44640	5	18011146	18012882	1737	*	0	0	0	10	3	6	1.99243	16.3111	5.37479e-05	Neg.Binomial	0.00013692	0	0.00364613	0.00364613
AT5G45095	5	18207363	18209052	1690	*	1	0	0	10	2	1	1.38629	8.81764	0.00298332	Neg.Binomial.W	0.00426712	0.000197239	0.0025641	0.00236686
AT5G45180	5	18274179	18276586	2408	*	0	0	0	1	4	5	1.46634	6.73823	0.00943683	Neg.Binomial	0.0108875	0	0.00138427	0.00138427
AT5G45530	5	18454188	18457303	3116	*	0	0	0	7	2	0	1.38629	4.244	0.0393892	Neg.Binomial	0.0393892	0	0.000962773	0.000962773
AT5G46670	5	18938847	18940166	1320	*	0	0	1	4	1	4	1.09861	9.40434	0.00216473	Neg.Binomial	0.00319446	0.000252525	0.00227273	0.0020202
AT5G46871	5	19017942	19018710	769	*	0	0	1	2	9	5	1.55814	15.6327	7.69112e-05	Neg.Binomial.W	0.000190369	0.000433463	0.00693541	0.00650195
AT5G47130	5	19138840	19142284	3445	*	0	0	0	6	3	1	1.46634	14.7546	0.000122448	Neg.Binomial	0.000288555	0	0.000967586	0.000967586
AT5G47260	5	19189411	19192516	3106	*	0	1	1	6	11	13	1.88707	23.0865	1.54872e-06	Neg.Binomial	5.90718e-06	0.000214638	0.00321958	0.00300494
AT5G47280	5	19193157	19195559	2403	*	0	0	0	10	8	3	2.07944	18.593	1.61812e-05	Neg.Binomial	4.72574e-05	0	0.00291303	0.00291303
AT5G48545	5	19675452	19678194	2743	*	1	0	0	12	5	6	1.8718	18.0284	2.17638e-05	Neg.Binomial	6.20047e-05	0.000121521	0.00279499	0.00267347
AT5G48860	5	19811651	19812865	1215	*	1	0	0	4	12	2	1.65823	15.3074	9.13582e-05	Neg.Binomial.W	0.000222965	0.000274348	0.00493827	0.00466392
AT5G51195	5	20803106	20804268	1163	*	0	1	0	4	5	5	1.44692	56.0957	0.00169967	QuasiPoisson	0.00266002	0.000286615	0.00401261	0.003726
AT5G51650	5	20978203	20979249	1047	*	0	0	0	6	1	5	1.60944	8.73309	0.00312486	Neg.Binomial	0.0042684	0	0.00382044	0.00382044
AT5G51760	5	21026805	21029188	2384	*	0	0	0	1	9	10	2.03688	11.3146	0.000769007	Neg.Binomial	0.00132209	0	0.00279642	0.00279642
AT5G52070	5	21161132	21165565	4434	*	0	0	0	13	17	13	2.73003	45.3586	1.64065e-11	Neg.Binomial	1.73679e-10	0	0.0032326	0.0032326
AT5G52090	5	21167432	21169462	2031	*	0	0	0	5	6	2	1.67398	9.76565	0.00177803	Neg.Binomial	0.00269244	0	0.0021336	0.0021336
AT5G52115	5	21174321	21175857	1537	*	0	0	0	21	16	23	3.04452	67.0876	2.597e-16	Neg.Binomial	4.42124e-15	0	0.0130124	0.0130124
AT5G53110	5	21528950	21533159	4210	*	1	1	0	19	17	6	2.19722	24.4183	7.75292e-07	Neg.Binomial	3.31996e-06	0.000158353	0.00332542	0.00316706
AT5G54460	5	22110425	22110949	525	*	0	1	0	4	1	8	1.38629	6.70141	0.00963364	Neg.Binomial	0.0110779	0.000634921	0.00825397	0.00761905
AT5G54720	5	22231448	22232949	1502	*	0	0	0	20	5	7	2.45674	17.4874	2.89218e-05	Neg.Binomial	8.01087e-05	0	0.00710164	0.00710164
AT5G55565	5	22510017	22513588	3572	*	0	1	1	34	26	19	2.79728	73.1473	1.20329e-17	Neg.Binomial	2.33304e-16	0.000186637	0.00737215	0.00718552
AT5G56970	5	23044839	23048292	3454	*	0	0	0	13	6	4	2.15948	17.216	3.33607e-05	Neg.Binomial	8.95607e-05	0	0.00221965	0.00221965
AT5G60945	5	24526245	24526636	392	*	0	0	0	7	6	7	2.03688	802.562	9.23836e-06	QuasiPoisson	2.85326e-05	0	0.0170068	0.0170068
AT5G60964	5	24530572	24530924	353	*	1	0	1	6	2	7	1.28093	14.8969	0.000113548	Neg.Binomial.W	0.000271427	0.00188857	0.0141643	0.0122757
AT5G61470	5	24722870	24723983	1114	*	0	1	0	6	5	0	1.25276	6.90791	0.00858152	Neg.Binomial.W	0.0101181	0.000299222	0.00329144	0.00299222
AT5G62110	5	24942169	24946087	3919	*	1	1	0	28	20	15	2.58022	57.0008	4.35628e-14	Neg.Binomial	6.91065e-13	0.000170111	0.00535851	0.0051884
AT5G63625	5	25470218	25471984	1767	*	0	0	0	5	6	7	1.94591	15.1861	9.74181e-05	Neg.Binomial	0.000234476	0	0.00339559	0.00339559
AT5G63800	5	25530055	25535889	5835	*	0	0	0	11	4	0	1.79176	6.13613	0.0132447	Neg.Binomial	0.014935	0	0.000856898	0.000856898
AT5G64687	5	25858584	25861909	3326	*	1	0	0	24	25	16	2.83321	68.9167	1.02713e-16	Neg.Binomial	1.79234e-15	0.00010022	0.00651433	0.00641411
AT5G65005	5	25967824	25968638	815	*	0	0	1	7	3	1	1.25276	6.753	0.00935904	Neg.Binomial.W	0.0108875	0.000408998	0.00449898	0.00408998
AT5G65685	5	26273034	26278112	5079	*	0	0	0	26	35	30	3.44468	107.708	3.11487e-25	Neg.Binomial	1.35886e-23	0	0.0059723	0.0059723
AT5G66595	5	26581123	26583426	2304	*	1	0	0	24	16	25	2.83321	68.9167	1.02713e-16	Neg.Binomial	1.79234e-15	0.000144676	0.00940394	0.00925926
AT5G67120	5	26787809	26789745	1937	*	0	0	0	11	1	3	1.79176	7.15123	0.00749125	Neg.Binomial	0.00893827	0	0.00258131	0.00258131

## Sheet: SD 6h light vs. 24 h light
	seqnames	start	end	width	strand	X6hlight_1	X6hlight_2	X6hlight_3	X24hlight_1	X24hlight_2	X24hlight_3	log2FC	scaled.deviance	pvalue	model	adj.pval	CT.SignalDensity	TT.SignalDensity	SignalDensityVariation
AT1G01530	1	192634	193670	1037	*	0	1	0	3	6	6	1.50408	9.63635	0.00190764	Neg.Binomial	0.00279219	0.00032144	0.0048216	0.00450016
AT1G03150	1	756414	758678	2265	*	0	0	0	2	4	5	1.54045	30.8921	0.00512978	QuasiPoisson	0.00655611	0	0.00161884	0.00161884
AT1G03200	1	780519	782946	2428	*	0	1	2	33	52	56	3.17805	110.221	8.76429e-26	Neg.Binomial	3.28035e-24	0.000411862	0.0193575	0.0189456
AT1G03810	1	958759	959609	851	*	0	0	0	2	5	6	1.67398	9.76565	0.00177803	Neg.Binomial	0.00264716	0	0.00509205	0.00509205
AT1G04625	1	1287831	1289820	1990	*	0	0	1	18	10	14	2.42037	40.22	2.26912e-10	Neg.Binomial	1.80155e-09	0.000167504	0.00703518	0.00686767
AT1G05035	1	1444983	1446116	1134	*	0	1	2	6	11	13	1.70475	20.5783	5.72419e-06	Neg.Binomial	1.8984e-05	0.000881834	0.00881834	0.00793651
AT1G05783	1	1728658	1729789	1132	*	0	0	2	14	16	13	2.2192	37.9842	7.13204e-10	Neg.Binomial	5.14292e-09	0.000588928	0.012662	0.012073
AT1G06148	1	1874885	1877573	2689	*	0	2	0	25	26	27	2.78501	81.0687	2.18004e-19	Neg.Binomial	5.52745e-18	0.000247924	0.00966902	0.0094211
AT1G07980	1	2473165	2475128	1964	*	0	0	3	5	1	15	1.38629	4.53087	0.0332888	Neg.Binomial	0.0336311	0.000509165	0.00356415	0.00305499
AT1G09260	1	2993381	2993820	440	*	0	0	0	9	5	6	2.03688	17.4565	2.93956e-05	Neg.Binomial	7.95218e-05	0	0.0151515	0.0151515
AT1G10190	1	3343686	3345632	1947	*	0	4	5	16	9	21	1.40691	18.1007	2.09521e-05	Neg.Binomial	5.96679e-05	0.00154083	0.00787536	0.00633453
AT1G10586	1	3496911	3499439	2529	*	0	2	0	23	22	23	2.65324	120.8	4.22723e-28	Neg.Binomial	2.2691e-26	0.000263609	0.0089627	0.00869909
AT1G11593	1	3898002	3898609	608	*	0	1	1	5	4	2	1.02962	11.7902	0.000595431	Neg.Binomial.W	0.00104935	0.00109649	0.0060307	0.00493421
AT1G11785	1	3979823	3981079	1257	*	0	0	0	16	11	6	2.48491	29.2568	6.33938e-08	Neg.Binomial	3.21863e-07	0	0.00875099	0.00875099
AT1G14110	1	4830297	4831915	1619	*	1	0	1	7	7	5	1.4816	52.1434	5.15932e-13	Neg.Binomial.W	6.74147e-12	0.000411777	0.00391188	0.0035001
AT1G14685	1	5042240	5045556	3317	*	0	1	0	5	6	3	1.44692	8.66185	0.00324942	Neg.Binomial	0.00435415	0.000100492	0.00140689	0.0013064
AT1G14800	1	5099572	5102558	2987	*	0	4	1	11	13	9	1.50408	19.2727	1.13315e-05	Neg.Binomial	3.45217e-05	0.000557973	0.00368262	0.00312465
AT1G15670	1	5389952	5391672	1721	*	0	4	1	14	5	9	1.35455	12.1554	0.00048947	Neg.Binomial	0.000882393	0.000968429	0.0054232	0.00445477
AT1G17745	1	6100964	6105347	4384	*	0	1	1	14	11	10	2.02815	28.6987	8.45587e-08	Neg.Binomial	4.18086e-07	0.000152068	0.00266119	0.00250912
AT1G18130	1	6235895	6238799	2905	*	0	0	1	45	28	36	3.3322	114.507	1.009e-26	Neg.Binomial	4.40595e-25	0.000114745	0.0125072	0.0123924
AT1G18975	1	6554683	6557974	3292	*	0	1	0	8	3	3	1.44692	8.66184	0.00324942	Neg.Binomial	0.00435415	0.000101256	0.00141758	0.00131632
AT1G19260	1	6657260	6659569	2310	*	0	1	1	11	4	3	1.43508	8.66053	0.00325176	Neg.Binomial	0.00435415	0.0002886	0.0025974	0.0023088
AT1G20290	1	7025548	7029698	4151	*	0	0	0	8	10	3	2.07944	18.593	1.61812e-05	Neg.Binomial	4.8176e-05	0	0.00168634	0.00168634
AT1G20590	1	7131166	7132465	1300	*	0	0	0	7	3	7	1.89712	14.073	0.00017585	Neg.Binomial	0.000356245	0	0.00435897	0.00435897
AT1G20860	1	7253998	7258952	4955	*	0	4	0	30	32	16	2.44854	48.2143	3.82088e-12	Neg.Binomial	4.00428e-11	0.000269088	0.00524723	0.00497814
AT1G21835	1	7665664	7665936	273	*	0	1	1	2	7	2	1.02962	5.72251	0.0167487	Neg.Binomial	0.0175996	0.002442	0.013431	0.010989
AT1G23670	1	8373239	8375897	2659	*	0	0	0	8	1	3	1.60944	7.248	0.00709799	Neg.Binomial	0.00859633	0	0.00150432	0.00150432
AT1G24380	1	8646056	8647674	1619	*	0	0	0	3	7	3	1.67398	9.76542	0.00177824	Neg.Binomial	0.00264716	0	0.00267655	0.00267655
AT1G24420	1	8656021	8657997	1977	*	0	0	0	4	10	0	1.7346	6.09381	0.0135656	Neg.Binomial	0.0152106	0	0.00236048	0.00236048
AT1G27110	1	9412783	9417604	4822	*	0	0	0	4	2	5	1.54045	30.8921	0.00512978	QuasiPoisson	0.00655611	0	0.000760404	0.000760404
AT1G28230	1	9862041	9864779	2739	*	0	0	0	10	7	6	2.15948	20.9121	4.80854e-06	Neg.Binomial	1.63616e-05	0	0.00279908	0.00279908
AT1G29005	1	10114912	10115749	838	*	0	0	0	4	6	7	1.89712	14.073	0.000175851	Neg.Binomial	0.000356245	0	0.00676213	0.00676213
AT1G29830	1	10441053	10445657	4605	*	0	0	0	5	8	2	1.79176	11.8873	0.000565181	Neg.Binomial	0.000998275	0	0.00108578	0.00108578
AT1G31710	1	11349697	11355587	5891	*	3	0	1	12	12	6	1.5506	17.6171	2.70151e-05	Neg.Binomial	7.42443e-05	0.000226334	0.0016975	0.00147117
AT1G31740	1	11365285	11369839	4555	*	0	1	1	20	22	36	2.78501	63.2279	1.8412e-15	Neg.Binomial	3.21597e-14	0.000146359	0.00570801	0.00556165
AT1G31772	1	11377879	11379734	1856	*	0	0	0	5	5	1	1.54045	7.72303	0.00545208	Neg.Binomial	0.00684559	0	0.00197557	0.00197557
AT1G32225	1	11610114	11610625	512	*	0	1	0	2	6	2	1.17865	6.63034	0.0100256	Neg.Binomial.W	0.0115038	0.000651042	0.00651042	0.00585938
AT1G32270	1	11642593	11645237	2645	*	0	7	4	15	12	20	1.27297	21.4817	3.5722e-06	Neg.Binomial	1.27625e-05	0.00138626	0.00592313	0.00453686
AT1G32337	1	11661815	11662122	308	*	0	1	0	6	6	3	1.50408	13.5423	0.000233252	Neg.Binomial.W	0.000453144	0.00108225	0.0162338	0.0151515
AT1G32720	1	11834902	11836631	1730	*	0	1	4	5	10	4	1.0116	6.79392	0.00914688	Neg.Binomial	0.0107627	0.000963391	0.00366089	0.0026975
AT1G33070	1	11982889	11985299	2411	*	0	0	0	7	20	15	2.70805	32.6742	1.08971e-08	Neg.Binomial	6.0318e-08	0	0.00580672	0.00580672
AT1G33080	1	11985650	11990520	4871	*	0	0	0	10	13	21	2.75154	41.8603	9.8033e-11	Neg.Binomial	8.46747e-10	0	0.00301102	0.00301102
AT1G33600	1	12180483	12184528	4046	*	0	1	2	12	6	6	1.50408	14.4545	0.000143585	Neg.Binomial	0.000300954	0.000247158	0.00197726	0.0017301
AT1G33790	1	12256474	12260638	4165	*	0	0	1	5	1	8	1.44692	8.80917	0.0029972	Neg.Binomial.W	0.00420678	8.0032e-05	0.00112045	0.00104042
AT1G33870	1	12301325	12303330	2006	*	0	0	0	11	0	14	2.23359	23.263	1.4129e-06	Neg.Binomial	5.58333e-06	0	0.0041542	0.0041542
AT1G33930	1	12323474	12327311	3838	*	0	0	0	13	5	1	1.99243	8.88445	0.0028761	Neg.Binomial	0.00407318	0	0.00165017	0.00165017
AT1G33950	1	12332834	12340409	7576	*	0	0	0	43	33	34	3.62878	1121.4	7.36236e-246	Neg.Binomial	1.4467e-243	0	0.00483985	0.00483985
AT1G33960	1	12346138	12348733	2596	*	0	0	0	4	5	2	1.54045	30.8921	0.00512978	QuasiPoisson	0.00655611	0	0.00141243	0.00141243
AT1G34015	1	12361832	12363493	1662	*	1	0	3	10	14	10	1.66501	19.0382	1.28128e-05	Neg.Binomial	3.84385e-05	0.000802246	0.00681909	0.00601685
AT1G34170	1	12443547	12446764	3218	*	0	3	0	14	22	24	2.35138	21.2283	4.07693e-06	Neg.Binomial	1.41791e-05	0.000310752	0.00621504	0.00590429
AT1G34310	1	12508548	12511520	2973	*	0	6	6	15	19	17	1.28093	23.3994	1.3162e-06	Neg.Binomial	5.31593e-06	0.00134544	0.00571813	0.00437269
AT1G34315	1	12514106	12516521	2416	*	0	0	0	1	8	5	1.7346	9.56368	0.00198464	Neg.Binomial	0.00288876	0	0.00193157	0.00193157
AT1G34390	1	12556005	12559082	3078	*	1	5	5	28	28	35	2.11296	71.6377	2.58568e-17	Neg.Binomial	5.08087e-16	0.00119125	0.00985488	0.00866363
AT1G34410	1	12577722	12580824	3103	*	0	2	4	18	34	16	2.06546	32.5687	1.15052e-08	Neg.Binomial	6.32384e-08	0.000644538	0.00730476	0.00666022
AT1G34440	1	12591348	12593579	2232	*	0	2	1	11	27	25	2.3979	37.3658	9.79241e-10	Neg.Binomial	6.87217e-09	0.000448029	0.0094086	0.00896057
AT1G34460	1	12595110	12602379	7270	*	0	2	2	10	13	11	1.66501	22.4386	2.16965e-06	Neg.Binomial	8.12069e-06	0.000183402	0.00155892	0.00137552
AT1G34580	1	12660497	12663870	3374	*	0	0	0	3	4	9	1.84583	12.973	0.000316022	Neg.Binomial	0.000595667	0	0.00158072	0.00158072
AT1G34790	1	12763902	12765686	1785	*	0	0	0	1	4	4	1.38629	5.78234	0.016188	Neg.Binomial	0.0170559	0	0.00168067	0.00168067
AT1G35030	1	12808246	12809481	1236	*	1	0	0	2	5	5	1.32176	8.95782	0.00276285	Neg.Binomial.W	0.00391985	0.000269687	0.00323625	0.00296656
AT1G35150	1	12864158	12866238	2081	*	0	1	0	4	6	5	1.50408	11.4957	0.000697578	Neg.Binomial.W	0.00118936	0.000160179	0.00240269	0.00224251
AT1G35215	1	12902718	12906171	3454	*	0	4	4	19	30	32	2.03292	58.4182	2.11916e-14	Neg.Binomial	3.33132e-13	0.000772052	0.00781702	0.00704497
AT1G35240	1	12927303	12930523	3221	*	0	2	3	28	18	9	1.981	22.8166	1.78222e-06	Neg.Binomial	6.89548e-06	0.000517438	0.00569181	0.00517438
AT1G35242	1	12930980	12931555	576	*	1	0	0	2	1	9	1.32176	12.6579	0.000373977	Neg.Binomial.W	0.000698209	0.000578704	0.00694444	0.00636574
AT1G35250	1	12932024	12934656	2633	*	0	1	0	6	8	13	2.0149	23.4807	1.2617e-06	Neg.Binomial	5.13832e-06	0.000126598	0.00341815	0.00329156
AT1G35320	1	12958841	12962853	4013	*	0	0	0	11	17	21	2.85263	52.9606	3.40314e-13	Neg.Binomial	4.61184e-12	0	0.00407011	0.00407011
AT1G35490	1	13061549	13063455	1907	*	0	0	0	0	5	7	1.60944	6.68748	0.00970924	Neg.Binomial	0.0112227	0	0.00209754	0.00209754
AT1G35520	1	13082819	13085830	3012	*	0	2	0	9	24	14	2.30259	28.5557	9.10432e-08	Neg.Binomial	4.4725e-07	0.000221337	0.00520142	0.00498008
AT1G35540	1	13108634	13111700	3067	*	0	1	5	21	18	19	1.91365	14.4933	0.000140656	Neg.Binomial	0.000297348	0.000652103	0.00630366	0.00565156
AT1G35614	1	13148592	13149559	968	*	0	1	1	4	9	5	1.43508	10.587	0.00113888	Neg.Binomial	0.00179391	0.000688705	0.00619835	0.00550964
AT1G35710	1	13220471	13224681	4211	*	0	0	1	2	4	3	1.09861	16.7439	0.0149514	QuasiPoisson	0.0162094	7.91578e-05	0.00071242	0.000633262
AT1G35895	1	13346878	13354225	7348	*	0	1	1	31	32	20	2.84491	87.4185	8.78266e-21	Neg.Binomial	2.55673e-19	9.07276e-05	0.0037652	0.00367447
AT1G36000	1	13422554	13423028	475	*	0	0	0	4	4	1	1.38629	5.78234	0.016188	Neg.Binomial	0.0170559	0	0.00631579	0.00631579
AT1G36078	1	13481665	13482785	1121	*	0	2	0	6	6	4	1.335	8.70754	0.00316896	Neg.Binomial	0.0042871	0.000594707	0.00475766	0.00416295
AT1G36150	1	13528257	13529470	1214	*	0	0	0	2	7	7	1.84583	36.2622	1.72474e-09	Neg.Binomial	1.1297e-08	0	0.00439319	0.00439319
AT1G36180	1	13545965	13558600	12636	*	0	2	0	33	11	22	2.62467	33.6041	6.75517e-09	Neg.Binomial	3.84751e-08	5.27593e-05	0.00174106	0.0016883
AT1G36340	1	13683663	13685066	1404	*	0	0	0	10	10	18	2.61496	39.0928	4.04122e-10	Neg.Binomial	3.08391e-09	0	0.00902184	0.00902184
AT1G36510	1	13761926	13764265	2340	*	0	1	1	2	7	7	1.335	15.68	7.50128e-05	Neg.Binomial.W	0.000176	0.0002849	0.0022792	0.0019943
AT1G36580	1	13816459	13818556	2098	*	1	0	0	8	5	2	1.50408	9.91507	0.00163931	Neg.Binomial.W	0.00249709	0.000158881	0.00238322	0.00222434
AT1G36622	1	13835620	13836954	1335	*	0	0	1	6	6	4	1.55814	10.6311	0.00111203	Neg.Binomial	0.00176122	0.000249688	0.00399501	0.00374532
AT1G36675	1	13867568	13869490	1923	*	0	2	2	17	7	15	1.79176	24.8092	6.32961e-07	Neg.Binomial	2.71862e-06	0.000693361	0.00676027	0.00606691
AT1G36920	1	13982995	13984424	1430	*	0	1	0	3	4	2	1.09861	16.7439	0.0149514	QuasiPoisson	0.0162094	0.0002331	0.0020979	0.0018648
AT1G36925	1	13986436	13987289	854	*	0	0	0	1	11	3	1.79176	7.15123	0.00749125	Neg.Binomial	0.00897579	0	0.0058548	0.0058548
AT1G36940	1	14003819	14005502	1684	*	0	0	1	8	5	5	1.65823	35.0513	3.21136e-09	Neg.Binomial	1.92682e-08	0.000197941	0.00356295	0.003365
AT1G36950	1	14009673	14010822	1150	*	0	1	1	14	11	13	2.10413	32.9892	9.26726e-09	Neg.Binomial	5.2029e-08	0.00057971	0.0110145	0.0104348
AT1G36970	1	14016385	14018356	1972	*	0	2	5	11	5	13	1.16315	10.7673	0.00103312	Neg.Binomial	0.00167775	0.00118323	0.00490196	0.00371873
AT1G37020	1	14046735	14049742	3008	*	0	1	0	4	4	4	1.32176	54.2621	0.00180967	QuasiPoisson	0.00267181	0.000110816	0.00132979	0.00121897
AT1G37113	1	14136413	14138703	2291	*	0	2	1	4	5	14	1.46634	9.37135	0.00220403	Neg.Binomial	0.00317865	0.000436491	0.00334643	0.00290994
AT1G38790	1	14543277	14544528	1252	*	2	1	0	6	4	5	1.09861	6.27898	0.0122179	Neg.Binomial	0.0138375	0.000798722	0.00399361	0.00319489
AT1G39070	1	14733525	14745983	12459	*	0	0	0	9	7	6	2.12026	19.7483	8.83415e-06	Neg.Binomial	2.74455e-05	0	0.000588597	0.000588597
AT1G40086	1	14930278	14932360	2083	*	0	0	0	3	3	4	1.46634	175.194	0.000188263	QuasiPoisson	0.000372732	0	0.00160026	0.00160026
AT1G40087	1	14999615	15001868	2254	*	0	1	1	5	8	1	1.22378	6.34606	0.0117642	Neg.Binomial.W	0.0133816	0.00029577	0.00207039	0.00177462
AT1G40104	1	15081952	15085893	3942	*	1	0	2	12	6	7	1.54045	15.4461	8.48939e-05	Neg.Binomial	0.000194538	0.000253678	0.00211399	0.00186031
AT1G40390	1	15432576	15434674	2099	*	0	2	1	3	3	11	1.20397	5.85632	0.0155212	Neg.Binomial	0.0167808	0.000476417	0.0026997	0.00222328
AT1G41820	1	15582423	15585143	2721	*	0	0	0	2	3	5	1.46634	51.5712	6.90483e-13	Neg.Binomial.W	8.04483e-12	0	0.00122504	0.00122504
AT1G41920	1	15680978	15684487	3510	*	1	3	7	21	19	9	1.49393	15.7094	7.3856e-05	Neg.Binomial	0.000174852	0.00104463	0.00465337	0.00360874
AT1G42470	1	15926676	15935529	8854	*	0	0	0	8	4	4	1.84583	12.973	0.000316022	Neg.Binomial	0.000595667	0	0.000602364	0.000602364
AT1G42525	1	15966381	15968239	1859	*	0	0	1	9	5	12	1.981	21.3717	3.78309e-06	Neg.Binomial	1.32746e-05	0.000179308	0.004662	0.0044827
AT1G43160	1	16263805	16264945	1141	*	0	0	0	2	5	4	1.54045	30.8921	0.00512978	QuasiPoisson	0.00655611	0	0.00321356	0.00321356
AT1G43330	1	16359029	16360023	995	*	0	1	0	3	9	14	1.981	14.9079	0.000112889	Neg.Binomial	0.000248544	0.000335008	0.00871022	0.00837521
AT1G43780	1	16563811	16567399	3589	*	0	0	0	26	15	18	3.02852	235.355	4.05091e-53	Neg.Binomial	3.98002e-51	0	0.00547971	0.00547971
AT1G43950	1	16672582	16673952	1371	*	0	3	5	13	14	10	1.29098	10.4434	0.00123091	Neg.Binomial	0.00192345	0.00194505	0.00899587	0.00705081
AT1G44542	1	16864831	16866787	1957	*	0	0	0	1	7	9	1.89712	10.748	0.00104391	Neg.Binomial	0.00169044	0	0.00289559	0.00289559
AT1G44575	1	16870221	16873427	3207	*	0	1	0	12	25	16	2.63906	45.061	1.90987e-11	Neg.Binomial	1.72547e-10	0.000103939	0.00550878	0.00540484
AT1G44608	1	16875092	16876549	1458	*	0	0	0	4	1	4	1.38629	5.78234	0.016188	Neg.Binomial	0.0170559	0	0.00205761	0.00205761
AT1G44980	1	17004256	17005923	1668	*	0	0	0	17	14	11	2.70805	44.0981	3.1232e-11	Neg.Binomial	2.78958e-10	0	0.00839329	0.00839329
AT1G45000	1	17009051	17011929	2879	*	0	0	0	1	7	4	1.60944	8.73309	0.00312486	Neg.Binomial	0.00424937	0	0.00138937	0.00138937
AT1G45221	1	17139448	17140012	565	*	0	0	0	8	11	6	2.23359	23.2621	1.41359e-06	Neg.Binomial	5.58333e-06	0	0.0147493	0.0147493
AT1G45223	1	17141192	17141771	580	*	0	1	5	12	12	8	1.35812	16.4127	5.09436e-05	Neg.Binomial	0.000127116	0.00344828	0.0183908	0.0149425
AT1G46696	1	17261860	17264183	2324	*	0	3	1	6	7	9	1.27297	16.7821	0.0148944	QuasiPoisson	0.0162094	0.000573723	0.00315548	0.00258176
AT1G47265	1	17324318	17324911	594	*	0	0	0	11	1	3	1.79176	7.15123	0.00749125	Neg.Binomial	0.00897579	0	0.00841751	0.00841751
AT1G47280	1	17331972	17334412	2441	*	0	2	2	44	24	36	2.72692	78.3056	8.82709e-19	Neg.Binomial	2.10245e-17	0.000546224	0.0142018	0.0136556
AT1G47480	1	17417492	17419442	1951	*	0	0	0	7	6	0	1.67398	7.12714	0.00759257	Neg.Binomial	0.00908334	0	0.00222108	0.00222108
AT1G47497	1	17431009	17432401	1393	*	0	1	2	7	17	14	1.92181	26.8112	2.24328e-07	Neg.Binomial	1.04954e-06	0.000717875	0.00909308	0.00837521
AT1G47765	1	17574906	17576092	1187	*	1	0	2	8	11	11	1.70475	20.5783	5.72418e-06	Neg.Binomial	1.8984e-05	0.00084246	0.0084246	0.00758214
AT1G47940	1	17668285	17669713	1429	*	0	1	0	6	3	6	1.50408	11.0095	0.000906462	Neg.Binomial.W	0.00148743	0.000233263	0.00349895	0.00326569
AT1G47960	1	17681157	17683719	2563	*	1	2	1	6	4	16	1.8718	10.6684	0.0010898	Neg.Binomial	0.00174812	0.000520224	0.00338145	0.00286123
AT1G48095	1	17760142	17761998	1857	*	0	0	0	4	5	5	1.7346	649.283	3.19901e-143	Neg.Binomial	3.59204e-141	0	0.00251301	0.00251301
AT1G48725	1	18019274	18020642	1369	*	1	0	3	10	5	8	1.31219	11.642	0.0006448	Neg.Binomial	0.00111387	0.000973947	0.00560019	0.00462625
AT1G48820	1	18055229	18059521	4293	*	0	0	1	8	5	3	1.55814	10.6284	0.00111365	Neg.Binomial	0.00176122	7.76458e-05	0.00124233	0.00116469
AT1G49005	1	18128524	18131522	2999	*	0	2	0	12	4	17	1.97408	16.0344	6.22016e-05	Neg.Binomial	0.000149971	0.000222296	0.00366789	0.00344559
AT1G49500	1	18320490	18322505	2016	*	0	0	4	32	34	21	2.5539	78.6581	7.38436e-19	Neg.Binomial	1.81378e-17	0.000661376	0.0143849	0.0137235
AT1G49670	1	18380804	18386146	5343	*	0	0	1	8	7	3	1.65823	12.6739	0.000370802	Neg.Binomial	0.00069393	6.23869e-05	0.00112296	0.00106058
AT1G49800	1	18438012	18439115	1104	*	0	0	0	1	4	5	1.46634	6.73823	0.00943683	Neg.Binomial	0.01094	0	0.00301932	0.00301932
AT1G50050	1	18546086	18549046	2961	*	0	1	0	8	1	7	1.55814	9.93028	0.00162581	Neg.Binomial.W	0.00248617	0.000112575	0.00180119	0.00168862
AT1G50060	1	18551121	18552660	1540	*	1	1	0	3	9	7	1.4816	19.8579	8.34193e-06	Neg.Binomial.W	2.6227e-05	0.0004329	0.00411255	0.00367965
AT1G51820	1	19237219	19241965	4747	*	0	0	0	6	5	0	1.54045	6.65816	0.00987028	Neg.Binomial	0.0113588	0	0.000772418	0.000772418
AT1G52603	1	19595751	19596295	545	*	0	0	1	4	3	2	1.09861	16.7439	0.0149514	QuasiPoisson	0.0162094	0.000611621	0.00550459	0.00489297
AT1G52940	1	19716402	19723725	7324	*	0	0	1	18	26	13	2.70805	51.361	7.68502e-13	Neg.Binomial	8.62918e-12	4.55125e-05	0.00259421	0.0025487
AT1G52950	1	19725483	19728035	2553	*	0	2	1	7	11	10	1.64223	18.4933	1.70504e-05	Neg.Binomial	4.97511e-05	0.000391696	0.00365583	0.00326413
AT1G52970	1	19736482	19737083	602	*	0	0	2	8	4	5	1.38629	10.736	0.00105069	Neg.Binomial	0.0016923	0.00110742	0.00941307	0.00830565
AT1G52990	1	19740400	19743449	3050	*	0	0	3	13	19	9	1.99243	30.367	3.57551e-08	Neg.Binomial	1.88614e-07	0.000327869	0.00448087	0.00415301
AT1G53640	1	20020885	20025541	4657	*	0	3	0	5	10	7	1.42712	7.82335	0.00515755	Neg.Binomial	0.0065809	0.000214731	0.00157469	0.00135996
AT1G53655	1	20032703	20033724	1022	*	0	0	0	8	6	15	2.36712	25.2684	4.98816e-07	Neg.Binomial	2.20264e-06	0	0.00945858	0.00945858
AT1G54000	1	20154154	20156520	2367	*	0	0	0	10	2	7	1.99243	14.0033	0.000182489	Neg.Binomial	0.000366408	0	0.00267568	0.00267568
AT1G54720	1	20422831	20423754	924	*	0	2	0	4	8	8	1.52606	12.5382	0.000398715	Neg.Binomial	0.000733934	0.000721501	0.00721501	0.00649351
AT1G54775	1	20437784	20438014	231	*	0	0	0	6	7	4	1.89712	14.073	0.00017585	Neg.Binomial	0.000356245	0	0.024531	0.024531
AT1G54950	1	20488088	20491291	3204	*	0	1	0	20	12	14	2.50553	45.1079	1.86469e-11	Neg.Binomial	1.70424e-10	0.000104037	0.00478568	0.00468165
AT1G55120	1	20566030	20569322	3293	*	0	0	1	7	10	8	1.94591	20.2481	6.80199e-06	Neg.Binomial	2.16865e-05	0.000101225	0.00253062	0.0024294
AT1G56080	1	20974161	20976372	2212	*	0	1	0	8	1	3	1.32176	6.99203	0.00818734	Neg.Binomial.W	0.00976517	0.000150693	0.00180832	0.00165763
AT1G56510	1	21167565	21173632	6068	*	0	0	0	16	5	20	2.68558	24.7619	6.48681e-07	Neg.Binomial	2.74994e-06	0	0.00225225	0.00225225
AT1G56530	1	21179237	21180888	1652	*	0	0	0	4	6	7	1.89712	14.073	0.000175851	Neg.Binomial	0.000356245	0	0.00343019	0.00343019
AT1G57777	1	21401235	21401798	564	*	0	0	0	8	5	12	2.23359	23.263	1.41289e-06	Neg.Binomial	5.58333e-06	0	0.0147754	0.0147754
AT1G58242	1	21581964	21582370	407	*	0	0	0	9	1	1	1.54045	4.81188	0.0282642	Neg.Binomial	0.0286654	0	0.00900901	0.00900901
AT1G58260	1	21605752	21607995	2244	*	0	1	0	5	13	2	1.7492	11.7354	0.000613218	Neg.Binomial.W	0.00107109	0.000148544	0.00297089	0.00282234
AT1G58300	1	21627758	21630118	2361	*	0	0	1	6	0	4	1.17865	4.53724	0.033165	Neg.Binomial	0.0335492	0.000141183	0.00141183	0.00127065
AT1G58520	1	21729913	21738808	8896	*	0	2	6	21	22	24	1.8506	47.9321	4.41236e-12	Neg.Binomial	4.50404e-11	0.00029976	0.00251049	0.00221073
AT1G58525	1	21729913	21731344	1432	*	0	1	2	16	13	19	2.14007	40.6583	1.81318e-10	Neg.Binomial	1.50017e-09	0.000698324	0.0111732	0.0104749
AT1G58602	1	21746354	21766048	19695	*	4	15	28	85	103	121	1.88319	27.3714	1.67893e-07	Neg.Binomial	7.99782e-07	0.000795464	0.00522975	0.00443429
AT1G59780	1	21993220	21999632	6413	*	0	0	0	12	27	24	3.09104	52.1159	5.23193e-13	Neg.Binomial	6.74147e-12	0	0.0032746	0.0032746
AT1G59835	1	22024945	22025421	477	*	0	0	0	7	6	4	1.89712	14.073	0.00017585	Neg.Binomial	0.000356245	0	0.0118798	0.0118798
AT1G59930	1	22060924	22061516	593	*	0	0	4	6	7	11	1.34993	12.5594	0.000394213	Neg.Binomial	0.000732509	0.00224845	0.0134907	0.0112423
AT1G59980	1	22080689	22086845	6157	*	0	0	0	11	7	12	2.3979	29.2544	6.34717e-08	Neg.Binomial	3.21863e-07	0	0.00162417	0.00162417
AT1G61200	1	22562811	22563577	767	*	0	0	1	4	0	7	1.25276	6.47115	0.010964	Neg.Binomial.W	0.0125075	0.000434594	0.00478053	0.00434594
AT1G62540	1	23151634	23155728	4095	*	0	0	1	22	18	16	2.69124	57.5413	3.3095e-14	Neg.Binomial	5.00243e-13	8.14001e-05	0.0045584	0.004477
AT1G62560	1	23159734	23162881	3148	*	0	0	0	5	3	2	1.46634	51.5712	6.90483e-13	Neg.Binomial.W	8.04483e-12	0	0.00105887	0.00105887
AT1G62580	1	23173286	23176931	3646	*	0	1	0	14	14	16	2.46385	42.659	6.5163e-11	Neg.Binomial	5.75484e-10	9.14244e-05	0.00402267	0.00393125
AT1G62895	1	23295989	23296858	870	*	0	2	2	8	9	10	1.45529	15.3996	8.7009e-05	Neg.Binomial	0.000197656	0.00153257	0.0103448	0.00881226
AT1G63410	1	23510075	23512088	2014	*	0	1	1	8	2	3	1.16315	9.53825	0.00201234	Neg.Binomial.W	0.00291826	0.000331016	0.00215161	0.00182059
AT1G63540	1	23566958	23569495	2538	*	0	6	6	12	15	12	1.02962	13.317	0.000263013	Neg.Binomial	0.000506687	0.00157604	0.00512214	0.0035461
AT1G63870	1	23707131	23711944	4814	*	0	1	0	53	56	49	3.69511	224.035	1.19194e-50	Neg.Binomial	1.04096e-48	6.92425e-05	0.0109403	0.0108711
AT1G64340	1	23878066	23881073	3008	*	0	0	0	4	16	11	2.42775	21.1032	4.35207e-06	Neg.Binomial	1.50693e-05	0	0.00343528	0.00343528
AT1G64790	1	24064822	24083428	18607	*	0	2	0	7	8	6	1.56862	16.8732	3.99629e-05	Neg.Binomial	0.000104703	3.58288e-05	0.000376203	0.000340374
AT1G64795	1	24082579	24082848	270	*	0	1	0	2	2	5	1.09861	5.43204	0.0197706	Neg.Binomial.W	0.0205009	0.00123457	0.0111111	0.00987654
AT1G65960	1	24551807	24557730	5924	*	0	4	1	30	11	18	2.04769	25.1767	5.23111e-07	Neg.Binomial	2.28425e-06	0.000281341	0.00331983	0.00303849
AT1G65985	1	24562398	24568966	6569	*	0	0	2	6	23	18	2.30259	21.9089	2.85905e-06	Neg.Binomial	1.02613e-05	0.000101487	0.00238494	0.00228345
AT1G66235	1	24682907	24683996	1090	*	0	0	0	5	1	6	1.60944	8.73309	0.00312486	Neg.Binomial	0.00424937	0	0.00366972	0.00366972
AT1G67390	1	25244690	25247343	2654	*	0	0	0	1	7	5	1.67398	27.3863	1.66611e-07	Neg.Binomial.W	7.98513e-07	0	0.00163276	0.00163276
AT1G67450	1	25266163	25267359	1197	*	0	1	0	4	3	8	1.50408	9.63635	0.00190764	Neg.Binomial	0.00279219	0.000278474	0.00417711	0.00389864
AT1G69940	1	26343275	26345058	1784	*	0	1	0	1	5	4	1.17865	6.20538	0.0127362	Neg.Binomial.W	0.0143832	0.000186846	0.00186846	0.00168161
AT1G70790	1	26699321	26702544	3224	*	0	0	0	3	2	5	1.46634	25.0277	0.00747578	QuasiPoisson	0.00897579	0	0.00103391	0.00103391
AT1G71320	1	26882485	26883818	1334	*	0	2	0	7	9	4	1.52606	12.5399	0.000398353	Neg.Binomial	0.000733934	0.00049975	0.0049975	0.00449775
AT1G75090	1	28187447	28189765	2319	*	0	0	0	5	12	5	2.12026	18.5063	1.69342e-05	Neg.Binomial	4.97511e-05	0	0.00316228	0.00316228
AT1G75920	1	28504041	28507168	3128	*	0	0	0	11	13	15	2.63906	40.3395	2.13445e-10	Neg.Binomial	1.72937e-09	0	0.00415601	0.00415601
AT1G76190	1	28592059	28592820	762	*	0	0	0	3	1	5	1.38629	5.78234	0.016188	Neg.Binomial	0.0170559	0	0.00393701	0.00393701
AT1G76780	1	28814434	28822256	7823	*	0	0	1	9	16	22	2.52573	36.8673	1.26447e-09	Neg.Binomial	8.56786e-09	4.26094e-05	0.00200264	0.00196003
AT1G76990	1	28932119	28936371	4253	*	0	0	1	6	10	17	2.19722	23.6782	1.13863e-06	Neg.Binomial	4.73525e-06	7.8376e-05	0.00258641	0.00250803
AT1G77960	1	29310021	29313571	3551	*	0	0	2	7	9	8	1.6864	16.6239	4.55733e-05	Neg.Binomial	0.000115924	0.000187741	0.00225289	0.00206515
AT1G77990	1	29317767	29323352	5586	*	0	1	2	10	9	7	1.57554	63.6702	1.47091e-15	Neg.Binomial	2.68868e-14	0.000179019	0.0015515	0.00137248
AT1G79150	1	29772510	29778016	5507	*	0	0	1	13	6	9	2.04769	40.3197	2.15621e-10	Neg.Binomial	1.72937e-09	6.0529e-05	0.00169481	0.00163428
AT1G80960	1	30415123	30419047	3925	*	0	0	0	2	2	5	1.38629	5.78234	0.016188	Neg.Binomial	0.0170559	0	0.000764331	0.000764331
AT2G01008	2	1025	3173	2149	*	4	2	1	8	7	5	1.04982	6.52679	0.0106262	Neg.Binomial	0.0121408	0.00108578	0.00310222	0.00201644
AT2G01280	2	145676	149394	3719	*	0	0	0	5	2	6	1.67398	9.76565	0.00177803	Neg.Binomial	0.00264716	0	0.00116519	0.00116519
AT2G01310	2	152298	152827	530	*	0	0	0	4	3	2	1.38629	46.2587	0.00244135	QuasiPoisson	0.00348258	0	0.00566038	0.00566038
AT2G01450	2	199491	203126	3636	*	0	0	0	7	20	23	2.87168	31.5466	1.9471e-08	Neg.Binomial	1.04823e-07	0	0.00458379	0.00458379
AT2G01660	2	290573	292688	2116	*	0	2	0	6	6	5	1.38629	73.1693	1.18995e-17	Neg.Binomial	2.3982e-16	0.00031506	0.00267801	0.00236295
AT2G01880	2	391421	394184	2764	*	0	0	0	2	3	6	1.54045	7.72303	0.00545208	Neg.Binomial	0.00684559	0	0.00132658	0.00132658
AT2G01900	2	405762	409203	3442	*	0	0	1	5	2	10	1.60944	10.1372	0.00145307	Neg.Binomial.W	0.00224826	9.68429e-05	0.00164633	0.00154949
AT2G01918	2	424060	425810	1751	*	0	4	0	14	9	10	1.63761	21.4036	3.72081e-06	Neg.Binomial	1.31737e-05	0.00076147	0.00628212	0.00552065
AT2G01960	2	450379	451910	1532	*	0	0	0	14	4	6	2.19722	16.5999	4.61538e-05	Neg.Binomial	0.000116737	0	0.00522193	0.00522193
AT2G02103	2	530241	531636	1396	*	0	4	4	15	16	34	1.82161	23.3955	1.31884e-06	Neg.Binomial	5.31593e-06	0.00191022	0.0155205	0.0136103
AT2G02280	2	600491	601439	949	*	0	0	0	1	1	8	1.46634	4.69423	0.030264	Neg.Binomial	0.030654	0	0.00351247	0.00351247
AT2G02490	2	667041	668284	1244	*	0	1	3	4	7	10	1.23214	11.5514	0.000676985	Neg.Binomial.W	0.00115676	0.00107181	0.00562701	0.0045552
AT2G02498	2	669760	670204	445	*	0	0	0	1	3	9	1.67398	7.18599	0.00734749	Neg.Binomial	0.00885756	0	0.00973783	0.00973783
AT2G02520	2	676771	678145	1375	*	0	0	0	5	8	10	2.15948	20.9121	4.80855e-06	Neg.Binomial	1.63616e-05	0	0.00557576	0.00557576
AT2G02635	2	725076	731178	6103	*	0	4	1	33	24	31	2.43142	81.6569	1.61886e-19	Neg.Binomial	4.24142e-18	0.00027309	0.00480638	0.00453329
AT2G02800	2	795515	799591	4077	*	0	0	1	4	1	6	1.25276	7.88304	0.00499005	Neg.Binomial.W	0.00649367	8.17595e-05	0.000899354	0.000817595
AT2G03260	2	987934	992332	4399	*	0	3	0	6	4	4	1.04145	4.4973	0.0339483	Neg.Binomial	0.0342534	0.000227324	0.00106085	0.000833523
AT2G03330	2	1008460	1014122	5663	*	0	7	6	21	28	14	1.41707	21.2918	3.94411e-06	Neg.Binomial	1.37781e-05	0.000765201	0.00370828	0.00294308
AT2G03370	2	1024643	1027132	2490	*	0	0	0	2	5	4	1.54045	30.8921	0.00512978	QuasiPoisson	0.00655611	0	0.00147256	0.00147256
AT2G03750	2	1147774	1149261	1488	*	0	0	0	4	0	5	1.38629	5.78234	0.016188	Neg.Binomial	0.0170559	0	0.00201613	0.00201613
AT2G03821	2	1167303	1168206	904	*	0	0	0	6	9	9	2.19722	22.0839	2.60995e-06	Neg.Binomial	9.41023e-06	0	0.00884956	0.00884956
AT2G03930	2	1204920	1206249	1330	*	0	1	0	30	34	41	3.29584	120.752	4.33034e-28	Neg.Binomial	2.2691e-26	0.000250627	0.0263158	0.0260652
AT2G03931	2	1214428	1214843	416	*	0	0	2	5	14	4	1.64866	10.5624	0.00115414	Neg.Binomial	0.00181431	0.00160256	0.0184295	0.0168269
AT2G03933	2	1217531	1218043	513	*	0	0	0	5	1	3	1.38629	5.78234	0.016188	Neg.Binomial	0.0170559	0	0.00584795	0.00584795
AT2G03936	2	1221111	1221522	412	*	0	0	0	0	7	2	1.38629	4.244	0.0393892	Neg.Binomial	0.0395401	0	0.00728155	0.00728155
AT2G03937	2	1224349	1224850	502	*	0	0	0	8	4	9	2.07944	18.593	1.61813e-05	Neg.Binomial	4.8176e-05	0	0.0139442	0.0139442
AT2G03965	2	1251510	1252989	1480	*	0	0	1	5	16	9	2.11021	19.948	7.95771e-06	Neg.Binomial	2.51195e-05	0.000225225	0.00675676	0.00653153
AT2G03980	2	1259058	1262740	3683	*	1	0	0	4	5	7	1.55814	10.6311	0.00111203	Neg.Binomial	0.00176122	9.05059e-05	0.00144809	0.00135759
AT2G04031	2	1304160	1304783	624	*	0	0	0	3	8	7	1.94591	15.1861	9.7418e-05	Neg.Binomial	0.000216914	0	0.00961538	0.00961538
AT2G04037	2	1305560	1306148	589	*	0	0	1	2	4	3	1.09861	16.7439	0.0149514	QuasiPoisson	0.0162094	0.000565931	0.00509338	0.00452745
AT2G04060	2	1342137	1345164	3028	*	1	2	2	12	16	14	2.12823	33.3006	7.89582e-09	Neg.Binomial	4.46483e-08	0.000550418	0.00462351	0.0040731
AT2G04063	2	1349758	1350177	420	*	0	0	0	4	4	1	1.38629	5.78234	0.016188	Neg.Binomial	0.0170559	0	0.00714286	0.00714286
AT2G04090	2	1362380	1364788	2409	*	0	0	0	5	7	8	2.03688	17.447	2.95424e-05	Neg.Binomial	7.95218e-05	0	0.0027674	0.0027674
AT2G04160	2	1401268	1407827	6560	*	0	1	1	16	13	21	2.36085	93.8381	3.42424e-22	Neg.Binomial	1.1702e-20	0.000101626	0.00254065	0.00243902
AT2G04190	2	1427321	1430406	3086	*	0	1	0	19	23	29	2.91777	76.5764	2.11861e-18	Neg.Binomial	4.75779e-17	0.000108015	0.00766904	0.00756103
AT2G04925	2	1729666	1730190	525	*	0	0	0	11	3	5	1.99243	14.0396	0.000179	Neg.Binomial	0.000361681	0	0.0120635	0.0120635
AT2G05100	2	1822990	1824480	1491	*	0	0	0	2	3	6	1.54045	7.72303	0.00545208	Neg.Binomial	0.00684559	0	0.0024592	0.0024592
AT2G05117	2	1838592	1839014	423	*	0	1	0	5	7	4	1.55814	10.6311	0.00111203	Neg.Binomial	0.00176122	0.000788022	0.0126084	0.0118203
AT2G05350	2	1949614	1954740	5127	*	0	2	0	6	19	22	2.30259	22.3756	2.24202e-06	Neg.Binomial	8.35178e-06	0.000130031	0.00305572	0.00292569
AT2G05360	2	1956115	1959303	3189	*	0	3	4	15	5	16	1.36098	11.7753	0.000600209	Neg.Binomial	0.00105433	0.000731682	0.00376294	0.00303125
AT2G05635	2	2089484	2091016	1533	*	0	2	0	6	20	10	2.05412	18.4758	1.72073e-05	Neg.Binomial	4.99075e-05	0.000434877	0.00782779	0.00739291
AT2G05642	2	2098087	2101167	3081	*	0	1	3	16	5	11	1.60944	15.229	9.52292e-05	Neg.Binomial	0.000215522	0.00043276	0.00346208	0.00302932
AT2G05752	2	2169305	2170528	1224	*	0	2	0	4	5	5	1.22378	10.382	0.00127253	Neg.Binomial	0.00198061	0.000544662	0.00381264	0.00326797
AT2G05915	2	2263816	2264265	450	*	0	0	0	4	5	0	1.38629	5.78234	0.016188	Neg.Binomial	0.0170559	0	0.00666667	0.00666667
AT2G06025	2	2348059	2352174	4116	*	0	0	0	2	10	8	2.03688	14.6594	0.000128791	Neg.Binomial	0.000275831	0	0.0016197	0.0016197
AT2G06095	2	2373522	2374745	1224	*	0	1	0	4	20	13	2.30259	18.0239	2.18152e-05	Neg.Binomial	6.1458e-05	0.000272331	0.0100763	0.00980392
AT2G06105	2	2395013	2398395	3383	*	0	1	0	4	6	2	1.32176	7.89995	0.00494361	Neg.Binomial.W	0.00644391	9.85319e-05	0.00118238	0.00108385
AT2G06500	2	2580718	2583223	2506	*	0	1	0	7	4	6	1.60944	11.6441	0.000644056	Neg.Binomial	0.00111387	0.000133014	0.00226124	0.00212823
AT2G06541	2	2598222	2600326	2105	*	0	3	1	6	12	14	1.60944	20.3772	6.35825e-06	Neg.Binomial	2.05662e-05	0.000633413	0.0050673	0.00443389
AT2G06555	2	2604148	2604927	780	*	0	2	0	11	9	3	1.64866	13.6885	0.000215773	Neg.Binomial	0.000425056	0.000854701	0.00982906	0.00897436
AT2G06570	2	2622603	2624902	2300	*	1	2	3	8	6	6	1.20397	7.95304	0.00480067	Neg.Binomial	0.00626799	0.000869565	0.00289855	0.00202899
AT2G06845	2	2753443	2756008	2566	*	2	0	2	9	4	14	1.45529	12.3507	0.000440822	Neg.Binomial	0.000805781	0.000519615	0.0035074	0.00298779
AT2G06983	2	2888894	2890172	1279	*	0	0	0	3	4	6	1.67398	9.76542	0.00177824	Neg.Binomial	0.00264716	0	0.00338806	0.00338806
AT2G07020	2	2908473	2911198	2726	*	0	1	4	9	3	15	1.32176	7.4685	0.0062788	Neg.Binomial	0.00773532	0.000611396	0.00330154	0.00269014
AT2G07040	2	2916416	2919392	2977	*	0	2	0	4	10	15	1.8563	15.7541	7.2132e-05	Neg.Binomial	0.000171286	0.000223939	0.00324712	0.00302318
AT2G07190	2	2987367	2988945	1579	*	0	0	1	2	4	3	1.09861	16.7439	0.0149514	QuasiPoisson	0.0162094	0.000211104	0.00189994	0.00168883
AT2G07240	2	3007102	3012333	5232	*	1	1	7	13	13	17	1.56398	24.1712	8.81402e-07	Neg.Binomial	3.70471e-06	0.000573394	0.00273955	0.00216616
AT2G07280	2	3026398	3029353	2956	*	0	7	3	10	15	23	1.36688	14.4735	0.000142142	Neg.Binomial	0.000299527	0.00112765	0.00541272	0.00428507
AT2G07310	2	3034797	3036387	1591	*	0	1	0	5	7	8	1.7492	14.7778	0.000120948	Neg.Binomial	0.000262611	0.000209512	0.00419024	0.00398072
AT2G07440	2	3093821	3094750	930	*	0	1	0	7	3	3	1.38629	7.70979	0.00549222	Neg.Binomial	0.00688498	0.000358423	0.0046595	0.00430108
AT2G07560	2	3169908	3174102	4195	*	0	0	0	2	9	4	1.79176	10.7419	0.00104738	Neg.Binomial	0.00169044	0	0.0011919	0.0011919
AT2G07680	2	3514668	3522658	7991	*	3	1	6	15	12	12	1.36098	18.3396	1.8483e-05	Neg.Binomial	5.30206e-05	0.000417136	0.00162683	0.00120969
AT2G07981	2	3614986	3617716	2731	*	1	1	0	15	5	7	1.79176	15.6805	7.49931e-05	Neg.Binomial	0.000176	0.000244111	0.0032955	0.00305139
AT2G08986	2	3618058	3626460	8403	*	6	0	1	37	28	12	2.07944	20.7973	5.10554e-06	Neg.Binomial	1.72972e-05	0.000277679	0.00305446	0.00277679
AT2G10025	2	3802330	3803280	951	*	0	0	0	3	4	5	1.60944	87.3309	0.000730076	QuasiPoisson	0.00122878	0	0.0042061	0.0042061
AT2G10260	2	3938527	3941240	2714	*	0	2	0	6	3	9	1.43508	10.587	0.00113888	Neg.Binomial	0.00179391	0.00024564	0.00221076	0.00196512
AT2G10615	2	4228157	4229987	1831	*	0	2	0	5	8	4	1.38629	10.6498	0.00110081	Neg.Binomial	0.00176122	0.0003641	0.00309485	0.00273075
AT2G10625	2	4295362	4300871	5510	*	0	4	2	15	21	18	1.84583	38.9189	4.41785e-10	Neg.Binomial	3.33888e-09	0.000362976	0.00326679	0.00290381
AT2G10920	2	4301708	4302134	427	*	0	0	0	1	5	5	1.54045	7.72303	0.00545208	Neg.Binomial	0.00684559	0	0.00858704	0.00858704
AT2G10950	2	4314243	4317882	3640	*	0	0	0	3	9	8	2.03688	51.0626	8.94677e-13	Neg.Binomial	9.76689e-12	0	0.0018315	0.0018315
AT2G10965	2	4323671	4324948	1278	*	0	0	0	4	3	4	1.54045	216.245	0.000124448	QuasiPoisson	0.000267989	0	0.00286907	0.00286907
AT2G10975	2	4334959	4335909	951	*	0	0	3	6	7	5	1.25276	8.82581	0.00296999	Neg.Binomial	0.00417605	0.00105152	0.00630915	0.00525762
AT2G11005	2	4348511	4349577	1067	*	0	0	0	2	7	5	1.7346	10.8175	0.00100545	Neg.Binomial	0.0016362	0	0.00437363	0.00437363
AT2G11010	2	4361869	4365919	4051	*	0	3	1	8	9	10	1.45529	15.3996	8.7009e-05	Neg.Binomial	0.000197656	0.000329137	0.00222167	0.00189254
AT2G11045	2	4440614	4441543	930	*	0	0	0	7	1	5	1.67398	10.0428	0.00152947	Neg.Binomial	0.00236182	0	0.0046595	0.0046595
AT2G11522	2	4622122	4622752	631	*	0	0	1	5	7	4	1.55814	10.6311	0.00111203	Neg.Binomial	0.00176122	0.000528262	0.00845219	0.00792393
AT2G11810	2	4743162	4746813	3652	*	0	0	0	4	6	13	2.15948	17.216	3.33607e-05	Neg.Binomial	8.83543e-05	0	0.00209931	0.00209931
AT2G11815	2	4757429	4758920	1492	*	0	0	0	15	7	12	2.51231	34.141	5.12593e-09	Neg.Binomial	2.98443e-08	0	0.00759607	0.00759607
AT2G11851	2	4785961	4790030	4070	*	1	3	0	23	17	17	2.14843	48.0175	4.2244e-12	Neg.Binomial	4.36892e-11	0.0003276	0.0046683	0.0043407
AT2G12405	2	5010792	5011590	799	*	0	2	0	7	8	9	1.6864	16.6239	4.55733e-05	Neg.Binomial	0.000115924	0.000834376	0.0100125	0.00917814
AT2G12875	2	5289411	5291470	2060	*	0	0	1	3	1	11	1.50408	9.74796	0.00179522	Neg.Binomial.W	0.00265733	0.000161812	0.00242718	0.00226537
AT2G12900	2	5293897	5295480	1584	*	0	0	0	4	9	7	2.03688	17.447	2.95424e-05	Neg.Binomial	7.95218e-05	0	0.00420875	0.00420875
AT2G12935	2	5315038	5316041	1004	*	0	1	0	4	3	4	1.25276	36.6108	0.00376459	QuasiPoisson	0.00500671	0.000332005	0.00365206	0.00332005
AT2G12940	2	5317475	5319090	1616	*	0	1	0	8	3	8	1.70475	12.3247	0.000447015	Neg.Binomial.W	0.000815207	0.000206271	0.00391914	0.00371287
AT2G13150	2	5437056	5438459	1404	*	0	0	0	3	5	1	1.38629	5.78234	0.016188	Neg.Binomial	0.0170559	0	0.00213675	0.00213675
AT2G13430	2	5590052	5591422	1371	*	0	0	0	7	2	10	1.99243	14.0033	0.000182489	Neg.Binomial	0.000366408	0	0.0046195	0.0046195
AT2G13450	2	5598421	5599923	1503	*	0	5	7	18	14	7	1.02962	8.02275	0.00461934	Neg.Binomial	0.00605913	0.00266134	0.00864937	0.00598802
AT2G13463	2	5609569	5610324	756	*	0	0	1	6	3	5	1.44692	10.5435	0.00116597	Neg.Binomial.W	0.0018256	0.000440917	0.00617284	0.00573192
AT2G13547	2	5646602	5647423	822	*	0	1	0	3	3	5	1.25276	21.9665	0.0093998	QuasiPoisson	0.01094	0.000405515	0.00446067	0.00405515
AT2G13720	2	5724007	5725248	1242	*	0	0	0	6	5	7	1.94591	15.1861	9.74181e-05	Neg.Binomial	0.000216914	0	0.00483092	0.00483092
AT2G13760	2	5734955	5735805	851	*	0	0	0	9	4	3	1.84583	12.973	0.000316022	Neg.Binomial	0.000595667	0	0.00626714	0.00626714
AT2G13820	2	5774089	5776342	2254	*	0	2	5	18	22	17	1.79176	39.6242	3.07838e-10	Neg.Binomial	2.41961e-09	0.0010352	0.00842946	0.00739426
AT2G13845	2	5798558	5799584	1027	*	0	0	1	5	6	5	1.55814	70.2575	0.00110826	QuasiPoisson	0.00176122	0.00032457	0.00519312	0.00486855
AT2G14265	2	6044120	6045141	1022	*	0	5	8	18	12	18	1.15924	19.2219	1.1637e-05	Neg.Binomial	3.51794e-05	0.00424005	0.0156556	0.0114155
AT2G14560	2	6213617	6215932	2316	*	0	0	0	3	8	9	2.03688	51.0626	8.94677e-13	Neg.Binomial	9.76689e-12	0	0.00287853	0.00287853
AT2G14670	2	6274606	6276317	1712	*	0	0	1	7	10	3	1.7492	14.7778	0.000120948	Neg.Binomial	0.000262611	0.000194704	0.00389408	0.00369938
AT2G14765	2	6351289	6351964	676	*	0	0	2	4	5	5	1.22378	6.91624	0.00854163	Neg.Binomial	0.0101263	0.000986193	0.00690335	0.00591716
AT2G15050	2	6518749	6521549	2801	*	0	0	0	8	8	10	2.26868	760.697	1.8943e-167	Neg.Binomial	2.97784e-165	0	0.00309413	0.00309413
AT2G16030	2	6973673	6975007	1335	*	0	1	5	5	12	14	1.32914	11.3563	0.000751923	Neg.Binomial	0.00126015	0.00149813	0.00774032	0.0062422
AT2G16040	2	6976017	6977683	1667	*	0	1	1	6	8	8	1.60944	14.5552	0.000136116	Neg.Binomial	0.000289154	0.00039992	0.00439912	0.0039992
AT2G16490	2	7146000	7147981	1982	*	0	1	3	7	3	17	1.45529	7.70377	0.00551057	Neg.Binomial	0.00689699	0.000672721	0.00454087	0.00386815
AT2G16505	2	7156839	7157770	932	*	0	0	0	8	17	11	2.56495	36.6096	1.44321e-09	Neg.Binomial	9.53244e-09	0	0.0128755	0.0128755
AT2G16620	2	7205391	7205918	528	*	0	0	1	4	3	4	1.25276	9.0597	0.00261305	Neg.Binomial.W	0.00372075	0.000631313	0.00694444	0.00631313
AT2G16970	2	7369452	7375688	6237	*	0	1	0	19	39	32	3.14631	69.286	8.51707e-17	Neg.Binomial	1.63279e-15	5.34445e-05	0.00481	0.00475656
AT2G17920	2	7782712	7784287	1576	*	0	0	4	6	4	9	1.14513	8.148	0.00431088	Neg.Binomial	0.00568518	0.000846024	0.00401861	0.00317259
AT2G18130	2	7879308	7883935	4628	*	0	1	1	3	6	10	1.4816	58.7949	1.7499e-14	Neg.Binomial.W	2.86546e-13	0.000144051	0.00136848	0.00122443
AT2G18360	2	7976700	7979430	2731	*	0	0	0	2	12	6	2.03688	12.2892	0.000455594	Neg.Binomial	0.000825108	0	0.00244111	0.00244111
AT2G18660	2	8089411	8091736	2326	*	0	1	1	7	27	27	2.54945	25.227	5.09638e-07	Neg.Binomial	2.23785e-06	0.000286615	0.00874176	0.00845514
AT2G18880	2	8172189	8178995	6807	*	0	3	0	7	5	4	1.15268	7.10336	0.00769395	Neg.Binomial	0.00919065	0.000146908	0.000783507	0.0006366
AT2G18938	2	8202216	8203004	789	*	0	0	0	6	0	4	1.46634	6.04898	0.0139143	Neg.Binomial	0.0154473	0	0.00422476	0.00422476
AT2G19150	2	8305100	8307580	2481	*	0	1	0	0	14	14	2.04769	15.6912	7.4572e-05	Neg.Binomial.W	0.000176	0.000134354	0.00376192	0.00362757
AT2G19360	2	8378664	8383374	4711	*	0	3	5	17	13	13	1.43075	23.0996	1.5382e-06	Neg.Binomial	5.98527e-06	0.000566051	0.00304252	0.00247647
AT2G19365	2	8380020	8381326	1307	*	0	0	0	5	4	1	1.46634	6.73823	0.00943683	Neg.Binomial	0.01094	0	0.00255037	0.00255037
AT2G19510	2	8453200	8453713	514	*	0	1	0	5	3	3	1.25276	21.9665	0.0093998	QuasiPoisson	0.01094	0.000648508	0.00713359	0.00648508
AT2G20950	2	9002843	9005944	3102	*	0	0	0	0	6	10	1.84583	7.2413	0.00712453	Neg.Binomial	0.00860765	0	0.00171932	0.00171932
AT2G21100	2	9048131	9049404	1274	*	0	2	1	2	5	7	1.04145	5.48242	0.0192087	Neg.Binomial	0.0199709	0.000784929	0.003663	0.00287807
AT2G21550	2	9226917	9230205	3289	*	0	0	3	9	9	8	1.57554	16.4502	4.99447e-05	Neg.Binomial	0.000125021	0.000304044	0.00263505	0.002331
AT2G21920	2	9343410	9347159	3750	*	0	1	0	15	20	18	2.63906	53.7861	2.23554e-13	Neg.Binomial	3.13774e-12	8.88889e-05	0.00471111	0.00462222
AT2G22940	2	9761655	9763462	1808	*	0	0	1	6	6	5	1.60944	11.6441	0.000644048	Neg.Binomial	0.00111387	0.000184366	0.00313422	0.00294985
AT2G23142	2	9850176	9850619	444	*	0	0	0	6	0	4	1.46634	6.04898	0.0139143	Neg.Binomial	0.0154473	0	0.00750751	0.00750751
AT2G23220	2	9884550	9886752	2203	*	0	1	1	6	8	10	1.6864	16.6239	4.55733e-05	Neg.Binomial	0.000115924	0.000302618	0.00363141	0.00332879
AT2G24340	2	10355430	10359546	4117	*	1	1	6	9	15	11	1.47591	9.3212	0.0379145	QuasiPoisson	0.0381084	0.000647721	0.00283378	0.00218606
AT2G24615	2	10461199	10462852	1654	*	0	0	0	12	7	3	2.12026	16.3768	5.19175e-05	Neg.Binomial	0.000128729	0	0.0044337	0.0044337
AT2G24625	2	10468340	10469286	947	*	0	0	2	18	20	11	2.34181	45.1347	1.83941e-11	Neg.Binomial	1.70092e-10	0.000703977	0.0172474	0.0165435
AT2G24630	2	10471196	10474610	3415	*	0	0	0	4	6	3	1.67398	9.76542	0.00177824	Neg.Binomial	0.00264716	0	0.00126891	0.00126891
AT2G25410	2	10814393	10815994	1602	*	0	0	0	0	3	6	1.38629	5.16067	0.023104	Neg.Binomial	0.0236763	0	0.00187266	0.00187266
AT2G26350	2	11217142	11220541	3400	*	0	0	1	9	6	4	1.70475	14.4196	0.00014627	Neg.Binomial	0.000305766	9.80392e-05	0.00186275	0.00176471
AT2G26620	2	11325069	11326835	1767	*	0	1	1	6	13	14	1.97408	32.9212	9.59731e-09	Neg.Binomial.W	5.34999e-08	0.000377287	0.00622524	0.00584795
AT2G26800	2	11429019	11432797	3779	*	0	0	0	2	12	6	2.03688	12.2892	0.000455594	Neg.Binomial	0.000825108	0	0.00176414	0.00176414
AT2G27320	2	11692884	11694916	2033	*	0	0	1	11	8	8	2.0149	22.5037	2.0974e-06	Neg.Binomial	7.92573e-06	0.000163961	0.00442696	0.00426299
AT2G29605	2	12657909	12660087	2179	*	0	2	3	9	7	7	1.17865	10.0336	0.00153712	Neg.Binomial	0.00236898	0.000764877	0.00351843	0.00275356
AT2G29920	2	12754424	12755384	961	*	3	1	1	11	12	5	1.72277	17.676	2.61904e-05	Neg.Binomial	7.22304e-05	0.0017343	0.00971211	0.0079778
AT2G30090	2	12843510	12845597	2088	*	0	0	0	1	2	6	1.38629	5.78234	0.016188	Neg.Binomial	0.0170559	0	0.00143678	0.00143678
AT2G30730	2	13092593	13094677	2085	*	3	0	0	12	4	4	1.34373	7.61576	0.00578603	Neg.Binomial	0.00719592	0.000479616	0.00319744	0.00271783
AT2G30920	2	13157089	13160886	3798	*	0	3	1	11	14	9	1.66501	22.4389	2.16932e-06	Neg.Binomial	8.12069e-06	0.000351062	0.00298403	0.00263296
AT2G31215	2	13299807	13300302	496	*	0	0	1	8	0	7	1.50408	11.1667	0.000832794	Neg.Binomial.W	0.00137516	0.000672043	0.0100806	0.0094086
AT2G31700	2	13480510	13481568	1059	*	0	0	0	13	4	8	2.23359	20.4117	6.24455e-06	Neg.Binomial	2.05662e-05	0	0.00786906	0.00786906
AT2G33175	2	14062699	14063623	925	*	0	1	0	15	10	9	2.22462	30.6234	3.13286e-08	Neg.Binomial	1.6638e-07	0.00036036	0.0122523	0.0118919
AT2G33290	2	14108529	14112464	3936	*	0	0	0	6	2	4	1.60944	8.73309	0.00312486	Neg.Binomial	0.00424937	0	0.00101626	0.00101626
AT2G33380	2	14144831	14146555	1725	*	0	0	0	5	4	2	1.54045	30.8921	0.00512978	QuasiPoisson	0.00655611	0	0.0021256	0.0021256
AT2G34110	2	14392551	14403317	10767	*	0	2	1	22	18	39	2.61496	47.1591	6.54505e-12	Neg.Binomial	6.43051e-11	9.28764e-05	0.00244574	0.00235287
AT2G34100	2	14399534	14413489	13956	*	0	13	8	40	33	54	1.68948	22.7992	1.79844e-06	Neg.Binomial	6.89548e-06	0.000501576	0.00303334	0.00253177
AT2G34655	2	14596565	14597543	979	*	1	3	2	21	9	12	1.94591	23.5193	1.23669e-06	Neg.Binomial	5.11598e-06	0.0020429	0.0143003	0.0122574
AT2G34790	2	14673840	14677398	3559	*	0	1	1	13	19	18	2.36085	46.339	9.94639e-12	Neg.Binomial	9.65168e-11	0.000187319	0.00468296	0.00449564
AT2G35250	2	14846653	14848662	2010	*	0	0	0	6	5	11	2.12026	19.7519	8.81754e-06	Neg.Binomial	2.74455e-05	0	0.00364842	0.00364842
AT2G35280	2	14859378	14860200	823	*	0	0	0	2	6	4	1.60944	8.73309	0.00312486	Neg.Binomial	0.00424937	0	0.00486027	0.00486027
AT2G36710	2	15389466	15391257	1792	*	0	0	0	1	3	5	1.38629	5.78234	0.016188	Neg.Binomial	0.0170559	0	0.00167411	0.00167411
AT2G37370	2	15679107	15684718	5612	*	0	0	1	3	9	3	1.50408	15.5916	7.86031e-05	Neg.Binomial.W	0.000182787	5.93965e-05	0.000890948	0.000831551
AT2G38170	2	15989083	15993326	4244	*	0	0	0	3	4	5	1.60944	87.3309	0.000730076	QuasiPoisson	0.00122878	0	0.000942507	0.000942507
AT2G38195	2	16002263	16006654	4392	*	0	2	1	16	23	11	2.17853	38.304	6.05383e-10	Neg.Binomial	4.40584e-09	0.000227687	0.00379478	0.00356709
AT2G38220	2	16007891	16010932	3042	*	0	3	1	9	10	3	1.27297	10.3872	0.00126893	Neg.Binomial	0.00197892	0.000438308	0.00241069	0.00197239
AT2G38250	2	16018210	16020156	1947	*	0	0	0	4	4	5	1.67398	312.491	6.01543e-05	QuasiPoisson	0.000145481	0	0.00222565	0.00222565
AT2G38255	2	16022334	16024854	2521	*	0	1	0	27	26	12	2.83321	47.714	4.93163e-12	Neg.Binomial	4.96957e-11	0.000132223	0.00859447	0.00846225
AT2G40310	2	16834065	16835711	1647	*	1	1	0	22	17	17	2.4681	53.6298	2.42061e-13	Neg.Binomial	3.33789e-12	0.000404776	0.0113337	0.010929
AT2G41590	2	17343360	17345005	1646	*	0	7	2	11	14	17	1.32176	20.3481	6.45567e-06	Neg.Binomial	2.07108e-05	0.0018226	0.00850547	0.00668287
AT2G41640	2	17360374	17363788	3415	*	0	0	1	0	6	6	1.32176	15.2198	9.56962e-05	Neg.Binomial.W	0.000215522	9.76086e-05	0.0011713	0.00107369
AT2G41650	2	17362645	17364518	1874	*	0	0	1	0	6	6	1.32176	15.2198	9.56962e-05	Neg.Binomial.W	0.000215522	0.000177873	0.00213447	0.0019566
AT2G44560	2	18391753	18393729	1977	*	0	2	2	9	7	8	1.34993	12.5595	0.000394206	Neg.Binomial	0.000732509	0.000674423	0.00404654	0.00337211
AT2G45380	2	18699428	18703093	3666	*	0	0	0	5	2	3	1.46634	51.5712	6.90483e-13	Neg.Binomial.W	8.04483e-12	0	0.000909256	0.000909256
AT2G46190	2	18971769	18972804	1036	*	0	2	3	2	8	10	1.05605	6.15435	0.0131089	Neg.Binomial	0.0147616	0.00160875	0.00643501	0.00482625
AT2G46765	2	19220194	19220586	393	*	0	0	1	8	5	5	1.65823	35.0513	3.21136e-09	Neg.Binomial	1.92682e-08	0.000848176	0.0152672	0.014419
AT2G46800	2	19235374	19239577	4204	*	0	0	0	22	11	10	2.73003	35.2647	2.87807e-09	Neg.Binomial	1.76731e-08	0	0.00340945	0.00340945
AT2G46810	2	19239694	19242772	3079	*	0	0	2	4	7	1	1.09861	5.10744	0.0238234	Neg.Binomial	0.0243501	0.000216521	0.00129912	0.0010826
AT2G48130	2	19682456	19686056	3601	*	0	0	0	1	9	2	1.60944	6.00224	0.0142878	Neg.Binomial	0.0157949	0	0.0011108	0.0011108
AT3G01345	3	129138	130749	1612	*	0	1	1	3	18	8	1.8563	11.4864	0.000701073	Neg.Binomial	0.00119273	0.000413565	0.00599669	0.00558313
AT3G03260	3	755159	759282	4124	*	0	0	0	4	4	4	1.60944	1.69231e+31	0	Neg.Binomial.W	0	0	0.000969932	0.000969932
AT3G05410	3	1554673	1561535	6863	*	4	11	5	28	21	32	1.39872	15.7625	7.18102e-05	Neg.Binomial	0.000171039	0.000971392	0.00393414	0.00296275
AT3G05725	3	1692510	1693378	869	*	0	0	3	9	1	11	1.38629	5.88767	0.0152472	Neg.Binomial	0.0165073	0.00115075	0.00805524	0.00690449
AT3G06435	3	1968288	1970946	2659	*	0	0	0	3	4	3	1.46634	175.194	0.000188263	QuasiPoisson	0.000372732	0	0.0012536	0.0012536
AT3G07610	3	2425884	2433113	7230	*	0	0	1	6	3	2	1.25276	7.78329	0.00527316	Neg.Binomial.W	0.00670664	4.61042e-05	0.000507146	0.000461042
AT3G08560	3	2600091	2601907	1817	*	0	0	0	6	9	8	2.15948	20.9121	4.80856e-06	Neg.Binomial	1.63616e-05	0	0.00421941	0.00421941
AT3G08720	3	2648372	2651231	2860	*	0	0	0	5	2	3	1.46634	51.5712	6.90483e-13	Neg.Binomial.W	8.04483e-12	0	0.0011655	0.0011655
AT3G10340	3	3203988	3208135	4148	*	0	0	0	11	7	3	2.07944	17.068	3.60652e-05	Neg.Binomial	9.51249e-05	0	0.00168756	0.00168756
AT3G10900	3	3410252	3412070	1819	*	0	0	0	8	7	18	2.48491	24.907	6.01641e-07	Neg.Binomial	2.61265e-06	0	0.00604728	0.00604728
AT3G11990	3	3817294	3817946	653	*	0	0	0	5	7	1	1.67398	27.3863	1.66611e-07	Neg.Binomial.W	7.98513e-07	0	0.00663604	0.00663604
AT3G13370	3	4341664	4342230	567	*	0	0	1	1	6	9	1.55814	9.81478	0.00173115	Neg.Binomial.W	0.00263189	0.000587889	0.00940623	0.00881834
AT3G13662	3	4467090	4468498	1409	*	0	1	1	22	15	23	2.5337	58.5443	1.98763e-14	Neg.Binomial	3.18832e-13	0.000473149	0.0141945	0.0137213
AT3G16525	3	5621885	5625108	3224	*	0	0	3	20	30	29	2.61496	78.1822	9.39628e-19	Neg.Binomial	2.1722e-17	0.000310174	0.00816791	0.00785773
AT3G16820	3	5728016	5729174	1159	*	0	2	3	8	4	9	1.09861	8.45859	0.00363322	Neg.Binomial	0.00484841	0.00143802	0.00603969	0.00460167
AT3G17190	3	5867392	5868181	790	*	0	1	0	1	9	3	1.38629	5.61479	0.0178095	Neg.Binomial	0.01859	0.000421941	0.00548523	0.00506329
AT3G18700	3	6431722	6432905	1184	*	0	0	1	2	1	8	1.25276	7.45075	0.00634102	Neg.Binomial.W	0.00779975	0.000281532	0.00309685	0.00281532
AT3G19350	3	6705474	6706127	654	*	0	0	0	3	8	1	1.60944	7.248	0.00709799	Neg.Binomial	0.00859633	0	0.00611621	0.00611621
AT3G19600	3	6808585	6811808	3224	*	0	0	0	12	17	8	2.59027	37.8284	7.7248e-10	Neg.Binomial	5.51972e-09	0	0.00382548	0.00382548
AT3G20030	3	6990254	6991462	1209	*	0	2	1	4	7	5	1.15268	13.6422	0.000221162	Neg.Binomial	0.000433499	0.00082713	0.00441136	0.00358423
AT3G20950	3	7342675	7344744	2070	*	1	2	2	12	8	7	1.6864	16.6239	4.55733e-05	Neg.Binomial	0.000115924	0.000805153	0.00434783	0.00354267
AT3G21473	3	7565166	7567014	1849	*	0	1	0	5	12	8	1.94591	20.2445	6.81496e-06	Neg.Binomial	2.16865e-05	0.000180278	0.00450694	0.00432666
AT3G21570	3	7599782	7600920	1139	*	0	0	2	6	6	15	1.79176	15.4662	8.39942e-05	Neg.Binomial	0.000193039	0.000585309	0.00790167	0.00731636
AT3G22421	3	7949106	7950440	1335	*	0	0	0	4	3	2	1.38629	46.2587	0.00244135	QuasiPoisson	0.00348258	0	0.00224719	0.00224719
AT3G22710	3	8026202	8027274	1073	*	0	0	1	4	11	5	1.7492	14.2217	0.000162483	Neg.Binomial	0.000338757	0.000310655	0.00621311	0.00590245
AT3G22935	3	8130391	8131130	740	*	0	2	1	4	2	8	1.04145	5.81879	0.0158558	Neg.Binomial	0.0170559	0.00135135	0.00630631	0.00495495
AT3G22940	3	8131468	8132706	1239	*	0	1	1	4	5	5	1.22378	53.4437	0.00186224	QuasiPoisson	0.00274106	0.000538068	0.00376648	0.00322841
AT3G23380	3	8373375	8375098	1724	*	0	3	1	10	10	10	1.5506	18.3528	1.83548e-05	Neg.Binomial	5.28458e-05	0.000773395	0.00580046	0.00502707
AT3G24465	3	8894870	8895140	271	*	0	0	0	5	5	2	1.60944	8.73309	0.00312486	Neg.Binomial	0.00424937	0	0.0147601	0.0147601
AT3G24514	3	8937382	8938949	1568	*	0	0	1	4	7	4	1.50408	9.63635	0.00190764	Neg.Binomial	0.00279219	0.000212585	0.00318878	0.00297619
AT3G25720	3	9380234	9381405	1172	*	0	2	2	6	6	6	1.09861	16.1664	5.80126e-05	Neg.Binomial	0.000141608	0.00113766	0.00511945	0.0039818
AT3G26140	3	9559555	9563322	3768	*	0	0	0	2	9	9	2.03688	15.1122	0.000101307	Neg.Binomial	0.000224936	0	0.00176929	0.00176929
AT3G26440	3	9676564	9683499	6936	*	0	0	0	28	8	28	3.10608	37.281	1.02276e-09	Neg.Binomial.W	7.05169e-09	0	0.00307574	0.00307574
AT3G26450	3	9681235	9683506	2272	*	0	0	0	28	8	28	3.10608	37.281	1.02276e-09	Neg.Binomial.W	7.05169e-09	0	0.00938967	0.00938967
AT3G26500	3	9707912	9710100	2189	*	0	0	1	2	7	1	1.17865	7.36587	0.00664735	Neg.Binomial.W	0.00811307	0.000152277	0.00152277	0.00137049
AT3G26618	3	9788231	9790451	2221	*	0	0	0	5	0	5	1.46634	6.52664	0.0106271	Neg.Binomial	0.0121408	0	0.00150083	0.00150083
AT3G26880	3	9906068	9906781	714	*	0	0	0	8	2	0	1.46634	4.36406	0.0367047	Neg.Binomial	0.0369397	0	0.00466853	0.00466853
AT3G26934	3	9927523	9929269	1747	*	0	0	0	9	0	3	1.60944	5.30581	0.0212544	Neg.Binomial	0.0219526	0	0.00228964	0.00228964
AT3G27250	3	10061009	10062870	1862	*	0	0	2	0	6	8	1.22378	5.69688	0.0169951	Neg.Binomial.W	0.0177872	0.000358038	0.00250627	0.00214823
AT3G27331	3	10115541	10116278	738	*	0	0	0	6	0	5	1.54045	6.65816	0.00987028	Neg.Binomial	0.0113588	0	0.00496838	0.00496838
AT3G27470	3	10162960	10167546	4587	*	0	1	2	7	7	4	1.25276	8.82581	0.00296999	Neg.Binomial	0.00417605	0.000218007	0.00130804	0.00109004
AT3G27473	3	10169123	10172060	2938	*	0	0	0	4	2	6	1.60944	8.73309	0.00312486	Neg.Binomial	0.00424937	0	0.00136147	0.00136147
AT3G27680	3	10254886	10255290	405	*	0	2	1	8	8	7	1.46634	28.1357	1.13098e-07	Neg.Binomial	5.48737e-07	0.00246914	0.01893	0.0164609
AT3G27940	3	10373251	10376480	3230	*	0	0	0	2	7	3	1.60944	8.7331	0.00312486	Neg.Binomial	0.00424937	0	0.00123839	0.00123839
AT3G27999	3	10402872	10403511	640	*	0	1	0	6	8	5	1.70475	16.6373	4.52533e-05	Neg.Binomial.W	0.000115924	0.000520833	0.00989583	0.009375
AT3G28070	3	10447845	10451064	3220	*	0	0	0	9	10	16	2.53897	35.3734	2.72181e-09	Neg.Binomial	1.69789e-08	0	0.00362319	0.00362319
AT3G28080	3	10451403	10455323	3921	*	0	0	0	22	11	8	2.68558	29.3705	5.97794e-08	Neg.Binomial	3.09122e-07	0	0.00348551	0.00348551
AT3G28100	3	10456029	10461000	4972	*	0	4	3	37	30	20	2.19722	57.1237	4.09244e-14	Neg.Binomial	6.06916e-13	0.000469295	0.00583266	0.00536337
AT3G28220	3	10524181	10526733	2553	*	0	0	0	22	6	14	2.70805	26.3977	2.77873e-07	Neg.Binomial	1.26982e-06	0	0.00548374	0.00548374
AT3G28410	3	10640152	10642071	1920	*	0	2	0	3	6	7	1.335	9.73106	0.0018118	Neg.Binomial	0.00267181	0.000347222	0.00277778	0.00243056
AT3G28870	3	10890355	10891839	1485	*	0	1	4	9	12	9	1.41707	16.3656	5.22244e-05	Neg.Binomial	0.000129083	0.00112233	0.00673401	0.00561167
AT3G28900	3	10902003	10904458	2456	*	0	1	0	11	20	10	2.3979	35.1218	3.09716e-09	Neg.Binomial	1.88711e-08	0.000135722	0.0055646	0.00542888
AT3G28899	3	10902184	10902515	332	*	0	0	0	4	13	10	2.30259	22.5399	2.05824e-06	Neg.Binomial	7.81533e-06	0	0.0271084	0.0271084
AT3G28930	3	10959641	10961461	1821	*	0	0	0	14	1	17	2.45674	31.6887	1.80974e-08	Neg.Binomial	9.81009e-08	0	0.00585759	0.00585759
AT3G28956	3	10980401	10982757	2357	*	0	0	0	3	4	2	1.38629	46.2587	0.00244135	QuasiPoisson	0.00348258	0	0.0012728	0.0012728
AT3G28960	3	10984050	10987203	3154	*	0	0	0	3	5	5	1.67398	78.1234	0.0009045	QuasiPoisson	0.00148732	0	0.00137392	0.00137392
AT3G29033	3	11024007	11024889	883	*	0	2	1	3	5	15	1.46634	7.75912	0.0053442	Neg.Binomial	0.00678601	0.0011325	0.00868252	0.00755002
AT3G29110	3	11082152	11086003	3852	*	0	3	1	6	12	14	1.60944	20.3772	6.35825e-06	Neg.Binomial	2.05662e-05	0.000346141	0.00276912	0.00242298
AT3G29130	3	11099603	11104073	4471	*	0	0	0	27	14	12	2.92674	40.8525	1.64167e-10	Neg.Binomial	1.38748e-09	0	0.00395139	0.00395139
AT3G29190	3	11159192	11163336	4145	*	0	1	2	11	2	15	1.64223	9.62405	0.00192046	Neg.Binomial	0.00280572	0.000241255	0.00225171	0.00201045
AT3G29450	3	11322669	11324582	1914	*	0	1	1	9	7	5	1.56862	13.5403	0.00023349	Neg.Binomial	0.000453144	0.000348311	0.00365726	0.00330895
AT3G29570	3	11363806	11364789	984	*	0	0	0	6	1	3	1.46634	14.7546	0.000122448	Neg.Binomial	0.000265134	0	0.00338753	0.00338753
AT3G29637	3	11471115	11472130	1016	*	0	0	0	3	7	10	2.03688	17.447	2.95424e-05	Neg.Binomial	7.95218e-05	0	0.00656168	0.00656168
AT3G29638	3	11473109	11475559	2451	*	1	0	0	12	7	14	2.19722	51.5556	6.95991e-13	Neg.Binomial	8.04483e-12	0.000135999	0.00448796	0.00435197
AT3G29639	3	11478633	11480033	1401	*	0	4	3	7	11	10	1.1314	11.2841	0.00078175	Neg.Binomial	0.00129984	0.00166548	0.00666191	0.00499643
AT3G29645	3	11480384	11481190	807	*	0	0	1	8	10	5	1.8718	18.0284	2.17638e-05	Neg.Binomial	6.1458e-05	0.000413052	0.00950021	0.00908715
AT3G29720	3	11549418	11551369	1952	*	0	1	1	17	19	13	2.34181	45.1347	1.83941e-11	Neg.Binomial	1.70092e-10	0.00034153	0.00836749	0.00802596
AT3G29796	3	11708561	11713028	4468	*	0	2	2	16	5	15	1.71765	17.2968	3.19722e-05	Neg.Binomial	8.57685e-05	0.000298418	0.00268577	0.00238735
AT3G30200	3	11827752	11834262	6511	*	0	3	0	10	11	8	1.67398	12.0219	0.000525798	Neg.Binomial	0.000943556	0.000153586	0.00148467	0.00133108
AT3G30235	3	11882266	11883625	1360	*	0	2	0	9	5	5	1.4816	11.555	0.000675672	Neg.Binomial	0.00115676	0.000490196	0.00465686	0.00416667
AT3G30290	3	11917230	11919546	2317	*	0	0	0	2	8	6	1.84583	12.973	0.000316021	Neg.Binomial	0.000595667	0	0.00230183	0.00230183
AT3G30320	3	11931287	11934694	3408	*	0	5	3	7	16	10	1.18562	12.4308	0.000422318	Neg.Binomial	0.000775565	0.000782473	0.0032277	0.00244523
AT3G30520	3	12130340	12132173	1834	*	0	3	1	12	8	13	1.63761	21.4036	3.72081e-06	Neg.Binomial	1.31737e-05	0.000727008	0.00599782	0.00527081
AT3G30540	3	12144792	12146502	1711	*	0	0	1	1	5	8	1.44692	7.67671	0.0055938	Neg.Binomial	0.00699002	0.000194818	0.00272745	0.00253263
AT3G30805	3	12488978	12489925	948	*	0	0	1	2	3	8	1.38629	8.19592	0.00419846	Neg.Binomial.W	0.00555554	0.000351617	0.00457103	0.00421941
AT3G30820	3	12529843	12531235	1393	*	0	2	0	5	5	4	1.22378	6.91624	0.00854163	Neg.Binomial	0.0101263	0.000478583	0.00335008	0.0028715
AT3G30823	3	12560822	12562099	1278	*	1	1	0	6	9	6	1.56862	13.5403	0.00023349	Neg.Binomial	0.000453144	0.000521648	0.00547731	0.00495566
AT3G30840	3	12588452	12589026	575	*	0	0	1	3	7	2	1.32176	6.78277	0.00920418	Neg.Binomial	0.0108139	0.00057971	0.00695652	0.00637681
AT3G31402	3	12770931	12773539	2609	*	0	1	1	4	3	7	1.22378	16.9009	3.93839e-05	Neg.Binomial	0.000103531	0.000255526	0.00178868	0.00153315
AT3G31900	3	12875071	12877422	2352	*	0	0	0	8	5	4	1.89712	14.073	0.000175852	Neg.Binomial	0.000356245	0	0.0024093	0.0024093
AT3G31910	3	12907877	12910391	2515	*	0	0	0	8	1	4	1.67398	8.48246	0.00358587	Neg.Binomial	0.00479336	0	0.001723	0.001723
AT3G31925	3	12931025	12932241	1217	*	0	1	0	1	4	4	1.09861	9.40434	0.00216473	Neg.Binomial	0.00312771	0.000273898	0.00246508	0.00219118
AT3G32030	3	13032306	13035440	3135	*	0	0	0	2	3	6	1.54045	7.72303	0.00545208	Neg.Binomial	0.00684559	0	0.00116959	0.00116959
AT3G32050	3	13067626	13068582	957	*	0	0	1	2	6	9	1.60944	11.279	0.000783876	Neg.Binomial	0.00129984	0.000348311	0.00592128	0.00557297
AT3G32280	3	13233832	13240154	6323	*	0	0	1	45	39	47	3.51155	155.098	1.33281e-35	Neg.Binomial	1.04759e-33	5.27176e-05	0.006906	0.00685329
AT3G32400	3	13356995	13360630	3636	*	1	2	5	4	12	6	1.0116	5.12209	0.0236232	Neg.Binomial	0.0241768	0.000733407	0.00201687	0.00128346
AT3G32904	3	13451438	13452807	1370	*	0	2	0	10	5	4	1.4816	11.555	0.000675673	Neg.Binomial	0.00115676	0.000486618	0.00462287	0.00413625
AT3G33293	3	14037060	14037626	567	*	0	1	0	0	5	7	1.32176	7.38446	0.00657898	Neg.Binomial.W	0.00806784	0.000587889	0.00705467	0.00646678
AT3G33528	3	14082640	14084346	1707	*	0	3	3	9	8	8	1.13498	10.2385	0.00137542	Neg.Binomial	0.00213653	0.00117165	0.00488186	0.00371021
AT3G42075	3	14297931	14299337	1407	*	1	3	2	14	9	10	1.70475	20.5783	5.72416e-06	Neg.Binomial	1.8984e-05	0.00142146	0.00781805	0.00639659
AT3G42180	3	14324181	14328722	4542	*	0	0	0	18	24	23	3.1209	73.5711	9.70768e-18	Neg.Binomial	2.00796e-16	0	0.00477029	0.00477029
AT3G42473	3	14607080	14607971	892	*	0	0	0	4	3	6	1.67398	9.76542	0.00177824	Neg.Binomial	0.00264716	0	0.004858	0.004858
AT3G42870	3	14949456	14951279	1824	*	1	3	3	20	28	19	2.25878	51.6714	6.56112e-13	Neg.Binomial	8.04483e-12	0.00127924	0.0122442	0.0109649
AT3G42990	3	15030354	15031152	799	*	0	0	0	4	2	3	1.38629	46.2587	0.00244135	QuasiPoisson	0.00348258	0	0.00375469	0.00375469
AT3G43083	3	15075700	15077257	1558	*	0	0	0	10	6	4	2.03688	17.4471	2.95418e-05	Neg.Binomial	7.95218e-05	0	0.00427899	0.00427899
AT3G43148	3	15139995	15143123	3129	*	0	2	6	9	11	8	1.03609	9.92102	0.00163401	Neg.Binomial	0.00249386	0.000852242	0.00298285	0.00213061
AT3G43260	3	15219454	15221723	2270	*	0	1	2	10	10	21	1.99243	25.6373	4.11988e-07	Neg.Binomial	1.8295e-06	0.000440529	0.00602056	0.00558003
AT3G43291	3	15231277	15232108	832	*	0	1	3	10	11	11	1.60944	19.6002	9.54581e-06	Neg.Binomial	2.94236e-05	0.00160256	0.0128205	0.0112179
AT3G43340	3	15284861	15285851	991	*	0	1	1	3	4	6	1.16315	19.0101	0.0120616	QuasiPoisson	0.0137001	0.000672721	0.00437269	0.00369997
AT3G43490	3	15398859	15400079	1221	*	0	0	2	5	4	5	1.22378	6.91624	0.00854163	Neg.Binomial	0.0101263	0.000546001	0.003822	0.003276
AT3G43790	3	15655319	15660126	4808	*	0	0	0	0	4	6	1.46634	6.04898	0.0139143	Neg.Binomial	0.0154473	0	0.000693289	0.000693289
AT3G43837	3	15690840	15692202	1363	*	0	1	0	6	4	3	1.38629	22.1963	2.46151e-06	Neg.Binomial	9.08333e-06	0.000244559	0.00317926	0.0029347
AT3G43890	3	15741297	15743612	2316	*	0	0	0	6	2	1	1.38629	5.78234	0.0161879	Neg.Binomial	0.0170559	0	0.00129534	0.00129534
AT3G43990	3	15782538	15785184	2647	*	0	3	0	12	7	14	1.79176	23.7746	1.08303e-06	Neg.Binomial	4.52798e-06	0.000377786	0.00415565	0.00377786
AT3G44006	3	15796133	15796837	705	*	0	1	0	4	4	6	1.44692	8.66185	0.00324942	Neg.Binomial	0.00435415	0.000472813	0.00661939	0.00614657
AT3G44070	3	15828153	15829823	1671	*	0	1	0	2	4	4	1.17865	17.9912	0.0132465	QuasiPoisson	0.014874	0.000199481	0.00199481	0.00179533
AT3G44115	3	15874918	15875456	539	*	0	0	1	2	7	9	1.65823	15.9515	6.49861e-05	Neg.Binomial.W	0.000156205	0.000618429	0.0111317	0.0105133
AT3G44130	3	15881870	15883638	1769	*	0	1	0	8	6	13	2.0149	23.4807	1.2617e-06	Neg.Binomial	5.13832e-06	0.00018843	0.00508762	0.00489919
AT3G44210	3	15916270	15917332	1063	*	0	1	0	5	5	11	1.79176	15.8497	6.85764e-05	Neg.Binomial	0.000163834	0.000313578	0.00658514	0.00627156
AT3G44220	3	15927939	15929839	1901	*	0	0	0	6	2	17	2.23359	11.3342	0.000760909	Neg.Binomial	0.0012725	0	0.00438366	0.00438366
AT3G44440	3	16070840	16071256	417	*	0	0	0	4	5	4	1.67398	312.491	6.01543e-05	QuasiPoisson	0.000145481	0	0.0103917	0.0103917
AT3G44510	3	16108100	16111316	3217	*	0	0	0	4	2	5	1.54045	30.8921	0.00512978	QuasiPoisson	0.00655611	0	0.00113978	0.00113978
AT3G44550	3	16137576	16142270	4695	*	0	0	0	7	7	10	2.19722	22.0839	2.60996e-06	Neg.Binomial	9.41023e-06	0	0.00170394	0.00170394
AT3G44580	3	16160338	16161837	1500	*	0	2	2	1	5	12	1.09861	4.0584	0.0439522	Neg.Binomial	0.0439522	0.000888889	0.004	0.00311111
AT3G44703	3	16239471	16244674	5204	*	0	10	4	35	31	42	1.87632	12.5491	0.000396403	Neg.Binomial	0.000733934	0.000896746	0.00691776	0.00602101
AT3G44730	3	16283833	16291128	7296	*	0	0	0	6	4	2	1.60944	8.73309	0.00312486	Neg.Binomial	0.00424937	0	0.000548246	0.000548246
AT3G45130	3	16512170	16517781	5612	*	0	3	3	12	9	8	1.26851	13.6823	0.000216485	Neg.Binomial	0.000425394	0.000356379	0.0017225	0.00136612
AT3G45140	3	16525245	16529352	4108	*	0	1	0	4	3	6	1.38629	22.1963	2.46151e-06	Neg.Binomial	9.08333e-06	8.11425e-05	0.00105485	0.00097371
AT3G45180	3	16538237	16539244	1008	*	0	0	0	1	7	3	1.54045	7.36648	0.00664508	Neg.Binomial	0.00811307	0	0.00363757	0.00363757
AT3G45200	3	16548828	16549730	903	*	0	0	1	2	6	8	1.55814	16.1187	5.94938e-05	Neg.Binomial	0.000144774	0.00036914	0.00590624	0.0055371
AT3G45800	3	16829482	16831134	1653	*	0	0	1	10	3	3	1.55814	15.6706	7.53883e-05	Neg.Binomial.W	0.000176355	0.000201654	0.00322646	0.0030248
AT3G45820	3	16840030	16840983	954	*	0	0	2	6	5	2	1.16315	6.05946	0.013832	Neg.Binomial	0.0154431	0.000698812	0.00454228	0.00384347
AT3G45910	3	16876338	16877075	738	*	0	0	0	3	3	3	1.38629	9.72195e+31	0	Neg.Binomial	0	0	0.00406504	0.00406504
AT3G45990	3	16900778	16904136	3359	*	0	0	0	19	11	16	2.79321	49.1476	2.37408e-12	Neg.Binomial	2.52166e-11	0	0.00456485	0.00456485
AT3G46120	3	16935921	16939766	3846	*	1	3	1	11	17	24	2.34181	36.1795	1.79951e-09	Neg.Binomial	1.16894e-08	0.000433351	0.00450685	0.0040735
AT3G46380	3	17059218	17059896	679	*	0	0	0	9	10	6	2.23359	23.263	1.41289e-06	Neg.Binomial	5.58333e-06	0	0.012273	0.012273
AT3G46480	3	17103173	17105625	2453	*	0	0	0	7	6	5	1.94591	15.1861	9.74181e-05	Neg.Binomial	0.000216914	0	0.00244598	0.00244598
AT3G46490	3	17115483	17119790	4308	*	0	0	4	4	12	6	1.27297	8.09615	0.00443594	Neg.Binomial	0.00584029	0.000309502	0.00170226	0.00139276
AT3G47340	3	17437840	17441431	3592	*	0	0	0	2	3	7	1.60944	8.73309	0.00312486	Neg.Binomial	0.00424937	0	0.00111359	0.00111359
AT3G47350	3	17446818	17450742	3925	*	0	0	3	5	13	4	1.42712	8.72328	0.00314173	Neg.Binomial	0.00426494	0.000254777	0.00186837	0.00161359
AT3G47800	3	17634804	17637204	2401	*	0	1	1	6	14	9	1.8563	40.7238	1.75336e-10	Neg.Binomial.W	1.4661e-09	0.000277662	0.0040261	0.00374844
AT3G48720	3	18046144	18049474	3331	*	1	3	4	22	23	14	1.9981	114.261	1.14254e-26	Neg.Binomial	4.64698e-25	0.00080056	0.00590413	0.00510357
AT3G48770	3	18078452	18087414	8963	*	0	2	0	17	10	13	2.15176	34.4644	4.34115e-09	Neg.Binomial	2.56552e-08	7.43799e-05	0.0014876	0.00141322
AT3G49230	3	18254232	18255485	1254	*	0	0	0	4	2	5	1.54045	30.8921	0.00512978	QuasiPoisson	0.00655611	0	0.00292398	0.00292398
AT3G50120	3	18585000	18587352	2353	*	0	1	1	14	11	16	2.17475	97.6693	4.94423e-23	Neg.Binomial	1.76644e-21	0.000283326	0.00580819	0.00552486
AT3G50530	3	18753337	18757145	3809	*	0	0	0	8	2	2	1.60944	7.64433	0.00569509	Neg.Binomial	0.00709404	0	0.00105014	0.00105014
AT3G51860	3	19239305	19242913	3609	*	0	0	0	4	7	4	1.79176	11.8873	0.000565181	Neg.Binomial	0.000998275	0	0.00138543	0.00138543
AT3G52700	3	19532195	19538403	6209	*	0	4	3	7	18	15	1.45862	17.2479	3.2806e-05	Neg.Binomial	8.77058e-05	0.000375799	0.00214742	0.00177162
AT3G54730	3	20259003	20260458	1456	*	1	0	1	3	0	10	1.16315	5.2304	0.0221954	Neg.Binomial.W	0.0228345	0.000457875	0.00297619	0.00251832
AT3G54925	3	20349435	20349980	546	*	0	0	2	4	5	5	1.22378	6.91624	0.00854163	Neg.Binomial	0.0101263	0.001221	0.00854701	0.00732601
AT3G55254	3	20482190	20482813	624	*	0	0	0	7	6	4	1.89712	14.073	0.00017585	Neg.Binomial	0.000356245	0	0.0090812	0.0090812
AT3G55670	3	20658013	20659503	1491	*	0	0	1	7	13	9	2.07944	24.7902	6.39211e-07	Neg.Binomial	2.73054e-06	0.000223564	0.00648334	0.00625978
AT3G55672	3	20660960	20661460	501	*	0	0	0	3	0	6	1.38629	5.16067	0.023104	Neg.Binomial	0.0236763	0	0.00598802	0.00598802
AT3G55860	3	20727591	20729619	2029	*	0	7	5	8	15	15	1.00552	11.7282	0.000615587	Neg.Binomial	0.00107284	0.00197141	0.00624281	0.0042714
AT3G57040	3	21109059	21111567	2509	*	0	0	0	5	1	3	1.38629	5.78234	0.016188	Neg.Binomial	0.0170559	0	0.0011957	0.0011957
AT3G57090	3	21128396	21131089	2694	*	1	0	1	26	7	15	2.32239	23.1624	1.48882e-06	Neg.Binomial	5.82195e-06	0.000247463	0.00593912	0.00569166
AT4G00020	4	2895	10504	7610	*	0	1	1	3	5	12	1.52606	9.78343	0.00176092	Neg.Binomial	0.00264716	8.7604e-05	0.00087604	0.000788436
AT4G00070	4	29072	31426	2355	*	0	0	1	5	9	12	1.981	21.3717	3.78309e-06	Neg.Binomial	1.32746e-05	0.000141543	0.00368011	0.00353857
AT4G00120	4	41665	43197	1533	*	0	0	0	4	7	9	2.03688	17.447	2.95424e-05	Neg.Binomial	7.95218e-05	0	0.00434877	0.00434877
AT4G00416	4	179022	179513	492	*	0	1	1	3	2	8	1.16315	9.53825	0.00201234	Neg.Binomial.W	0.00291826	0.00135501	0.00880759	0.00745257
AT4G00540	4	234597	237582	2986	*	0	1	0	5	5	17	2.0149	13.4729	0.000242039	Neg.Binomial	0.000468579	0.000111632	0.00301407	0.00290243
AT4G00580	4	247927	250406	2480	*	0	0	0	2	11	5	1.94591	11.4699	0.000707332	Neg.Binomial	0.00120078	0	0.00241935	0.00241935
AT4G00955	4	412107	413810	1704	*	0	1	0	8	7	4	1.70475	13.7189	0.000212312	Neg.Binomial	0.00041929	0.000195618	0.00371674	0.00352113
AT4G00960	4	414204	416355	2152	*	0	0	1	20	6	28	2.65676	23.4871	1.25752e-06	Neg.Binomial	5.13832e-06	0.000154895	0.00836431	0.00820942
AT4G01130	4	485743	488226	2484	*	0	0	0	7	4	3	1.7346	10.8175	0.00100544	Neg.Binomial	0.0016362	0	0.00187869	0.00187869
AT4G01240	4	517795	521972	4178	*	0	1	0	19	11	18	2.54553	47.5772	5.28802e-12	Neg.Binomial	5.26125e-11	7.9783e-05	0.00382958	0.0037498
AT4G01335	4	553332	554187	856	*	0	0	0	5	6	5	1.84583	492.971	2.4359e-05	QuasiPoisson	6.81357e-05	0	0.00623053	0.00623053
AT4G02000	4	874880	876181	1302	*	0	0	2	6	3	4	1.16315	6.05946	0.013832	Neg.Binomial	0.0154431	0.000512033	0.00332821	0.00281618
AT4G02130	4	944324	947249	2926	*	0	0	0	8	9	13	2.3979	29.2544	6.34717e-08	Neg.Binomial	3.21863e-07	0	0.00341763	0.00341763
AT4G02300	4	1009301	1013036	3736	*	0	1	0	9	16	7	2.16905	26.4463	2.70962e-07	Neg.Binomial	1.24547e-06	8.9222e-05	0.0028551	0.00276588
AT4G02320	4	1022725	1026179	3455	*	0	0	0	6	3	6	1.79176	85.7215	2.07145e-20	Neg.Binomial	5.81486e-19	0	0.00144718	0.00144718
AT4G02420	4	1064114	1066571	2458	*	0	0	0	3	0	9	1.60944	5.30581	0.0212544	Neg.Binomial	0.0219526	0	0.00162734	0.00162734
AT4G02700	4	1188983	1193611	4629	*	0	0	0	11	9	21	2.68558	33.6262	6.67857e-09	Neg.Binomial	3.83164e-08	0	0.0029524	0.0029524
AT4G02910	4	1288486	1289615	1130	*	0	1	1	15	21	28	2.59525	58.8137	1.73331e-14	Neg.Binomial	2.86546e-13	0.000589971	0.0188791	0.0182891
AT4G03090	4	1366053	1371557	5505	*	0	0	1	4	2	3	1.09861	16.7439	0.0149514	QuasiPoisson	0.0162094	6.0551e-05	0.000544959	0.000484408
AT4G03380	4	1485049	1490228	5180	*	0	1	1	42	40	14	2.98568	41.1288	1.4252e-10	Neg.Binomial	1.21762e-09	0.0001287	0.00617761	0.00604891
AT4G03580	4	1596985	1599091	2107	*	0	5	3	20	15	19	1.64516	34.0765	5.29872e-09	Neg.Binomial	3.06235e-08	0.00126562	0.00854295	0.00727733
AT4G03590	4	1600780	1602950	2171	*	0	1	1	14	17	17	2.32239	15.5044	8.2314e-05	Neg.Binomial.W	0.000190291	0.000307078	0.00736988	0.0070628
AT4G03740	4	1661992	1663515	1524	*	0	0	2	5	10	8	1.64866	15.5833	7.89479e-05	Neg.Binomial	0.000183047	0.000437445	0.00503062	0.00459318
AT4G03930	4	1870422	1872387	1966	*	0	0	0	2	4	3	1.38629	46.2587	0.00244135	QuasiPoisson	0.00348258	0	0.00152594	0.00152594
AT4G04110	4	1972591	1974014	1424	*	0	0	0	5	3	4	1.60944	87.3309	0.000730076	QuasiPoisson	0.00122878	0	0.00280899	0.00280899
AT4G04330	4	2116553	2118617	2065	*	0	0	0	29	27	24	3.32023	93.1928	4.74408e-22	Neg.Binomial	1.55369e-20	0	0.0129136	0.0129136
AT4G04402	4	2164007	2165404	1398	*	1	3	1	3	7	5	1.09861	5.93262	0.0148632	Neg.Binomial	0.0162094	0.00119218	0.00357654	0.00238436
AT4G04490	4	2231717	2234689	2973	*	0	0	0	8	4	7	1.99243	16.3111	5.3748e-05	Neg.Binomial	0.000132018	0	0.00213028	0.00213028
AT4G04510	4	2242072	2244930	2859	*	0	0	0	3	3	3	1.38629	9.72195e+31	0	Neg.Binomial	0	0	0.00104932	0.00104932
AT4G04555	4	2265647	2266799	1153	*	0	0	1	6	16	11	2.19722	26.1543	3.15196e-07	Neg.Binomial	1.43205e-06	0.000289101	0.00954033	0.00925123
AT4G04570	4	2288616	2292965	4350	*	0	1	0	5	8	7	1.7492	14.7778	0.000120948	Neg.Binomial	0.000262611	7.66284e-05	0.00153257	0.00145594
AT4G04580	4	2293704	2294906	1203	*	0	1	0	1	3	11	1.50408	9.74796	0.00179522	Neg.Binomial.W	0.00265733	0.000277085	0.00415628	0.00387919
AT4G04620	4	2328442	2330590	2149	*	0	0	0	3	3	4	1.46634	175.194	0.000188263	QuasiPoisson	0.000372732	0	0.00155111	0.00155111
AT4G04760	4	2424030	2427769	3740	*	0	0	2	3	2	7	1.09861	4.82025	0.0281273	Neg.Binomial	0.0285634	0.000178253	0.00106952	0.000891266
AT4G04980	4	2543692	2548130	4439	*	0	1	0	6	1	8	1.50408	18.5756	1.63301e-05	Neg.Binomial.W	4.84358e-05	7.5092e-05	0.00112638	0.00105129
AT4G05210	4	2682613	2685896	3284	*	0	0	0	8	8	6	2.12026	19.7483	8.83424e-06	Neg.Binomial	2.74455e-05	0	0.00223305	0.00223305
AT4G05523	4	2808054	2809025	972	*	0	1	0	10	5	11	1.981	38.7177	4.89756e-10	Neg.Binomial	3.66617e-09	0.000342936	0.00891632	0.00857339
AT4G05555	4	2845303	2848125	2823	*	2	1	0	1	8	17	1.57554	6.54682	0.0105072	Neg.Binomial	0.0120388	0.000354233	0.00307002	0.00271579
AT4G05612	4	2959094	2963744	4651	*	0	0	0	4	12	4	2.03688	13.9977	0.00018303	Neg.Binomial	0.000366408	0	0.00143338	0.00143338
AT4G06536	4	3360719	3361516	798	*	0	0	1	2	5	2	1.09861	6.36961	0.0116091	Neg.Binomial.W	0.0132243	0.000417711	0.0037594	0.00334169
AT4G06643	4	3758957	3759880	924	*	0	0	0	3	2	6	1.54045	7.72303	0.00545208	Neg.Binomial	0.00684559	0	0.00396825	0.00396825
AT4G06688	4	3920693	3924437	3745	*	0	3	2	7	10	8	1.25276	11.7677	0.000602658	Neg.Binomial	0.00105499	0.000445038	0.00222519	0.00178015
AT4G07325	4	4164954	4165570	617	*	0	0	0	1	4	5	1.46634	6.73823	0.00943683	Neg.Binomial	0.01094	0	0.00540249	0.00540249
AT4G07515	4	4314957	4315510	554	*	0	0	0	9	7	2	1.94591	14.4924	0.00014073	Neg.Binomial	0.000297348	0	0.0108303	0.0108303
AT4G07526	4	4358652	4360161	1510	*	0	0	0	4	2	5	1.54045	30.8921	0.00512978	QuasiPoisson	0.00655611	0	0.00242826	0.00242826
AT4G07740	4	4539638	4540682	1045	*	0	0	0	2	4	5	1.54045	30.8921	0.00512978	QuasiPoisson	0.00655611	0	0.00350877	0.00350877
AT4G07932	4	4732198	4733424	1227	*	0	0	0	1	4	5	1.46634	6.73823	0.00943683	Neg.Binomial	0.01094	0	0.00271665	0.00271665
AT4G07965	4	4808635	4809352	718	*	0	0	2	8	5	6	1.4816	11.555	0.000675671	Neg.Binomial	0.00115676	0.000928505	0.0088208	0.00789229
AT4G08025	4	4846798	4847379	582	*	0	0	0	4	6	5	1.79176	142.648	0.000281575	QuasiPoisson	0.000538486	0	0.00859107	0.00859107
AT4G08160	4	5159033	5162867	3835	*	0	0	0	5	6	3	1.7346	135.448	2.63452e-31	Neg.Binomial.W	1.72561e-29	0	0.00121686	0.00121686
AT4G08267	4	5216854	5217697	844	*	0	0	0	3	6	3	1.60944	8.73309	0.00312486	Neg.Binomial	0.00424937	0	0.00473934	0.00473934
AT4G08300	4	5244865	5248394	3530	*	0	0	0	8	5	10	2.15948	20.9121	4.80855e-06	Neg.Binomial	1.63616e-05	0	0.00217186	0.00217186
AT4G08390	4	5314871	5317963	3093	*	0	0	0	7	12	13	2.45674	31.6887	1.80975e-08	Neg.Binomial	9.81009e-08	0	0.00344865	0.00344865
AT4G08450	4	5365501	5371211	5711	*	0	2	0	8	5	8	1.56862	13.5403	0.00023349	Neg.Binomial	0.000453144	0.000116734	0.0012257	0.00110897
AT4G08560	4	5450434	5453183	2750	*	0	0	0	5	6	6	1.89712	562.918	1.87126e-05	QuasiPoisson	5.34841e-05	0	0.00206061	0.00206061
AT4G08570	4	5454580	5456100	1521	*	0	0	0	5	2	4	1.54045	30.8921	0.00512978	QuasiPoisson	0.00655611	0	0.00241069	0.00241069
AT4G08593	4	5469345	5470466	1122	*	0	1	2	3	6	9	1.25276	8.82581	0.00296999	Neg.Binomial	0.00417605	0.000891266	0.00534759	0.00445633
AT4G08620	4	5500313	5506313	6001	*	0	0	0	29	34	35	3.51651	116.998	2.874e-27	Neg.Binomial	1.3288e-25	0	0.00544354	0.00544354
AT4G08630	4	5506809	5512046	5238	*	0	6	7	10	13	22	1.09861	9.93106	0.00162513	Neg.Binomial	0.00248617	0.000827288	0.00286369	0.0020364
AT4G08670	4	5536545	5538310	1766	*	0	0	0	2	2	8	1.60944	7.64433	0.00569509	Neg.Binomial	0.00709404	0	0.00226501	0.00226501
AT4G08691	4	5555316	5556616	1301	*	0	3	1	7	4	8	1.14513	8.14799	0.0043109	Neg.Binomial	0.00568518	0.00102485	0.00486805	0.0038432
AT4G08760	4	5584739	5591133	6395	*	0	1	1	17	19	33	2.66723	51.4848	7.21543e-13	Neg.Binomial	8.21932e-12	0.000104248	0.00359656	0.00349231
AT4G08780	4	5604105	5608290	4186	*	0	0	2	19	21	25	2.61007	64.7398	8.54712e-16	Neg.Binomial	1.59953e-14	0.000159261	0.00517598	0.00501672
AT4G08870	4	5646395	5648868	2474	*	0	0	0	4	2	12	1.94591	10.02	0.00154846	Neg.Binomial	0.00238178	0	0.00242522	0.00242522
AT4G08869	4	5657228	5659574	2347	*	0	0	0	18	3	8	2.36712	14.9463	0.000110616	Neg.Binomial	0.000244226	0	0.00411873	0.00411873
AT4G08874	4	5673259	5673809	551	*	0	0	0	7	9	18	2.51231	26.9886	2.04659e-07	Neg.Binomial	9.63247e-07	0	0.0205687	0.0205687
AT4G08990	4	5764781	5770496	5716	*	0	0	3	8	19	12	1.94591	24.7557	6.5075e-07	Neg.Binomial	2.74994e-06	0.000174948	0.00227432	0.00209937
AT4G09012	4	5780311	5783464	3154	*	0	4	2	9	12	20	1.58697	20.757	5.21407e-06	Neg.Binomial	1.75891e-05	0.000634115	0.00433312	0.00369901
AT4G09070	4	5802308	5803392	1085	*	0	0	0	6	2	7	1.79176	36.7378	1.35134e-09	Neg.Binomial	9.07824e-09	0	0.00460829	0.00460829
AT4G09490	4	6015562	6016575	1014	*	0	0	0	2	8	6	1.84583	12.973	0.000316021	Neg.Binomial	0.000595667	0	0.0052597	0.0052597
AT4G09545	4	6037565	6037937	373	*	0	2	1	5	4	9	1.25276	12.0067	0.000530107	Neg.Binomial	0.00094912	0.00268097	0.0160858	0.0134048
AT4G09740	4	6142706	6145003	2298	*	0	0	1	12	4	15	2.14007	19.5721	9.68712e-06	Neg.Binomial	2.97425e-05	0.000145054	0.00449666	0.00435161
AT4G09820	4	6181881	6186523	4643	*	0	0	0	3	5	6	1.7346	135.448	2.63452e-31	Neg.Binomial.W	1.72561e-29	0	0.0010051	0.0010051
AT4G09950	4	6234671	6236560	1890	*	0	0	0	0	7	3	1.46634	5.18661	0.0227616	Neg.Binomial	0.0233864	0	0.00176367	0.00176367
AT4G09960	4	6236375	6241281	4907	*	0	0	0	5	0	6	1.54045	6.65816	0.00987028	Neg.Binomial	0.0113588	0	0.000747232	0.000747232
AT4G10210	4	6357052	6360377	3326	*	0	0	0	5	5	12	2.12026	18.5063	1.69342e-05	Neg.Binomial	4.97511e-05	0	0.00220485	0.00220485
AT4G10310	4	6391854	6395922	4069	*	0	0	0	1	5	5	1.54045	7.72303	0.00545208	Neg.Binomial	0.00684559	0	0.000901122	0.000901122
AT4G10465	4	6473547	6475434	1888	*	0	0	0	0	5	8	1.67398	6.69566	0.00966478	Neg.Binomial	0.0111878	0	0.0022952	0.0022952
AT4G10613	4	6560363	6561726	1364	*	0	1	1	5	6	6	1.38629	77.0979	0.000927718	QuasiPoisson	0.00151914	0.000488759	0.00415445	0.00366569
AT4G10870	4	6683555	6684076	522	*	0	1	0	3	4	2	1.09861	16.7439	0.0149514	QuasiPoisson	0.0162094	0.00063857	0.00574713	0.00510856
AT4G10890	4	6688833	6693903	5071	*	0	1	1	18	14	13	2.26176	40.3523	2.12054e-10	Neg.Binomial	1.72937e-09	0.000131467	0.002958	0.00282653
AT4G11050	4	6747234	6751536	4303	*	0	0	0	2	2	5	1.38629	5.78234	0.016188	Neg.Binomial	0.0170559	0	0.000697188	0.000697188
AT4G11070	4	6759098	6760794	1697	*	0	0	0	4	5	6	1.79176	142.648	0.000281575	QuasiPoisson	0.000538486	0	0.00294638	0.00294638
AT4G11170	4	6811103	6817339	6237	*	0	2	0	15	28	29	2.70805	57.6436	3.14186e-14	Neg.Binomial	4.84216e-13	0.000106889	0.003848	0.00374111
AT4G11270	4	6854233	6860902	6670	*	0	1	0	3	4	4	1.25276	36.6108	0.00376459	QuasiPoisson	0.00500671	4.9975e-05	0.000549725	0.00049975
AT4G11340	4	6894208	6899130	4923	*	1	1	3	7	5	14	1.64866	12.3702	0.000436235	Neg.Binomial	0.000799255	0.000338547	0.00176044	0.0014219
AT4G11373	4	6913984	6919763	5780	*	0	14	20	30	33	39	1.04304	4.85592	0.0275514	Neg.Binomial	0.0280147	0.00196078	0.00588235	0.00392157
AT4G11380	4	6919817	6925969	6153	*	0	0	0	3	5	3	1.54045	118.313	1.481e-27	Neg.Binomial.W	7.27542e-26	0	0.000595915	0.000595915
AT4G11430	4	6952799	6954242	1444	*	0	0	0	3	3	6	1.60944	8.73309	0.00312486	Neg.Binomial	0.00424937	0	0.00277008	0.00277008
AT4G11730	4	7067035	7070968	3934	*	0	0	3	2	7	10	1.29928	7.38432	0.0065795	Neg.Binomial	0.00806784	0.000254194	0.0016099	0.0013557
AT4G11880	4	7142922	7147391	4470	*	0	1	0	11	8	2	1.79176	12.1235	0.000497902	Neg.Binomial	0.000895541	7.45712e-05	0.001566	0.00149142
AT4G13280	4	7733114	7736745	3632	*	0	0	0	4	6	16	2.26868	15.6533	7.60807e-05	Neg.Binomial	0.000177446	0	0.0023862	0.0023862
AT4G13310	4	7750305	7753210	2906	*	0	0	0	8	5	2	1.79176	11.8873	0.000565181	Neg.Binomial	0.000998275	0	0.00172058	0.00172058
AT4G13420	4	7796782	7802251	5470	*	0	0	0	9	3	5	1.89712	14.073	0.00017585	Neg.Binomial	0.000356245	0	0.00103595	0.00103595
AT4G13440	4	7810014	7812610	2597	*	0	1	1	15	12	6	1.97408	25.8719	3.64847e-07	Neg.Binomial	1.63868e-06	0.000256706	0.00423566	0.00397895
AT4G13560	4	7879558	7883926	4369	*	0	2	1	8	5	11	1.50408	14.4545	0.000143585	Neg.Binomial	0.000300954	0.000228885	0.00183108	0.0016022
AT4G13575	4	7890249	7893761	3513	*	0	0	0	1	3	8	1.60944	7.248	0.00709799	Neg.Binomial	0.00859633	0	0.00113863	0.00113863
AT4G13577	4	7895719	7898499	2781	*	0	0	0	17	16	8	2.68558	42.0981	8.68076e-11	Neg.Binomial	7.5812e-10	0	0.0049143	0.0049143
AT4G13760	4	7988058	7989648	1591	*	1	2	0	10	14	3	1.60944	11.8895	0.000564503	Neg.Binomial	0.000998275	0.000628536	0.00565682	0.00502828
AT4G13885	4	8028911	8030754	1844	*	0	4	1	9	6	6	1.09861	8.37198	0.00381051	Neg.Binomial	0.00505922	0.000903832	0.0037961	0.00289226
AT4G14140	4	8145998	8152131	6134	*	0	2	3	6	15	11	1.47591	17.6819	2.61099e-05	Neg.Binomial	7.22304e-05	0.00027171	0.00173894	0.00146723
AT4G14400	4	8294165	8299195	5031	*	0	2	1	15	18	11	2.05839	36.0376	1.93549e-09	Neg.Binomial	1.23682e-08	0.000198768	0.00291526	0.00271649
AT4G15050	4	8588548	8590345	1798	*	0	0	1	4	7	3	1.44692	8.66185	0.00324942	Neg.Binomial	0.00435415	0.000185391	0.00259548	0.00241009
AT4G15053	4	8591930	8593834	1905	*	0	0	0	19	5	8	2.45674	19.2566	1.14275e-05	Neg.Binomial	3.46797e-05	0	0.0055993	0.0055993
AT4G15056	4	8595985	8597430	1446	*	0	0	1	5	3	8	1.55814	20.3944	6.3014e-06	Neg.Binomial	2.05662e-05	0.000230521	0.00368834	0.00345781
AT4G15290	4	8721482	8726733	5252	*	0	0	0	4	9	2	1.79176	10.7419	0.00104738	Neg.Binomial	0.00169044	0	0.000952018	0.000952018
AT4G15370	4	8773730	8779685	5956	*	0	1	1	25	23	16	2.59525	63.4965	1.60655e-15	Neg.Binomial	2.86988e-14	0.000111932	0.00358182	0.00346989
AT4G15440	4	8835368	8838676	3309	*	0	2	1	12	17	15	2.05839	36.0376	1.93542e-09	Neg.Binomial	1.23682e-08	0.000302206	0.00443236	0.00413015
AT4G16295	4	9215680	9216135	456	*	0	0	0	2	5	8	1.79176	11.8873	0.000565181	Neg.Binomial	0.000998275	0	0.0109649	0.0109649
AT4G16860	4	9488466	9495837	7372	*	0	1	2	13	10	13	1.8718	27.0425	1.99026e-07	Neg.Binomial	9.42378e-07	0.000135648	0.00162778	0.00149213
AT4G16920	4	9517950	9525800	7851	*	0	1	3	12	41	26	2.46081	28.8152	7.9625e-08	Neg.Binomial	3.98632e-07	0.00016983	0.00335414	0.00318431
AT4G16950	4	9538233	9544755	6523	*	0	0	0	2	6	5	1.67398	9.76565	0.00177803	Neg.Binomial	0.00264716	0	0.000664316	0.000664316
AT4G17590	4	9800843	9802591	1749	*	0	1	1	6	11	8	1.72277	17.676	2.61904e-05	Neg.Binomial	7.22304e-05	0.00038117	0.00476463	0.00438346
AT4G18110	4	10037077	10037718	642	*	0	0	1	4	7	6	1.60944	12.2749	0.000459097	Neg.Binomial.W	0.00082954	0.000519211	0.00882658	0.00830737
AT4G18150	4	10050211	10054031	3821	*	1	9	11	10	25	24	1.03302	5.54414	0.0185427	Neg.Binomial	0.0193041	0.00183198	0.00514699	0.00331501
AT4G18550	4	10224661	10227140	2480	*	0	0	0	5	4	9	1.94591	15.1861	9.74181e-05	Neg.Binomial	0.000216914	0	0.00241935	0.00241935
AT4G19240	4	10527800	10529092	1293	*	0	1	0	1	3	6	1.17865	7.34123	0.00673906	Neg.Binomial	0.00821225	0.000257798	0.00257798	0.00232019
AT4G19530	4	10651744	10657282	5539	*	1	1	1	5	7	3	1.60944	8.73309	0.00312486	Neg.Binomial	0.00424937	0.000180538	0.00090269	0.000722152
AT4G20170	4	10896579	10899141	2563	*	0	1	1	5	6	1	1.09861	7.31112	0.00685291	Neg.Binomial.W	0.00833806	0.000260112	0.00156067	0.00130056
AT4G20210	4	10913470	10918371	4902	*	0	1	0	11	1	3	1.50408	9.74796	0.00179522	Neg.Binomial.W	0.00265733	6.79995e-05	0.00101999	0.000951992
AT4G20370	4	11000771	11003010	2240	*	0	0	0	9	0	9	1.94591	8.05889	0.00452809	Neg.Binomial	0.00595164	0	0.00267857	0.00267857
AT4G20735	4	11122563	11124467	1905	*	0	0	1	4	8	3	1.50408	16.8279	4.09267e-05	Neg.Binomial.W	0.000106518	0.000174978	0.00262467	0.00244969
AT4G21060	4	11240730	11245049	4320	*	0	0	1	8	1	8	1.60944	18.4889	1.70901e-05	Neg.Binomial.W	4.97511e-05	7.71605e-05	0.00131173	0.00123457
AT4G21820	4	11577419	11584073	6655	*	0	0	0	5	10	3	1.94591	14.6469	0.00012965	Neg.Binomial	0.000276916	0	0.000901578	0.000901578
AT4G22770	4	11963579	11965769	2191	*	0	1	1	0	5	8	1.16315	6.29558	0.0121039	Neg.Binomial.W	0.0137283	0.000304275	0.00197779	0.00167351
AT4G23080	4	12095494	12098888	3395	*	0	0	1	7	7	9	1.8718	18.0284	2.17638e-05	Neg.Binomial	6.1458e-05	9.81836e-05	0.00225822	0.00216004
AT4G23560	4	12293117	12295859	2743	*	0	0	1	9	4	7	1.7492	14.7778	0.000120948	Neg.Binomial	0.000262611	0.000121521	0.00243043	0.00230891
AT4G23730	4	12362166	12365203	3038	*	0	0	0	5	11	0	1.84583	6.74247	0.00941442	Neg.Binomial	0.01094	0	0.00175554	0.00175554
AT4G25530	4	13038360	13042464	4105	*	0	0	0	5	17	14	2.56495	25.8532	3.68393e-07	Neg.Binomial	1.64521e-06	0	0.00292326	0.00292326
AT4G26350	4	13326853	13328315	1463	*	0	1	1	6	3	5	1.22378	17.2146	3.33858e-05	Neg.Binomial.W	8.83543e-05	0.000455685	0.00318979	0.00273411
AT4G26730	4	13472579	13473309	731	*	0	0	1	3	5	5	1.38629	26.6782	2.40316e-07	Neg.Binomial	1.11768e-06	0.000455996	0.00592795	0.00547196
AT4G28080	4	13948603	13958107	9505	*	0	1	0	6	4	0	1.17865	7.17977	0.007373	Neg.Binomial.W	0.00887469	3.50693e-05	0.000350693	0.000315623
AT4G29090	4	14333528	14335255	1728	*	1	2	2	6	18	4	1.72277	9.05091	0.00262564	Neg.Binomial	0.00373192	0.000964506	0.00540123	0.00443673
AT4G29200	4	14398054	14400198	2145	*	0	1	1	2	13	13	1.82455	11.666	0.000636543	Neg.Binomial	0.00110691	0.0003108	0.0043512	0.0040404
AT4G29740	4	14566183	14569380	3198	*	0	0	1	7	2	10	1.70475	11.7731	0.000600941	Neg.Binomial	0.00105433	0.000104232	0.0019804	0.00187617
AT4G34730	4	16569368	16573955	4588	*	0	2	4	25	25	18	2.06546	54.6308	1.4544e-13	Neg.Binomial	2.07847e-12	0.00043592	0.00494042	0.0045045
AT4G37940	4	17835217	17838969	3753	*	0	0	0	4	7	2	1.67398	9.76542	0.00177824	Neg.Binomial	0.00264716	0	0.00115463	0.00115463
AT4G39180	4	18243726	18248805	5080	*	0	0	0	18	13	15	2.79321	654.78	2.03919e-144	Neg.Binomial	2.67134e-142	0	0.00301837	0.00301837
AT4G39280	4	18280098	18284931	4834	*	0	0	1	3	3	5	1.25276	8.69135	0.00319724	Neg.Binomial.W	0.00431792	6.8956e-05	0.000758516	0.00068956
AT4G39860	4	18498202	18501682	3481	*	0	1	0	6	4	5	1.50408	35.2933	2.83603e-09	Neg.Binomial	1.75521e-08	9.57579e-05	0.00143637	0.00134061
AT4G40100	4	18583244	18584524	1281	*	0	2	1	16	12	9	1.89712	28.146	1.125e-07	Neg.Binomial	5.48737e-07	0.00078064	0.00962789	0.00884725
AT5G02700	5	609381	611747	2367	*	0	1	0	31	21	19	2.91777	74.5757	5.83585e-18	Neg.Binomial	1.26363e-16	0.000140825	0.00999859	0.00985777
AT5G03400	5	837919	839202	1284	*	0	0	1	3	2	5	1.17865	7.5121	0.00612858	Neg.Binomial.W	0.007574	0.000259605	0.00259605	0.00233645
AT5G03995	5	1077483	1078304	822	*	0	0	0	1	5	4	1.46634	6.73823	0.00943683	Neg.Binomial	0.01094	0	0.00405515	0.00405515
AT5G04590	5	1319074	1323364	4291	*	0	0	0	3	12	7	2.12026	16.3768	5.19175e-05	Neg.Binomial	0.000128729	0	0.001709	0.001709
AT5G05260	5	1559608	1561802	2195	*	0	2	0	3	10	5	1.43508	10.0106	0.00155641	Neg.Binomial	0.00238934	0.000303721	0.00273349	0.00242976
AT5G06020	5	1811938	1812393	456	*	0	0	1	0	3	6	1.09861	5.04211	0.0247383	Neg.Binomial.W	0.0252523	0.000730994	0.00657895	0.00584795
AT5G07210	5	2252237	2256018	3782	*	0	0	0	5	5	4	1.7346	367.793	4.35624e-05	QuasiPoisson	0.000112632	0	0.00123392	0.00123392
AT5G07570	5	2391581	2396329	4749	*	1	7	9	12	18	19	1.05861	16.1886	5.73368e-05	Neg.Binomial	0.000140395	0.00119323	0.00343932	0.00224609
AT5G08315	5	2676021	2676713	693	*	0	0	0	4	6	2	1.60944	8.73309	0.00312486	Neg.Binomial	0.00424937	0	0.00577201	0.00577201
AT5G11180	5	3557238	3561575	4338	*	0	0	0	15	1	5	2.07944	8.79476	0.00302097	Neg.Binomial	0.00423258	0	0.00161365	0.00161365
AT5G11370	5	3627849	3629717	1869	*	0	0	0	5	6	4	1.79176	142.648	0.000281575	QuasiPoisson	0.000538486	0	0.00267523	0.00267523
AT5G11790	5	3799408	3803216	3809	*	0	0	0	6	8	14	2.33537	26.6233	2.47245e-07	Neg.Binomial	1.14314e-06	0	0.00245034	0.00245034
AT5G12090	5	3909703	3910877	1175	*	0	1	1	4	4	4	1.09861	52.3248	0.00193791	QuasiPoisson	0.00282597	0.000567376	0.00340426	0.00283688
AT5G15360	5	4987437	4989182	1746	*	0	1	1	4	3	4	1.02962	32.7076	0.00462529	QuasiPoisson	0.00605913	0.000381825	0.00210004	0.00171821
AT5G15685	5	5111820	5113456	1637	*	1	1	2	4	6	7	1.44692	22.6471	1.94656e-06	Neg.Binomial.W	7.42718e-06	0.000814498	0.00346162	0.00264712
AT5G16486	5	5383597	5384226	630	*	0	2	0	4	3	5	1.09861	5.2322	0.0221724	Neg.Binomial	0.0228345	0.0010582	0.00634921	0.00529101
AT5G17165	5	5643118	5647807	4690	*	0	8	4	17	22	13	1.29928	23.1683	1.48425e-06	Neg.Binomial	5.82195e-06	0.000852878	0.00369581	0.00284293
AT5G17320	5	5703139	5707637	4499	*	0	1	0	7	4	7	1.65823	12.6739	0.000370802	Neg.Binomial	0.00069393	7.40905e-05	0.00133363	0.00125954
AT5G17600	5	5799432	5801418	1987	*	0	1	0	1	4	5	1.17865	6.20538	0.0127362	Neg.Binomial.W	0.0143832	0.000167757	0.00167757	0.00150981
AT5G18030	5	5968352	5969190	839	*	0	0	0	6	2	1	1.38629	5.78234	0.0161879	Neg.Binomial	0.0170559	0	0.00357569	0.00357569
AT5G18570	5	6171572	6174944	3373	*	0	0	0	8	4	4	1.84583	12.973	0.000316022	Neg.Binomial	0.000595667	0	0.00158118	0.00158118
AT5G18933	5	6313387	6314344	958	*	0	0	0	8	7	9	2.19722	22.0839	2.60996e-06	Neg.Binomial	9.41023e-06	0	0.00835073	0.00835073
AT5G18937	5	6324012	6325083	1072	*	0	0	1	1	1	7	1.09861	6.17055	0.0129894	Neg.Binomial.W	0.0146481	0.000310945	0.00279851	0.00248756
AT5G19540	5	6593642	6597916	4275	*	0	0	0	10	2	11	2.15948	15.0182	0.000106479	Neg.Binomial	0.000235754	0	0.00179337	0.00179337
AT5G21105	5	7172604	7177985	5382	*	0	1	1	23	23	35	2.82138	82.1095	1.28755e-19	Neg.Binomial	3.48971e-18	0.00012387	0.00501672	0.00489285
AT5G22150	5	7342565	7346061	3497	*	0	0	0	8	3	6	1.89712	14.0729	0.000175856	Neg.Binomial	0.000356245	0	0.00162044	0.00162044
AT5G22420	5	7429769	7432825	3057	*	0	0	0	18	15	10	2.73003	45.3567	1.64224e-11	Neg.Binomial	1.55518e-10	0	0.00468869	0.00468869
AT5G23950	5	8082650	8083772	1123	*	0	1	0	3	3	5	1.25276	21.9665	0.0093998	QuasiPoisson	0.01094	0.000296824	0.00326506	0.00296824
AT5G24200	5	8202919	8205824	2906	*	0	0	0	10	14	14	2.61496	39.0928	4.04125e-10	Neg.Binomial	3.08391e-09	0	0.0043588	0.0043588
AT5G24240	5	8230916	8234150	3235	*	0	1	0	3	12	5	1.7492	11.4049	0.00073249	Neg.Binomial	0.00123021	0.00010304	0.00206079	0.00195775
AT5G24270	5	8238428	8243443	5016	*	0	0	0	1	4	10	1.79176	8.21184	0.0041618	Neg.Binomial	0.00551631	0	0.00099681	0.00099681
AT5G24900	5	8563800	8566812	3013	*	1	0	1	10	7	5	1.60944	14.5552	0.000136116	Neg.Binomial	0.000289154	0.000221263	0.0024339	0.00221263
AT5G24960	5	8599735	8603321	3587	*	0	2	0	17	14	25	2.4681	52.4215	4.47803e-13	Neg.Binomial	5.96565e-12	0.000185856	0.00520398	0.00501812
AT5G24990	5	8610313	8611948	1636	*	0	2	1	1	8	6	1.09861	5.78235	0.0161879	Neg.Binomial.W	0.0170559	0.000611247	0.00305623	0.00244499
AT5G25754	5	8953375	8957339	3965	*	0	1	3	11	13	8	1.60944	20.3772	6.35821e-06	Neg.Binomial	2.05662e-05	0.000336276	0.00269021	0.00235393
AT5G25760	5	8967655	8969369	1715	*	0	0	0	4	6	4	1.7346	91.949	0.00066101	QuasiPoisson	0.00113937	0	0.00272109	0.00272109
AT5G25970	5	9066278	9068511	2234	*	0	0	0	6	8	5	1.99243	16.3111	5.3748e-05	Neg.Binomial	0.000132018	0	0.00283497	0.00283497
AT5G26270	5	9206375	9208136	1762	*	2	4	4	18	13	24	1.70475	35.9418	2.03304e-09	Neg.Binomial	1.28868e-08	0.00189179	0.0104048	0.00851305
AT5G26320	5	9238227	9241333	3107	*	0	1	2	7	12	9	1.64223	18.4933	1.70504e-05	Neg.Binomial	4.97511e-05	0.000321854	0.00300397	0.00268212
AT5G26700	5	9308290	9309625	1336	*	0	0	0	2	9	2	1.67398	7.55828	0.00597351	Neg.Binomial	0.00741735	0	0.00324351	0.00324351
AT5G26650	5	9343785	9345011	1227	*	0	0	0	5	3	4	1.60944	87.3309	0.000730076	QuasiPoisson	0.00122878	0	0.00325998	0.00325998
AT5G26970	5	9486874	9487456	583	*	0	1	2	9	9	8	1.57554	16.4502	4.99447e-05	Neg.Binomial	0.000125021	0.00171527	0.0148656	0.0131504
AT5G27300	5	9620810	9625136	4327	*	0	0	0	11	22	23	2.97893	51.6513	6.62861e-13	Neg.Binomial	8.04483e-12	0	0.004314	0.004314
AT5G27340	5	9635885	9636884	1000	*	0	0	0	5	6	5	1.84583	492.971	2.4359e-05	QuasiPoisson	6.81357e-05	0	0.00533333	0.00533333
AT5G27606	5	9752002	9753404	1403	*	0	2	1	1	12	9	1.42712	6.81569	0.00903605	Neg.Binomial	0.0106802	0.000712758	0.00522689	0.00451414
AT5G27607	5	9760593	9762087	1495	*	0	0	3	9	8	12	1.67398	19.5308	9.89882e-06	Neg.Binomial	3.02742e-05	0.000668896	0.006466	0.0057971
AT5G27800	5	9842412	9843804	1393	*	0	0	0	5	2	5	1.60944	8.73309	0.00312486	Neg.Binomial	0.00424937	0	0.0028715	0.0028715
AT5G27870	5	9878689	9881848	3160	*	0	0	0	2	7	5	1.7346	10.8175	0.00100545	Neg.Binomial	0.0016362	0	0.00147679	0.00147679
AT5G27890	5	9903640	9905921	2282	*	0	2	0	8	1	2	1.02962	4.16072	0.0413717	Neg.Binomial.W	0.0414244	0.000292141	0.00160678	0.00131464
AT5G27893	5	9909130	9910429	1300	*	0	0	1	2	1	6	1.09861	5.71241	0.0168454	Neg.Binomial.W	0.0176552	0.00025641	0.00230769	0.00205128
AT5G28040	5	10035543	10039286	3744	*	0	0	0	8	17	20	2.77259	38.4218	5.69909e-10	Neg.Binomial	4.22593e-09	0	0.00400641	0.00400641
AT5G28220	5	10190357	10193123	2767	*	0	0	0	0	8	3	1.54045	5.23962	0.022078	Neg.Binomial	0.0227734	0	0.00132514	0.00132514
AT5G28237	5	10207287	10213598	6312	*	0	0	0	32	19	29	3.32023	90.1309	2.22915e-21	Neg.Binomial	7.00846e-20	0	0.00422476	0.00422476
AT5G28410	5	10358184	10359438	1255	*	0	0	0	5	5	4	1.7346	367.793	4.35624e-05	QuasiPoisson	0.000112632	0	0.00371846	0.00371846
AT5G28550	5	10557722	10559779	2058	*	1	2	2	4	11	12	1.6864	14.7047	0.000125732	Neg.Binomial	0.000270014	0.000809848	0.00437318	0.00356333
AT5G28590	5	10579446	10581559	2114	*	1	3	2	7	6	6	1.15268	25.7073	0.00712924	QuasiPoisson	0.00860765	0.000946074	0.0029959	0.00204983
AT5G28690	5	10722695	10725008	2314	*	0	1	1	10	2	8	1.52606	10.7294	0.00105444	Neg.Binomial	0.00169487	0.000288101	0.00288101	0.00259291
AT5G28730	5	10779003	10780218	1216	*	0	2	5	10	7	11	1.1314	11.2841	0.000781752	Neg.Binomial	0.00129984	0.00191886	0.00767544	0.00575658
AT5G28780	5	10812907	10814173	1267	*	0	1	0	4	2	3	1.09861	16.7439	0.0149514	QuasiPoisson	0.0162094	0.000263089	0.0023678	0.00210471
AT5G28810	5	10823356	10826646	3291	*	0	2	3	7	13	5	1.25276	11.1508	0.000839961	Neg.Binomial	0.00138409	0.000506432	0.00253216	0.00202573
AT5G28823	5	10837849	10839826	1978	*	0	1	1	6	4	7	1.38629	34.2393	4.87357e-09	Neg.Binomial	2.85868e-08	0.000337041	0.00286485	0.00252781
AT5G28885	5	10896741	10898180	1440	*	0	2	2	5	11	5	1.23214	14.2072	0.000163746	Neg.Binomial.W	0.000340146	0.000925926	0.00486111	0.00393519
AT5G28910	5	10930539	10933188	2650	*	0	1	0	1	6	7	1.44692	16.5984	4.61898e-05	Neg.Binomial.W	0.000116737	0.000125786	0.00176101	0.00163522
AT5G28950	5	10992505	10993435	931	*	0	0	0	8	2	0	1.46634	4.36406	0.0367047	Neg.Binomial	0.0369397	0	0.00358038	0.00358038
AT5G28960	5	10996524	10998901	2378	*	0	0	0	7	2	8	1.89712	54.8423	1.30597e-13	Neg.Binomial.W	1.90092e-12	0	0.00238295	0.00238295
AT5G29624	5	11285138	11286604	1467	*	0	1	1	4	5	3	1.09861	15.4914	8.28819e-05	Neg.Binomial.W	0.000191042	0.000454442	0.00272665	0.00227221
AT5G31412	5	11541463	11543768	2306	*	0	3	1	9	11	7	1.45529	15.3996	8.7009e-05	Neg.Binomial	0.000197656	0.000578202	0.00390286	0.00332466
AT5G30360	5	11550429	11551302	874	*	0	1	0	1	7	4	1.32176	8.70986	0.00316494	Neg.Binomial	0.0042871	0.000381388	0.00457666	0.00419527
AT5G32590	5	12221589	12224322	2734	*	0	1	2	4	4	6	1.04145	14.9121	0.0181223	QuasiPoisson	0.0188914	0.000365764	0.0017069	0.00134114
AT5G32613	5	12263255	12265041	1787	*	1	4	3	7	8	7	1.0116	30.0546	4.20041e-08	Neg.Binomial.W	2.20102e-07	0.00149226	0.00410371	0.00261145
AT5G33390	5	12661708	12663496	1789	*	0	1	2	10	8	12	1.70475	20.5783	5.72418e-06	Neg.Binomial	1.8984e-05	0.000558971	0.00558971	0.00503074
AT5G34869	5	13061035	13062230	1196	*	0	0	0	6	1	5	1.60944	8.73309	0.00312486	Neg.Binomial	0.00424937	0	0.00334448	0.00334448
AT5G34828	5	13094069	13094344	276	*	0	0	1	0	3	8	1.25276	5.76296	0.0163674	Neg.Binomial.W	0.017222	0.00120773	0.013285	0.0120773
AT5G34905	5	13223069	13223493	425	*	0	0	0	7	2	1	1.46634	5.94837	0.0147309	Neg.Binomial	0.0162094	0	0.00784314	0.00784314
AT5G35300	5	13518317	13518949	633	*	0	0	1	6	1	3	1.17865	5.01679	0.0251027	Neg.Binomial	0.0255911	0.000526593	0.00526593	0.00473934
AT5G35375	5	13592197	13593149	953	*	0	2	1	6	7	4	1.20397	7.95307	0.00480058	Neg.Binomial	0.00626799	0.00104932	0.00594614	0.00489682
[truncated: 79 more rows]

## Sheet: 24 h light vs. 48 h light
	seqnames	start	end	width	strand	X24hlight_1	X24hlight_2	X24hlight_3	X48hlight_1	X48hlight_2	X48hlight_3	log2FC	scaled.deviance	pvalue	model	adj.pval	CT.SignalDensity	TT.SignalDensity	SignalDensityVariation
[truncated: 520 more rows]
