# Supplementary material for: Re-analysis of publicly available methylomes using signal detection yields new information
Source: Sci Rep. 2023 Feb 27;13:3307. doi: 10.1038/s41598-023-30422-4 (PMC9971211; doi:10.1038/s41598-023-30422-4)
Supplement: Supplementary file 6 — Supplementary Table S6. [file 41598_2023_30422_MOESM6_ESM.xlsx]

## Sheet: DEG overlap
Supplementary Table S6. Overlap of differentially methylated genes identified using MethylIT and DMR-based analysis, differentially expressed genes and genes with isoform variation during seed germination.
Overlap between DEGs and DMGs
MethylIT				Narsai et al.
dry seed vs. 48h strat	48h strat vs. 6h light	6h light vs. 24h light	24h light vs. 48h light	DMR-DMGs
AT4G31910	AT2G25160	AT4G15290	AT4G15290	AT4G31910
AT2G25160	AT4G15290	AT4G08620	AT4G08620	AT2G25160
AT4G15290	AT4G08620	AT2G48130	AT5G26320	AT4G15290
AT4G08620	AT4G09820	AT4G09820	AT4G23560	AT4G08620
AT4G09820	AT5G26320	AT5G26320	AT3G45140	AT1G45191
AT1G45191	AT2G01880	AT2G01880	AT1G48690	AT5G26320
AT4G00130	AT3G45140	AT4G23560	AT5G48000	AT2G01880
AT5G26320	AT2G01900	AT3G45140	AT2G16970	AT2G01900
AT5G36180	AT2G16970	AT2G01900	AT1G35250	AT4G10060
AT4G23560	AT1G62540	AT1G47480	AT1G54040	AT1G47480
AT3G45140	AT5G41380	AT2G16970	AT4G04750	AT2G16970
AT2G01900	AT4G13440	AT1G62540	AT5G23660	AT3G45680
AT4G10060	AT1G35250	AT5G41380	AT1G50060	AT1G62540
AT1G47480	AT1G33870	AT4G13440	AT4G08300	AT5G41380
AT2G16970	AT3G48720	AT3G32030	AT4G04570	AT4G13440
AT1G62540	AT1G54040	AT1G35250	AT1G36925	AT1G35250
AT5G41380	AT4G04750	AT1G33870	AT5G49900	AT1G33870
AT4G13440	AT1G05240	AT3G48720	AT2G37370	AT3G48720
AT1G35250	AT1G31710	AT4G08870	AT5G07570	AT1G54040
AT1G26240	AT1G50060	AT1G31710	AT1G58602	AT4G04750
AT3G48720	AT4G08160	AT1G50060	AT2G36870	AT4G08870
AT1G54040	AT4G10310	AT4G08300	AT3G44510	AT1G05240
AT4G04750	AT5G03995	AT3G26500	AT1G63410	AT1G31710
AT4G08870	AT2G03370	AT5G36150	AT1G36940	AT2G41380
AT1G05240	AT2G37370	AT4G08160	AT4G29740	AT1G50060
AT1G31710	AT3G28080	AT4G04570	AT4G08450	AT3G26500
AT2G41380	AT3G09960	AT4G10310	AT4G16920	AT2G35770
AT1G50060	AT4G02075	AT1G36925	AT4G08990	AT5G44050
AT3G26500	AT5G07570	AT5G03995	AT5G57670	AT5G36150
AT5G44050	AT1G58602	AT2G03370	AT5G35480	AT1G65450
AT5G36150	AT3G28070	AT2G37370	AT2G19150	AT4G08160
AT1G65450	AT1G65960	AT3G28080	AT5G11790	AT4G04570
AT4G04570	AT2G05100	AT4G13310	AT2G36710	AT4G10310
AT4G10310	AT2G18360	AT5G07570	AT3G46490	AT3G49070
AT1G36925	AT4G02700	AT1G58602	AT2G04090	AT2G37370
AT5G49900	AT5G38540	AT3G28070	AT1G43040	AT3G28080
AT5G03995	AT1G63410	AT1G62560	AT5G48110	AT3G09960
AT2G37370	AT2G34655	AT1G65960	AT5G26270	AT4G02075
AT3G28080	AT3G25130	AT2G05100	AT4G00070	AT5G24040
AT4G02075	AT4G19530	AT2G18360	AT1G58520	AT1G58602
AT5G07570	AT1G17745	AT4G02700	AT1G33930	AT3G28070
AT1G58602	AT4G29740	AT3G44510	AT4G21820	AT1G62560
AT3G28070	AT4G08450	AT3G43890	AT1G65985	AT1G65960
AT1G62560	AT4G16920	AT5G38540	AT4G00020	AT2G05100
AT1G65960	AT5G53110	AT1G63410	AT4G16860	AT2G18360
AT1G23720	AT4G08990	AT2G34655	AT5G16490	AT4G02700
AT2G05100	AT3G26440	AT4G19530	AT4G13992	AT3G44510
AT2G18360	AT3G21870	AT1G17745	AT1G36622	AT4G02180
AT4G02700	AT3G45130	AT1G36940	AT5G63800	AT4G16990
AT4G16990	AT4G04450	AT4G29740	AT4G20210	AT4G02830
AT5G38540	AT5G35480	AT4G08450	AT4G04330	AT3G43890
AT1G63410	AT4G01335	AT4G16920	AT2G01660	AT2G21030
AT2G34655	AT2G19150	AT5G53110	AT5G28960	AT5G38540
AT4G19530	AT4G06536	AT4G08990	AT4G14140	AT2G34655
AT1G17745	AT5G11790	AT3G26440	AT1G58300	AT4G19530
AT1G36940	AT3G46490	AT5G57670	AT1G34550	AT1G61820
AT4G29740	AT3G27400	AT4G13420	AT5G45530	AT1G17745
AT4G08450	AT2G21550	AT5G36260	AT4G10220	AT3G61470
AT4G16920	AT2G04090	AT5G42930	AT4G10465	AT1G51420
AT5G53110	AT5G25040	AT3G27250	AT4G11170	AT1G36940
AT4G08990	AT5G44030	AT3G45130	AT4G10613	AT4G29740
AT3G26440	AT1G59780	AT5G35480	AT5G39770	AT4G08450
AT5G36260	AT4G18550	AT4G16950	AT4G15370	AT4G16920
AT3G21870	AT1G44575	AT4G01335	AT3G48770	AT5G53110
AT1G04160	AT2G04160	AT2G19150	AT2G07680	AT3G26440
AT5G42930	AT5G26270	AT4G06536	AT3G42180	AT3G50400
AT3G27250	AT5G21105	AT4G02420	AT5G60640	AT3G21870
AT3G45130	AT1G55120	AT5G11790	AT5G49010	AT5G42930
AT5G35480	AT5G38280	AT2G36710	AT3G29110	AT3G27250
AT1G70300	AT1G33600	AT3G46490	AT4G16015	AT3G45130
AT4G06536	AT5G24900	AT2G21550	AT4G04490	AT5G35480
AT2G14080	AT4G00070	AT2G04090	AT3G30770	AT4G01335
AT1G45545	AT1G58520	AT2G38170	AT2G02520	AT4G06536
AT5G11790	AT3G50530	AT1G44608	AT5G24200	AT4G02420
AT2G36710	AT5G54720	AT4G37940	AT3G19350	AT5G11790
AT3G46490	AT3G59570	AT5G44030	AT4G13575	AT3G46490
AT3G27400	AT1G33930	AT1G59780	AT4G13570	AT4G00400
AT2G21550	AT4G20370	AT4G18550	AT1G36922	AT3G27400
AT4G37940	AT1G65985	AT1G44575	AT2G11851	AT2G21550
AT4G39710	AT4G00020	AT5G48110	AT3G30823	AT2G04090
AT5G21100	AT2G17420	AT4G00955	AT4G05360	AT1G44608
AT5G25040	AT4G16860	AT2G04160	AT1G36920	AT1G48260
AT5G44030	AT5G44585	AT5G26270	AT1G28230	AT4G37940
AT1G59780	AT1G36622	AT5G21105	AT2G05635	AT5G56850
AT1G44575	AT3G50120	AT1G55120	AT5G26970	AT5G21100
AT4G00955	AT5G63800	AT5G38280	AT2G24870	AT5G46780
AT2G04160	AT4G02130	AT1G33600	AT1G47960	AT5G44030
AT5G26270	AT1G51820	AT5G24900	AT4G25530	AT1G59780
AT5G21105	AT2G13820	AT4G00070	AT2G05642	AT4G18550
AT1G55120	AT4G01240	AT1G58520	AT1G75945	AT1G44575
AT2G15480	AT5G36870	AT3G50530	AT2G19960	AT5G48110
AT5G38280	AT3G43270	AT5G54720	AT1G34440	AT4G00955
AT1G33600	AT4G00330	AT2G03750	AT1G03240	AT2G04160
AT4G00070	AT4G04330	AT1G33930	AT5G62110	AT5G26270
AT4G39080	AT2G01660	AT4G21820	AT3G43340	AT5G21105
AT1G58520	AT4G14140	AT4G20370	AT5G52070	AT1G55120
AT3G06350	AT2G11810	AT1G65985	AT4G13560	AT2G15480
AT5G54440	AT1G58300	AT4G00020	AT5G41765	AT1G33600
AT2G31900	AT1G56510	AT4G16860	AT5G41660	AT5G24900
AT2G01910	AT2G01830	AT3G44550	AT1G53655	AT4G00070
AT1G44020	AT5G11180	AT5G44585	AT3G33528	AT2G32930
AT5G54720	AT5G23120	AT1G36622	AT2G24340	AT1G58520
AT1G79990	AT4G11380	AT3G50120	AT3G44570	AT3G06350
AT3G59570	AT1G63750	AT5G63800	AT3G44580	AT5G44160
AT1G33930	AT5G25370	AT4G02130	AT2G15050	AT3G50530
AT1G52780	AT2G14100	AT1G51820	AT3G24542	AT2G01910
AT5G44574	AT4G09690	AT2G13820	AT4G05210	AT5G44870
AT4G20370	AT1G52990	AT4G20210	AT1G52905	AT5G54720
AT5G26850	AT1G54000	AT4G01240	AT5G35926	AT2G03750
AT1G65985	AT3G23470	AT5G36870	AT2G11620	AT3G59570
AT4G00020	AT1G49005	AT4G04330	AT1G44170	AT2G20570
AT3G50110	AT5G45530	AT2G01660	AT5G27607	AT4G19420
AT2G17420	AT4G10465	AT5G28960	AT4G08874	AT4G21820
AT4G16860	AT4G11170	AT4G14140	AT5G48545	AT4G20370
AT3G44550	AT2G01918	AT2G11810	AT1G33790	AT1G65985
AT4G13992	AT1G02470	AT1G58300	AT1G32337	AT4G00020
AT1G36622	AT4G10613	AT1G56510	AT5G36228	AT2G17420
AT3G50120	AT5G39770	AT5G11180	AT5G07410	AT4G14746
AT3G29970	AT4G15370	AT4G11380	AT2G28640	AT3G44550
AT2G18980	AT5G18570	AT5G16486	AT1G35490	AT5G37500
AT4G02130	AT2G01990	AT1G76190	AT2G13350	AT5G44585
AT1G51820	AT3G48770	AT4G11050	AT5G44640	AT1G36622
AT2G13820	AT2G07680	AT4G09950	AT5G61140	AT3G29970
AT4G20210	AT3G42180	AT1G52990	AT3G23380	AT2G18980
AT4G01240	AT1G66880	AT1G54000	AT2G30730	AT5G64120
AT3G12145	AT3G28930	AT1G49005	AT2G10440	AT4G02130
AT5G10100	AT1G77990	AT4G10465	AT4G13460	AT2G13820
AT5G36870	AT3G29110	AT4G11170	AT2G46800	AT4G20210
AT3G43270	AT4G04745	AT2G01918	AT2G04190	AT4G01240
AT4G00330	AT1G56080	AT4G10613	AT4G08670	AT3G12145
AT4G04330	AT4G02320	AT5G18030	AT1G69940	AT5G10100
AT2G01660	AT4G04490	AT4G15370	AT3G44730	AT5G36870
AT4G28570	AT4G39860	AT5G18570	AT5G40340	AT3G43270
AT4G11900	AT4G00960	AT3G48770	AT4G18150	AT4G00330
AT2G29970	AT4G01010	AT2G07680	AT4G13280	AT4G04330
AT4G14140	AT3G30770	AT5G49630	AT4G20170	AT2G01660
AT2G11810	AT2G02520	AT3G42180	AT1G31740	AT4G28570
AT1G10050	AT5G24200	AT3G43790	AT2G06025	AT1G28440
AT3G14172	AT3G57040	AT2G24630	AT2G16030	AT4G11900
AT1G56510	AT3G28100	AT3G28930	AT1G20860	AT1G67000
AT2G01830	AT2G34790	AT1G77990	AT1G70790	AT2G28900
AT5G11180	AT2G21100	AT3G29110	AT2G01960	AT2G11810
AT5G23120	AT2G20950	AT1G56080	AT1G65350	AT1G58300
AT4G00430	AT4G33300	AT4G02320	AT4G07868	AT1G68010
AT1G29750	AT4G15440	AT5G28220	AT1G31772	AT1G56510
AT4G11380	AT3G55860	AT4G04490	AT2G26350	AT2G01830
AT1G34550	AT5G23950	AT4G39860	AT3G45820	AT5G11180
AT5G43900	AT4G04620	AT4G00960	AT1G31095	AT3G06580
AT5G25370	AT2G11851	AT2G02520	AT3G02610	AT5G23120
AT2G14100	AT4G05360	AT1G34315	AT1G34460	AT4G00430
AT1G52990	AT1G36920	AT5G24200	AT4G08430	AT4G11380
AT1G49005	AT1G28230	AT3G57040	AT3G11165	AT1G66540
AT5G45530	AT5G07210	AT3G28100	AT1G43770	AT1G18060
AT3G25855	AT3G57090	AT2G34790	AT2G10260	AT1G63750
AT4G10465	AT5G64687	AT2G21100	AT2G17920	AT1G76190
AT4G11170	AT1G04625	AT4G28080	AT2G38220	AT5G39080
AT2G01918	AT1G49500	AT2G20950	AT4G29200	AT5G04930
AT1G02470	AT1G06148	AT4G15440	AT4G10890	AT4G26320
AT1G68890	AT2G05635	AT3G55860	AT2G26800	AT5G25370
AT4G15370	AT5G26970	AT3G19350	AT2G15420	AT2G14100
AT2G01990	AT2G24870	AT4G13575	AT5G33390	AT1G10400
AT3G48770	AT1G47960	AT5G23950	AT4G05060	AT1G52990
AT2G07680	AT5G24990	AT4G04620	AT3G27270	AT1G54000
AT2G25870	AT4G25530	AT2G11851	AT3G05410	AT3G23470
AT4G21410	AT4G04210	AT3G30823	AT4G21060	AT1G49005
AT5G13980	AT1G79150	AT1G36920		AT5G45530
AT3G42180	AT3G26618	AT1G28230		AT1G19510
AT1G27880	AT2G05642	AT5G07210		AT3G25855
AT1G66880	AT1G03150	AT3G57090		AT4G11170
AT3G43790	AT5G26770	AT5G64687		AT5G53660
AT2G28360	AT5G24960	AT1G04625		AT1G48510
AT5G60640	AT1G34440	AT1G49500		AT2G01918
AT3G28930	AT5G62110	AT5G25760		AT1G02470
AT1G77990	AT3G43340	AT2G06983		AT5G39770
AT2G45100	AT2G30920	AT4G02000		AT5G18030
AT5G63420	AT5G52070	AT1G06148		AT4G15370
AT1G20400	AT4G13560	AT2G05635		AT2G24700
AT3G29110	AT1G05783	AT5G26970		AT5G18570
AT2G02400	AT1G43780	AT3G06435		AT2G01990
AT4G04745	AT3G44220	AT1G47960		AT3G48770
AT1G56080	AT1G33080	AT5G28910		AT2G07680
AT4G02320	AT4G03380	AT5G24990		AT5G49630
AT4G16015	AT1G62580	AT4G25530		AT3G42180
AT5G28220	AT5G35920	AT1G79150		AT1G66880
AT5G08650	AT5G41660	AT3G26618		AT3G43790
AT5G35160	AT3G50540	AT2G05642		AT4G24730
AT5G16280	AT4G01900	AT1G03150		AT2G05755
AT4G02660	AT1G53655	AT5G24960		AT2G24630
AT5G12370	AT3G33528	AT1G34440		AT3G28930
AT1G55350	AT2G24340	AT5G66650		AT1G77990
AT4G04490	AT4G13577	AT4G03930		AT2G45100
AT4G39860	AT2G41650	AT5G62110		AT3G29110
AT4G00960	AT4G09012	AT3G43340		AT2G22890
AT4G01010	AT4G11340	AT2G30920		AT2G02400
AT3G30770	AT3G28900	AT2G03260		AT4G04745
AT1G34315	AT2G15050	AT5G52070		AT1G56080
AT3G57040	AT3G24542	AT4G13560		AT3G26510
AT3G28100	AT4G05210	AT1G05783		AT4G02320
AT2G34790	AT2G18660	AT1G43780		AT4G03190
AT2G21100	AT1G36240	AT3G44220		AT5G35160
AT3G14270	AT3G45180	AT1G33080		AT5G37630
AT2G20950	AT5G27300	AT3G27940		AT4G04490
AT4G33300	AT3G29130	AT4G03380		AT4G39860
AT1G22570	AT5G35926	AT1G62580		AT3G45870
AT3G55860	AT3G60960	AT5G41765		AT4G00960
AT4G21520	AT1G35320	AT5G35920		AT4G01010
AT2G11851	AT1G75090	AT5G41660		AT5G22030
AT3G30823	AT2G11620	AT1G53655		AT5G24200
AT1G36920	AT5G27607	AT3G33528		AT3G57040
AT1G28230	AT4G01130	AT2G24340		AT3G28100
AT5G07210	AT3G47800	AT4G13577		AT2G34790
AT1G33100	AT3G28220	AT2G41650		AT2G21100
AT3G57090	AT2G03980	AT1G36580		AT2G20950
AT5G64687	AT1G64700	AT3G44580		AT4G33300
AT1G04625	AT1G75920	AT4G09012		AT3G26740
AT1G06148	AT4G08390	AT4G11340		AT4G15440
AT2G24870	AT1G27110	AT3G28900		AT1G22570
AT1G47960	AT5G45095	AT2G15050		AT1G72580
AT5G24990	AT4G34730	AT5G45920		AT3G19350
AT1G79150	AT3G01345	AT2G18938		AT5G23950
AT3G16840	AT2G46810	AT4G05210		AT4G13570
AT3G21480	AT5G48545	AT2G18660		AT1G12020
AT3G26618	AT4G39280	AT3G45180		AT4G04620
AT2G05642	AT1G33790	AT5G27300		AT4G21520
AT1G75945	AT2G41640	AT3G28956		AT2G11851
AT5G24960	AT5G25240	AT3G29130		AT3G30823
AT1G34440	AT1G09260	AT5G35926		AT1G28230
AT5G62110	AT5G35375	AT1G35320		AT5G07210
AT3G43340	AT5G66595	AT1G75090		AT1G14580
AT3G06530	AT2G27320	AT5G27607		AT1G33100
AT5G40480	AT5G36228	AT4G01130		AT3G57090
AT1G06590	AT2G44560	AT3G45800		AT5G64687
AT2G41600	AT3G54800	AT3G47800		AT1G49500
AT2G30920	AT2G07040	AT5G27893		AT5G25760
AT2G03260	AT5G26700	AT3G28220		AT1G06148
AT5G52070	AT1G32350	AT4G08874		AT2G05635
AT4G13560	AT4G26730	AT5G17600		AT3G59630
AT1G05783	AT3G21570	AT2G03980		AT5G23115
AT1G43780	AT2G28640	AT1G75920		AT5G26970
AT3G44220	AT1G47280	AT4G08390		AT2G24870
AT3G29633	AT5G28690	AT1G27110		AT1G47960
AT1G33080	AT2G05540	AT5G45095		AT5G28910
AT4G03380	AT5G44640	AT4G34730		AT5G19210
AT1G62580	AT4G39180	AT3G01345		AT4G21400
AT5G53200	AT3G23380	AT2G46810		AT5G24990
AT5G41765	AT2G30730	AT5G48545		AT4G07825
AT5G35920	AT2G10440	AT4G39280		AT4G25530
AT5G41660	AT1G36180	AT1G33790		AT4G04210
AT3G02245	AT2G46800	AT2G41640		AT1G36310
AT1G48953	AT5G28040	AT2G38250		AT1G79150
AT3G33528	AT1G05030	AT1G09260		AT3G26618
AT2G24340	AT4G22770	AT1G32337		AT1G75945
AT2G41650	AT2G02103	AT5G35375		AT1G03150
AT3G44570	AT2G19520	AT5G66595		AT5G24960
AT3G44580	AT3G07610	AT4G13885		AT1G34440
AT4G09012	AT1G28270	AT2G27320		AT5G66650
AT4G11340	AT2G01008	AT5G24240		AT1G03240
AT5G64140	AT3G41762	AT2G44560		AT5G62110
AT3G28900	AT2G04190	AT5G27870		AT2G06255
AT1G29740	AT5G60945	AT2G07040		AT2G30920
AT5G45920	AT5G60964	AT5G26700		AT4G16210
AT3G24542	AT1G36340	AT4G26730		AT2G13550
AT2G18660	AT3G10340	AT3G21570		AT2G03260
AT5G27300	AT5G51760	AT5G42170		AT5G52070
AT3G28956	AT3G08720	AT1G47280		AT1G05783
AT3G29130	AT3G51860	AT3G47340		AT1G43780
AT5G35926	AT1G07980	AT1G35490		AT3G44220
AT3G60960	AT3G44730	AT5G28690		AT2G14247
AT1G35320	AT1G76990	AT1G42470		AT3G29633
AT1G75090	AT4G08545	AT5G44640		AT1G33080
AT2G11620	AT4G18150	AT5G61140		AT4G03380
AT5G27607	AT2G01450	AT4G39180		AT1G62580
AT4G01130	AT4G11370	AT3G44070		AT5G53200
AT3G45800	AT4G13280	AT4G04980		AT5G41765
AT3G47800	AT1G31740	AT3G23380		AT1G62410
AT3G28220	AT5G46871	AT2G30730		AT4G16233
AT1G49630	AT2G06025	AT1G36180		AT3G50190
AT2G26340	AT2G45380	AT2G46800		AT5G41660
AT5G17600	AT2G38255	AT5G28040		AT5G39110
AT2G03980	AT3G26934	AT5G49440		AT3G02245
AT4G22970	AT2G43050	AT5G04590		AT4G01900
AT1G75920	AT2G16030	AT4G22770		AT1G48953
AT2G20290	AT1G56100	AT2G02103		AT1G53655
AT1G27110	AT1G20860	AT3G07610		AT3G33528
AT5G45095	AT5G17165	AT3G05725		AT2G24340
AT5G22500	AT5G56970	AT2G01008		AT4G13577
AT4G34730	AT1G11785	AT3G26880		AT2G41650
AT3G01345	AT2G10950	AT2G07560		AT1G36580
AT2G46810	AT2G01960	AT2G33380		AT4G11340
AT4G04350	AT3G14670	AT2G04190		AT5G64140
AT1G56500	AT4G18110	AT5G60945		AT3G30350
AT5G48545	AT2G02800	AT5G60964		AT3G28900
AT4G39280	AT1G31772	AT4G08670		AT2G26580
AT1G19410	AT2G03330	AT1G36340		AT2G15050
AT2G41640	AT5G24270	AT1G69940		AT5G45920
AT5G65610	AT3G44006	AT3G10340		AT2G18938
AT1G09260	AT2G26350	AT3G08720		AT5G51090
AT1G32337	AT1G03200	AT3G51860		AT2G18660
AT5G35375	AT3G45820	AT1G07980		AT3G45180
AT5G66595	AT4G04760	AT2G01280		AT5G27300
AT4G13885	AT3G44110	AT3G44730		AT3G28956
AT5G24240	AT2G02840	AT1G76990		AT3G29130
AT5G15210	AT1G34460	AT5G19540		AT5G35926
AT5G07430	AT3G43291	AT4G18150		AT3G60960
AT3G54800	AT4G08430	AT2G01450		AT1G35320
AT2G07040	AT4G00540	AT4G13280		AT1G75090
AT5G26700	AT2G11522	AT4G20170		AT1G44170
AT1G32350	AT4G24660	AT1G31740		AT4G01130
AT3G43120	AT2G10260	AT2G06025		AT4G17910
AT3G21570	AT4G08869	AT2G45380		AT3G47800
AT1G47280	AT5G63625	AT2G38255		AT3G28220
AT5G07290	AT2G17920	AT3G26934		AT2G26340
AT5G28690	AT2G38220	AT2G16030		AT5G17600
AT1G65440	AT1G43670	AT1G20860		AT3G43700
AT4G18600	AT5G65685	AT5G17165		AT2G03980
AT1G80070	AT3G13662	AT1G70790		AT1G64700
AT5G23110	AT5G25754	AT1G34580		AT1G75920
AT1G48090	AT4G10890	AT5G56970		AT4G08390
AT1G50030	AT1G43160	AT1G64795		AT1G27110
AT2G28290	AT3G44703	AT1G11785		AT5G22500
AT3G19190	AT1G15670	AT2G10950		AT4G34730
AT1G04300	AT5G27890	AT2G01960		AT2G46810
AT4G33240	AT1G44542	AT4G18110		AT4G11700
AT5G44640	AT2G15420	AT2G02800		AT5G48545
AT3G08850	AT5G33390	AT1G31772		AT1G51190
AT2G17930	AT5G19200	AT2G03330		AT1G54510
AT1G32750	AT2G17510	AT5G24270		AT4G39280
AT3G62900	AT1G48050	AT3G44006		AT1G78340
AT5G16270	AT1G78630	AT2G26350		AT1G19410
AT3G06290	AT1G59980	AT1G03200		AT2G41640
AT4G39850	AT3G23310	AT3G45820		AT1G04330
AT1G73960	AT4G09490	AT4G04760		AT3G55730
AT5G24740	AT3G05410	AT1G77960		AT5G25240
AT4G36080	AT1G76780	AT4G11880		AT5G65610
AT5G08230	AT4G01840	AT1G34460		AT1G09260
AT5G61140	AT4G24770	AT3G43291		AT1G32337
AT1G17580	AT4G03090	AT4G00540		AT5G35375
AT5G15540	AT1G64790	AT5G26650		AT5G51000
AT5G13530	AT4G21060	AT2G13547		AT5G66595
AT1G28420		AT2G11522		AT4G13885
AT4G24680		AT2G13463		AT2G27320
AT1G77300		AT2G10260		AT5G36228
AT2G26890		AT4G08869		AT5G15210
AT1G55540		AT5G63625		AT1G67570
AT1G02080		AT5G46920		AT5G64790
AT2G46020		AT2G17920		AT2G44560
AT4G15180		AT1G47265		AT5G07430
AT4G39420		AT5G44270		AT3G28830
AT1G56290		AT2G38220		AT3G28750
AT1G48490		AT5G65685		AT3G54800
AT3G04240		AT3G13662		AT5G27870
AT4G39180		AT4G29200		AT2G07040
AT5G64070		AT5G25754		AT5G26700
AT3G44070		AT4G23730		AT1G32350
AT1G67120		AT4G10890		AT2G13620
AT3G23380		AT1G45000		AT3G43120
AT2G30730		AT1G43160		AT3G21570
AT2G10440		AT3G44703		AT1G47280
AT5G04290		AT4G11270		AT3G47340
AT2G03250		AT1G15670		AT5G28690
AT5G12400		AT2G33290		AT1G42470
AT2G31960		AT2G26800		AT2G05540
AT5G07740		AT5G27890		AT5G44640
AT3G06250		AT1G44542		AT4G24680
AT1G58250		AT4G09960		AT4G39180
AT1G36180		AT5G33390		AT5G57360
AT5G13000		AT3G27473		AT3G19860
AT1G59610		AT1G35710		AT4G04980
AT4G18710		AT3G47350		AT5G10660
AT5G47690		AT3G27470		AT2G30730
AT1G16710		AT1G49670		AT2G03250
AT1G79000		AT1G59980		AT4G13460
AT5G44180		AT1G80960		AT1G36180
AT5G01400		AT4G09490		AT5G20320
AT5G20320		AT3G05410		AT2G46800
AT1G21650		AT1G76780		AT5G48180
AT5G35210		AT4G03090		AT4G18990
AT3G07160		AT1G64790		AT2G21770
AT1G15780		AT4G21060		AT5G28040
AT5G11700				AT1G05030
AT2G46800				AT4G02760
AT3G48190				AT4G22770
AT1G24706				AT2G02103
AT1G80930				AT1G71770
AT3G01320				AT2G19520
AT1G17450				AT3G05725
AT2G03140				AT1G02700
AT3G21430				AT2G22240
AT5G46210				AT2G04190
AT1G02990				AT5G60945
AT1G44910				AT5G60964
AT1G31810				AT1G36340
AT5G28040				AT1G69940
AT5G04460				AT3G10340
AT1G05030				AT2G25900
AT4G02760				AT5G51760
AT3G61050				AT3G08720
AT4G22770				AT3G51860
AT1G08840				AT2G06005
AT2G02103				AT2G32150
AT4G33200				AT1G07980
AT2G27170				AT2G01280
AT5G47020				AT3G44730
AT1G71770				AT1G54100
AT4G30990				AT1G62310
AT2G03150				AT3G27930
AT5G26240				AT1G76990
AT2G32250				AT4G08545
AT4G31570				AT1G55110
AT1G70060				AT5G24450
AT1G33390				AT5G19540
AT2G33435				AT2G04940
AT1G63490				AT5G40340
AT1G28270				AT4G18150
AT3G05725				AT2G01450
AT2G01008				AT4G11370
AT2G07560				AT4G13280
AT2G04190				AT1G31740
AT5G60945				AT2G15340
AT5G60964				AT5G46871
AT4G08670				AT2G06025
AT1G36340				AT2G45380
AT1G69940				AT2G38255
AT3G10340				AT4G14410
AT3G08720				AT3G26934
AT3G51860				AT2G43050
AT2G06005				AT1G56100
AT2G32150				AT1G20860
AT1G07980				AT1G17147
AT3G44730				AT1G15010
AT5G39050				AT5G17165
AT1G62310				AT1G11170
AT2G10970				AT5G04267
AT3G27930				AT1G34580
AT4G08545				AT1G11785
AT5G24450				AT4G31354
AT5G19540				AT2G10950
AT2G04940				AT2G01960
AT4G18150				AT3G27610
AT2G01450				AT2G02390
AT4G13280				AT3G14670
AT1G31740				AT3G27590
AT2G45380				AT3G30842
AT2G38255				AT4G05110
AT4G14410				AT5G18890
AT2G43050				AT4G23100
AT2G16030				AT2G02800
AT1G56100				AT4G08900
AT1G20860				AT5G23380
AT1G17147				AT3G42150
AT5G17165				AT2G03330
AT2G29065				AT5G24270
AT1G34580				AT3G44006
AT5G56970				AT2G26350
AT2G10950				AT1G03200
AT2G02390				AT5G32440
AT1G65350				AT3G45820
AT3G14670				AT4G04760
AT3G30842				AT3G44110
AT4G05110				AT1G49950
AT2G13960				AT3G46690
AT2G07695				AT1G77960
AT2G01980				AT2G06960
AT4G08900				AT5G37680
AT2G16015				AT1G34460
AT2G03330				AT1G17020
AT5G24270				AT3G43291
AT3G44006				AT5G62165
AT2G26350				AT1G35625
AT1G03200				AT4G00540
AT2G16016				AT2G13540
AT5G41240				AT2G11522
AT3G45820				AT5G38220
AT4G04760				AT1G77220
AT1G19100				AT4G24660
AT1G49950				AT2G21105
AT2G02840				AT4G08869
AT1G77960				AT5G63625
AT1G31095				AT4G08310
AT4G11880				AT5G46920
AT2G06960				AT1G47265
AT1G34460				AT4G04180
AT3G43291				AT5G37400
AT4G08430				AT3G51430
AT5G26650				AT1G65380
AT1G77600				AT2G38220
AT2G13540				AT1G43670
AT2G01130				AT5G65685
AT2G11522				AT3G13662
AT5G38220				AT4G10920
AT2G13463				AT4G29200
AT2G10260				AT5G25754
AT4G08869				AT4G23730
AT5G63625				AT1G64600
AT4G08310				AT2G17900
AT5G61460				AT1G45000
AT2G17920				AT5G55250
AT1G47265				AT1G43160
AT5G44270				AT5G28010
AT4G04180				AT3G44703
AT4G03950				AT4G04970
AT2G38220				AT1G15670
AT1G43670				AT3G26100
AT3G13662				AT1G45160
AT4G10920				AT2G26800
AT5G67320				AT1G44542
AT4G29200				AT3G16170
AT5G25754				AT4G05060
AT5G40910				AT5G19200
AT4G23730				AT3G46620
AT5G35930				AT3G27473
AT1G45000				AT2G17510
AT5G55250				AT5G41770
AT1G43160				AT2G14120
AT5G28010				AT2G16090
AT2G40030				AT1G48050
AT5G44800				AT1G35710
AT4G04970				AT5G35450
AT1G12470				AT3G47350
AT1G50200				AT1G78630
AT1G58230				AT5G20850
AT1G55325				AT4G30825
AT2G25170				AT5G24500
AT1G15670				AT1G49670
AT3G19740				AT1G59980
AT1G45160				AT1G80960
AT3G43300				AT1G55535
AT5G27890				AT3G23310
AT1G44542				AT5G57840
AT2G48060				AT4G09490
AT2G25730				AT1G76780
AT2G15420				AT3G13720
AT3G55160				AT5G37480
AT2G23740				AT1G54990
AT5G60040				AT2G17320
AT5G51660				AT2G24945
AT5G33390				AT4G01840
AT4G05060				AT4G24770
AT5G19200				AT4G03090
AT3G27473				AT1G64790
AT1G01040				AT3G43920
AT2G17510				AT4G21060
AT5G51200				AT2G32170
AT3G46960				AT1G66750
AT5G05560				AT3G17750
AT5G40820
AT2G41790
AT3G24320
AT2G14120
AT5G62600
AT3G47890
AT1G50140
AT1G48050
AT1G35710
AT5G36210
AT1G11720
AT3G47350
AT4G38120
AT3G12590
AT3G04340
AT1G14610
AT4G38760
AT1G49670
AT1G59980
AT3G23310
AT3G44310
AT4G09490
AT5G38150
AT1G76780
AT2G17320
AT3G15130
AT4G24770
AT4G03090
AT1G64790
AT4G21060
AT5G43500
AT1G05910
AT1G05830
AT1G30680

## Sheet: Isoform variation overlap
620 showing isoform variation		dry seed vs. 48h strat		48h strat vs. 6h light		6h light vs. 24h light		24h light vs. 48h light		DMR-DMGs		Unique to DMR		Unique to MethylIT
AT1G01340		AT1G15780		AT1G33790		AT1G33790		AT1G33790		AT1G64790		AT2G26580		AT1G15780
AT1G01380		AT1G21650		AT1G64790		AT1G64790		AT3G33528		AT2G05100		AT3G27610		AT1G21650
AT1G01480		AT1G24706		AT2G05100		AT2G05100		AT4G21060		AT2G26580		AT3G30350		AT1G24706
AT1G01490		AT1G55325		AT2G46810		AT2G33380				AT2G46810		AT3G59630		AT1G55325
AT1G01910		AT1G64790		AT3G26440		AT2G46810				AT3G26440				AT3G04240
AT1G03250		AT2G05100		AT3G28100		AT3G26440				AT3G27610				AT4G33240
AT1G03740		AT2G46810		AT3G33528		AT3G28100				AT3G28100				AT5G13530
AT1G03905		AT3G04240		AT4G21060		AT3G33528				AT3G30350				AT1G33790
AT1G04380		AT3G26440		AT5G21105		AT4G11050				AT3G33528				AT2G33380
AT1G05860		AT3G28100				AT4G16950				AT3G59630				AT4G11050
AT1G06630		AT3G33528				AT4G21060				AT4G02760				AT4G16950
AT1G07320		AT4G02760				AT5G21105				AT4G05110
AT1G07480		AT4G05110								AT4G21060
AT1G07650		AT4G21060								AT4G24680
AT1G07700		AT4G24680								AT5G21105
AT1G07745		AT4G33240
AT1G07780		AT5G13530
AT1G07890		AT5G21105
AT1G08260
AT1G08450
AT1G09480
AT1G09710
AT1G10095
AT1G10490
AT1G10810
AT1G11300
AT1G11360
AT1G12140
AT1G12770
AT1G13050
AT1G13170
AT1G15040
AT1G15125
AT1G15440
AT1G15780
AT1G15830
AT1G15970
AT1G16020
AT1G16610
AT1G16750
AT1G17160
AT1G17270
AT1G17470
AT1G18690
AT1G19485
AT1G19850
AT1G20920
AT1G21060
AT1G21650
AT1G21840
AT1G22750
AT1G24490
AT1G24706
AT1G25390
AT1G26770
AT1G27120
AT1G27540
AT1G27595
AT1G28090
AT1G28130
AT1G28290
AT1G28350
AT1G28395
AT1G28520
AT1G28765
AT1G28960
AT1G29370
AT1G29380
AT1G29630
AT1G30450
AT1G30470
AT1G30590
AT1G31175
AT1G31860
AT1G31880
AT1G31930
AT1G32240
AT1G32490
AT1G32610
AT1G32630
AT1G33330
AT1G33790
AT1G34110
AT1G34370
AT1G38065
AT1G43245
AT1G44750
AT1G45249
AT1G45474
AT1G47550
AT1G47570
AT1G49180
AT1G49590
AT1G50410
AT1G50440
AT1G51720
AT1G52320
AT1G52530
AT1G52630
AT1G52825
AT1G53310
AT1G54385
AT1G55325
AT1G55690
AT1G56570
AT1G57600
AT1G58400
AT1G58807
AT1G59124
AT1G59900
AT1G61010
AT1G61190
AT1G61210
AT1G61360
AT1G61520
AT1G62850
AT1G63130
AT1G63370
AT1G63640
AT1G63770
AT1G63830
AT1G63855
AT1G64200
AT1G64540
AT1G64650
AT1G64710
AT1G64790
AT1G64960
AT1G65070
AT1G65270
AT1G67320
AT1G67490
AT1G67820
AT1G67950
AT1G68240
AT1G68540
AT1G69070
AT1G69220
AT1G69540
AT1G70610
AT1G71220
AT1G71410
AT1G71530
AT1G73430
AT1G73460
AT1G73600
AT1G73650
AT1G73730
AT1G73930
AT1G75450
AT1G75500
AT1G75850
AT1G76050
AT1G76480
AT1G76630
AT1G78200
AT1G78260
AT1G78660
AT1G79030
AT1G79090
AT1G79520
AT1G79690
AT1G79910
AT1G80210
AT1G80555
AT1G80770
AT1G80970
AT1G80980
AT2G01200
AT2G01320
AT2G01650
AT2G02410
AT2G02765
AT2G03530
AT2G03890
AT2G04620
AT2G05100
AT2G05655
AT2G06510
AT2G07629
AT2G11000
AT2G16650
AT2G16940
AT2G17020
AT2G17540
AT2G17970
AT2G18790
AT2G19340
AT2G19560
AT2G19590
AT2G19930
AT2G19940
AT2G20900
AT2G21170
AT2G21940
AT2G22250
AT2G24270
AT2G24530
AT2G25320
AT2G25620
AT2G25880
AT2G26210
AT2G26570
AT2G26580
AT2G27080
AT2G28670
AT2G29290
AT2G29310
AT2G29525
AT2G29540
AT2G29650
AT2G30120
AT2G30910
AT2G31370
AT2G31740
AT2G31990
AT2G32320
AT2G32850
AT2G33380
AT2G34070
AT2G34315
AT2G34510
AT2G34660
AT2G34900
AT2G35230
AT2G35658
AT2G36250
AT2G36270
AT2G36720
AT2G37060
AT2G37940
AT2G37975
AT2G38010
AT2G38840
AT2G39740
AT2G40670
AT2G40690
AT2G40790
AT2G40860
AT2G41060
AT2G41170
AT2G41231
AT2G41440
AT2G41720
AT2G41880
AT2G42170
AT2G42640
AT2G42950
AT2G43190
AT2G43240
AT2G43410
AT2G43500
AT2G43710
AT2G44710
AT2G45500
AT2G46810
AT2G47000
AT2G47070
AT2G47830
AT2G47940
AT2G48070
AT3G01100
AT3G01380
AT3G01410
AT3G01540
AT3G01910
AT3G02030
AT3G02280
AT3G02300
AT3G02540
AT3G02780
AT3G02870
AT3G04240
AT3G04310
AT3G04450
AT3G04600
AT3G04610
AT3G04630
AT3G05140
AT3G05220
AT3G05500
AT3G05700
AT3G06590
AT3G07020
AT3G07030
AT3G07140
AT3G07300
AT3G07600
AT3G07930
AT3G09150
AT3G09690
AT3G10200
AT3G10250
AT3G10915
AT3G11240
AT3G11440
AT3G11745
AT3G12020
AT3G12050
AT3G12990
AT3G13000
AT3G13782
AT3G13790
AT3G14020
AT3G14190
AT3G14550
AT3G14890
AT3G15010
AT3G15410
AT3G15940
AT3G16520
AT3G16570
AT3G16857
AT3G17100
AT3G17350
AT3G17609
AT3G17630
AT3G17650
AT3G17680
AT3G17712
AT3G18100
AT3G19570
AT3G19830
AT3G19960
AT3G20080
AT3G20090
AT3G20200
AT3G20250
AT3G20540
AT3G20810
AT3G24840
AT3G25585
AT3G25690
AT3G26180
AT3G26440
AT3G26920
AT3G26922
AT3G26932
AT3G27610
AT3G28100
AT3G28700
AT3G30350
AT3G33528
AT3G42170
AT3G44200
AT3G45740
AT3G46110
AT3G46920
AT3G46940
AT3G46980
AT3G48060
AT3G48430
AT3G48580
AT3G48870
AT3G48980
AT3G49010
AT3G49400
AT3G52170
AT3G52920
AT3G53460
AT3G53720
AT3G53900
AT3G54480
AT3G54740
AT3G54810
AT3G55850
AT3G56140
AT3G56210
AT3G56300
AT3G56310
AT3G56570
AT3G57480
AT3G58460
AT3G59210
AT3G59630
AT3G59950
AT3G60510
AT3G60750
AT3G61160
AT3G61600
AT3G61850
AT3G62020
AT3G62090
AT4G00180
AT4G00740
AT4G00930
AT4G01995
AT4G02460
AT4G02510
AT4G02550
AT4G02590
AT4G02760
AT4G02990
AT4G03260
AT4G03415
AT4G04890
AT4G05110
AT4G07410
AT4G07960
AT4G08850
AT4G10170
AT4G10843
AT4G11050
AT4G11570
AT4G11911
AT4G12005
AT4G12290
AT4G12610
AT4G13250
AT4G13330
AT4G13390
AT4G13730
AT4G14170
AT4G14300
AT4G14840
AT4G15010
AT4G15230
AT4G15570
AT4G16070
AT4G16380
AT4G16540
AT4G16950
AT4G17310
AT4G17410
AT4G18596
AT4G18740
AT4G18810
AT4G18840
AT4G18975
AT4G19070
AT4G19490
AT4G19500
AT4G19900
AT4G19990
AT4G20350
AT4G20830
AT4G21060
AT4G21310
AT4G21750
AT4G21850
AT4G22830
AT4G23330
AT4G23420
AT4G23450
AT4G23990
AT4G24290
AT4G24420
AT4G24680
AT4G24740
AT4G25315
AT4G25500
AT4G26140
AT4G26470
AT4G26650
AT4G26680
AT4G26910
AT4G27410
AT4G27490
AT4G28220
AT4G28760
AT4G29240
AT4G30150
AT4G30160
AT4G30820
AT4G32010
AT4G32430
AT4G32460
AT4G32670
AT4G33240
AT4G33580
AT4G33760
AT4G34480
AT4G34660
AT4G34680
AT4G34860
AT4G35140
AT4G36050
AT4G37900
AT4G38150
AT4G38230
AT4G38240
AT4G38330
AT4G38660
AT4G39140
AT4G40000
AT5G01410
AT5G02080
AT5G02470
AT5G02860
AT5G04860
AT5G05240
AT5G05400
AT5G05550
AT5G06230
AT5G06750
AT5G06770
AT5G07240
AT5G07350
AT5G07920
AT5G07940
AT5G08370
AT5G10330
AT5G10490
AT5G10650
AT5G11360
AT5G11430
AT5G11840
AT5G12150
AT5G12170
AT5G12440
AT5G12840
AT5G12860
AT5G13480
AT5G13530
AT5G13640
AT5G13740
AT5G13950
AT5G14090
AT5G14430
AT5G14960
AT5G15940
AT5G16630
AT5G16900
AT5G17040
AT5G17310
AT5G17410
AT5G18640
AT5G18810
AT5G19150
AT5G20990
AT5G21105
AT5G22300
AT5G22780
AT5G22799
AT5G22830
AT5G23080
AT5G23890
AT5G24120
AT5G24155
AT5G24160
AT5G24352
AT5G25520
AT5G26110
AT5G26180
AT5G27410
AT5G28530
AT5G35560
AT5G36890
AT5G37020
AT5G37570
AT5G38590
AT5G40500
AT5G40760
AT5G40830
AT5G40880
AT5G41670
AT5G41680
AT5G41790
AT5G42400
AT5G42450
AT5G42560
AT5G42690
AT5G42770
AT5G43430
AT5G43810
AT5G43930
AT5G43960
AT5G44240
AT5G44280
AT5G44785
AT5G44980
AT5G45330
AT5G46050
AT5G46870
AT5G47090
AT5G47160
AT5G47650
AT5G47820
AT5G48150
AT5G48950
AT5G49500
AT5G51710
AT5G51910
AT5G52040
AT5G52547
AT5G53440
AT5G54870
AT5G55730
AT5G56220
AT5G57160
AT5G57850
AT5G58260
AT5G58960
AT5G59130
AT5G59160
AT5G59350
AT5G60335
AT5G60430
AT5G60800
AT5G61920
AT5G62270
AT5G62760
AT5G62840
AT5G63370
AT5G63620
AT5G63630
AT5G63930
AT5G63950
AT5G64200
AT5G64240
AT5G64520
AT5G64710
AT5G64970
AT5G65070
AT5G66070
AT5G66110
AT5G66210
AT5G66450
AT5G66470
AT5G67580
