# Supplementary material for: Re-analysis of publicly available methylomes using signal detection yields new information
Source: Sci Rep. 2023 Feb 27;13:3307. doi: 10.1038/s41598-023-30422-4 (PMC9971211; doi:10.1038/s41598-023-30422-4)
Supplement: Supplementary file 7 — Supplementary Table S7. [file 41598_2023_30422_MOESM7_ESM.xlsx]

## Sheet: DMG GO term enrichment
Supplementary Table S7. Gene ontology term categories enriched in differentially methylated genes identified using MethylIT and DMR-based analysis during seed germination, and overlap with differentially expressed genes. DAVID Knowledgebase was used for GO function enrichment analysis.
All enriched Biological process GO terms				Enriched Biological process GO terms (>10 fold)
Term	variable	value		Term	variable	value
vesicle transport along actin filament	dry seed vs. strat	14.431		defense response to Gram-negative bacterium	24h vs. 48h	13.0067
actin filament-based movement	dry seed vs. strat	11.7184		diterpenoid biosynthetic process	24h vs. 48h	14.6644
(1->3)-beta-D-glucan biosynthetic process	dry seed vs. strat	15.4617		sucrose transport	24h vs. 48h	18.6971
cell wall modification	dry seed vs. strat	4.22752		sesquiterpene biosynthetic process	24h vs. 48h	19.9436
pectin catabolic process	dry seed vs. strat	3.67408		regulation of endosperm development	24h vs. 48h	19.9436
actin filament organization	dry seed vs. strat	5.19515		C-5 methylation of cytosine	24h vs. 48h	39.8872
regulation of gene expression, epigenetic	dry seed vs. strat	4.47858		diterpenoid biosynthetic process	6h vs. 24h	10.9398
DNA repair	dry seed vs. strat	2.45054		aromatic amino acid family metabolic process	6h vs. 24h	11.808
embryo development ending in seed dormancy	dry seed vs. strat	1.74132		organic substance metabolic process	6h vs. 24h	13.284
sister chromatid cohesion	dry seed vs. strat	9.89552		sesquiterpene biosynthetic process	6h vs. 24h	14.8781
vacuole organization	dry seed vs. strat	6.1847		C-5 methylation of cytosine	6h vs. 24h	21.2545
aromatic amino acid family metabolic process	dry seed vs. strat	8.24627		cellular zinc ion homeostasis	6h vs. 24h	22.7726
double fertilization forming a zygote and endosperm	dry seed vs. strat	3.1921		sulfate transmembrane transport	6h vs. 24h	26.5681
dephosphorylation	dry seed vs. strat	4.12313		N-glycan fucosylation	6h vs. 24h	35.4241
regulation of cell shape	dry seed vs. strat	5.01462		aromatic amino acid family metabolic process	DMR - DMGs	10.9734
signal transduction	dry seed vs. strat	1.46332		long-chain fatty-acyl-CoA metabolic process	DMR - DMGs	14.8141
long-chain fatty-acyl-CoA metabolic process	dry seed vs. strat	13.9156		sulfate transmembrane transport	DMR - DMGs	19.7522
positive regulation of transcription from RNA polymerase II promoter	dry seed vs. strat	2.3732		RNA virus induced gene silencing	DMR - DMGs	26.3362
alpha-amino acid metabolic process	dry seed vs. strat	3.28807		proline metabolic process	DMR - DMGs	26.3362
fruit development	dry seed vs. strat	3.71082		urea cycle	DMR - DMGs	26.3362
RNA export from nucleus	dry seed vs. strat	12.3694		putrescine biosynthetic process from arginine, using agmatinase	DMR - DMGs	39.5044
regulation of transcription from RNA polymerase II promoter	dry seed vs. strat	1.8004		actin filament-based movement	dry seed vs. strat	11.7184
sesquiterpene biosynthetic process	dry seed vs. strat	5.93731		RNA export from nucleus	dry seed vs. strat	12.3694
transcription initiation from RNA polymerase III promoter	dry seed vs. strat	9.27705		long-chain fatty-acyl-CoA metabolic process	dry seed vs. strat	13.9156
meiotic cell cycle	dry seed vs. strat	3.1359		vesicle transport along actin filament	dry seed vs. strat	14.431
positive regulation of cellular process	dry seed vs. strat	2.37492		(1->3)-beta-D-glucan biosynthetic process	dry seed vs. strat	15.4617
telomere maintenance in response to DNA damage	dry seed vs. strat	37.1082		regulation of telomere maintenance	dry seed vs. strat	24.7388
putrescine biosynthetic process from arginine, using agmatinase	dry seed vs. strat	37.1082		regulation of chromosome organization	dry seed vs. strat	24.7388
double-strand break repair	dry seed vs. strat	4.63852		regulation of production of siRNA involved in RNA interference	dry seed vs. strat	24.7388
post-embryonic development	dry seed vs. strat	4.63852		negative regulation of defense response to virus	dry seed vs. strat	24.7388
double-strand break repair via nonhomologous end joining	dry seed vs. strat	7.42164		urea cycle	dry seed vs. strat	24.7388
histone deacetylation	dry seed vs. strat	4.36567		production of lsiRNA involved in RNA interference	dry seed vs. strat	24.7388
diterpenoid biosynthetic process	dry seed vs. strat	4.36567		peroxisome localization	dry seed vs. strat	24.7388
production of siRNA involved in RNA interference	dry seed vs. strat	4.36567		telomere maintenance in response to DNA damage	dry seed vs. strat	37.1082
sodium ion transport	dry seed vs. strat	6.95779		putrescine biosynthetic process from arginine, using agmatinase	dry seed vs. strat	37.1082
positive regulation of cell growth	dry seed vs. strat	6.95779		aromatic amino acid family metabolic process	strat vs. 6h	10.0071
triterpenoid biosynthetic process	dry seed vs. strat	6.95779		sucrose transport	strat vs. 6h	11.258
sucrose transport	dry seed vs. strat	6.95779		cytokinin catabolic process	strat vs. 6h	20.0141
mitochondrial fission	dry seed vs. strat	6.95779		C-5 methylation of cytosine	strat vs. 6h	24.017
mitotic sister chromatid cohesion	dry seed vs. strat	6.54851		sulfate transmembrane transport	strat vs. 6h	30.0212
ATP-dependent chromatin remodeling	dry seed vs. strat	6.54851
regulation of developmental process	dry seed vs. strat	1.72906
regulation of protein localization to cell surface	dry seed vs. strat	3.09235
regulation of telomere maintenance	dry seed vs. strat	24.7388
regulation of chromosome organization	dry seed vs. strat	24.7388
regulation of production of siRNA involved in RNA interference	dry seed vs. strat	24.7388
negative regulation of defense response to virus	dry seed vs. strat	24.7388
urea cycle	dry seed vs. strat	24.7388
production of lsiRNA involved in RNA interference	dry seed vs. strat	24.7388
peroxisome localization	dry seed vs. strat	24.7388
cellular macromolecule localization	dry seed vs. strat	6.1847
phosphatidylinositol phosphorylation	dry seed vs. strat	5.85919
RNA-directed DNA methylation	dry seed vs. strat	3.71082
regulation of transcription, DNA-templated	dry seed vs. strat	1.22906
cytokinin-activated signaling pathway	dry seed vs. strat	2.47388
cell division	dry seed vs. strat	1.47193
double fertilization forming a zygote and endosperm	strat vs. 6h	5.16494
regulation of protein localization to cell surface	strat vs. 6h	6.00424
RNA-directed DNA methylation	strat vs. 6h	7.50531
regulation of double fertilization forming a zygote and endosperm	strat vs. 6h	5.37693
pectin catabolic process	strat vs. 6h	4.16136
sesquiterpene biosynthetic process	strat vs. 6h	9.60679
cell wall modification	strat vs. 6h	4.56019
alpha-amino acid metabolic process	strat vs. 6h	4.56019
signal transduction	strat vs. 6h	1.63918
diterpenoid biosynthetic process	strat vs. 6h	7.06382
defense response to fungus	strat vs. 6h	1.59719
killing of cells of other organism	strat vs. 6h	2.26187
photosynthesis	strat vs. 6h	3.11331
sucrose transport	strat vs. 6h	11.258
aromatic amino acid family metabolic process	strat vs. 6h	10.0071
auxin-activated signaling pathway	strat vs. 6h	2.39107
negative regulation of catalytic activity	strat vs. 6h	4.00283
phosphorelay signal transduction system	strat vs. 6h	5.10999
defense response	strat vs. 6h	1.58205
sucrose metabolic process	strat vs. 6h	7.83162
response to cold	strat vs. 6h	1.81947
dephosphorylation	strat vs. 6h	4.44759
cytokinin-activated signaling pathway	strat vs. 6h	3.33569
sulfate transmembrane transport	strat vs. 6h	30.0212
response to biotic stimulus	strat vs. 6h	6.43312
response to wounding	strat vs. 6h	1.49545
C-5 methylation of cytosine	strat vs. 6h	24.017
cytokinin catabolic process	strat vs. 6h	20.0141
regulation of transcription, DNA-templated	strat vs. 6h	1.30028
systemic acquired resistance	strat vs. 6h	2.85916
sesquiterpene biosynthetic process	6h vs. 24h	14.8781
rejection of self pollen	6h vs. 24h	6.9008
diterpenoid biosynthetic process	6h vs. 24h	10.9398
killing of cells of other organism	6h vs. 24h	2.91157
cell wall modification	6h vs. 24h	5.38088
defense response to fungus	6h vs. 24h	1.83228
pectin catabolic process	6h vs. 24h	4.2088
aromatic amino acid family metabolic process	6h vs. 24h	11.808
RNA-directed DNA methylation	6h vs. 24h	6.64202
cellular zinc ion homeostasis	6h vs. 24h	22.7726
cellulose catabolic process	6h vs. 24h	7.59088
alpha-amino acid metabolic process	6h vs. 24h	4.03566
organic substance metabolic process	6h vs. 24h	13.284
auxin-activated signaling pathway	6h vs. 24h	2.35116
cell wall organization	6h vs. 24h	2.11137
signal transduction	6h vs. 24h	1.50436
triterpenoid biosynthetic process	6h vs. 24h	9.96303
N-glycan fucosylation	6h vs. 24h	35.4241
phosphorelay signal transduction system	6h vs. 24h	4.52223
defense response to Gram-negative bacterium	6h vs. 24h	6.9308
sulfate transmembrane transport	6h vs. 24h	26.5681
dephosphorylation	6h vs. 24h	3.93601
lipid metabolic process	6h vs. 24h	2.12545
carbohydrate metabolic process	6h vs. 24h	1.67663
C-5 methylation of cytosine	6h vs. 24h	21.2545
regulation of reactive oxygen species metabolic process	6h vs. 24h	5.69316
double fertilization forming a zygote and endosperm	6h vs. 24h	2.85678
sesquiterpene biosynthetic process	24h vs. 48h	19.9436
rejection of self pollen	24h vs. 48h	9.06528
diterpenoid biosynthetic process	24h vs. 48h	14.6644
carbohydrate metabolic process	24h vs. 48h	3.14644
cell wall modification	24h vs. 48h	7.57352
pectin catabolic process	24h vs. 48h	5.92385
RNA-directed DNA methylation	24h vs. 48h	9.97181
auxin-activated signaling pathway	24h vs. 48h	3.52984
killing of cells of other organism	24h vs. 48h	3.0735
sucrose transport	24h vs. 48h	18.6971
defense response to Gram-negative bacterium	24h vs. 48h	13.0067
glucosinolate catabolic process	24h vs. 48h	9.06528
C-5 methylation of cytosine	24h vs. 48h	39.8872
double fertilization forming a zygote and endosperm	24h vs. 48h	4.28895
cell wall organization	24h vs. 48h	2.31135
regulation of endosperm development	24h vs. 48h	19.9436
rejection of self pollen	DMR - DMGs	5.13044
sesquiterpene biosynthetic process	DMR - DMGs	9.48105
aromatic amino acid family metabolic process	DMR - DMGs	10.9734
defense response to fungus	DMR - DMGs	1.67358
diterpenoid biosynthetic process	DMR - DMGs	6.97136
cell wall modification	DMR - DMGs	4.00044
pectin catabolic process	DMR - DMGs	3.52019
double fertilization forming a zygote and endosperm	DMR - DMGs	3.39822
defense response to virus	DMR - DMGs	4.5582
alpha-amino acid metabolic process	DMR - DMGs	3.50039
long-chain fatty-acyl-CoA metabolic process	DMR - DMGs	14.8141
killing of cells of other organism	DMR - DMGs	2.02933
regulation of protein localization to cell surface	DMR - DMGs	3.95044
response to jasmonic acid	DMR - DMGs	1.72832
regulation of double fertilization forming a zygote and endosperm	DMR - DMGs	3.5377
lipid metabolic process	DMR - DMGs	2.17274
cellular response to organic cyclic compound	DMR - DMGs	3.24693
signal transduction	DMR - DMGs	1.39803
putrescine biosynthetic process from arginine, using agmatinase	DMR - DMGs	39.5044
triterpenoid biosynthetic process	DMR - DMGs	7.40707
sucrose transport	DMR - DMGs	7.40707
response to nematode	DMR - DMGs	2.75612
plant epidermis development	DMR - DMGs	1.69651
lipid catabolic process	DMR - DMGs	2.05514
RNA virus induced gene silencing	DMR - DMGs	26.3362
proline metabolic process	DMR - DMGs	26.3362
urea cycle	DMR - DMGs	26.3362
response to red light	DMR - DMGs	2.63362
RNA-directed DNA methylation	DMR - DMGs	3.95044
response to virus	DMR - DMGs	3.95044
positive regulation of flower development	DMR - DMGs	3.85408
root morphogenesis	DMR - DMGs	1.59292
sulfate transmembrane transport	DMR - DMGs	19.7522

## Sheet: DMG-DEG overlap GO terms
Biological Process GO terms
dry seed vs. 48h strat		48h strat vs. 6h light		6h light vs. 24h light		24h light vs. 48h light		DMR-DMGs		DEGs
Term	Fold Enrichment	Term	Fold Enrichment	Term	Fold Enrichment	Term	Fold Enrichment	Term	Fold Enrichment	Term	Fold Enrichment
telomere maintenance in response to DNA damage	47.4549	sulfate transmembrane transport	44.0389	N-glycan fucosylation	52.0368	C-5 methylation of cytosine	76.7322	putrescine biosynthetic process from arginine, using agmatinase	51.4455	alpha-amino acid metabolic process	1.18099
putrescine biosynthetic process from arginine, using agmatinase	47.4549	C-5 methylation of cytosine	35.2311	sulfate transmembrane transport	39.0276	regulation of endosperm development	38.3661	RNA virus induced gene silencing	34.297	response to hydrogen peroxide	1.18099
regulation of chromosome organization	31.6366	cytokinin catabolic process	29.3593	cellular zinc ion homeostasis	33.4522	sesquiterpene biosynthetic process	30.6929	urea cycle	34.297	response to cytokinin	1.18099
urea cycle	31.6366	cellular zinc ion homeostasis	25.1651	C-5 methylation of cytosine	31.2221	diterpenoid biosynthetic process	22.5683	sulfate transmembrane transport	25.7227	regulation of multicellular organismal development	1.18099
peroxisome localization	31.6366	aromatic amino acid family metabolic process	14.6796	cytokinin catabolic process	26.0184	cell wall modification	9.71294	cellular aldehyde metabolic process	20.5782	root hair elongation	1.18099
regulation of production of siRNA involved in RNA interference	31.6366	alpha-amino acid metabolic process	6.68945	cellular biogenic amine metabolic process	26.0184	pectin catabolic process	7.59725	aromatic amino acid family metabolic process	14.2904	hyperosmotic salinity response	1.18099
negative regulation of defense response to virus	31.6366	positive regulation of flower development	6.44472	aromatic amino acid family metabolic process	17.3456	lipid metabolic process	3.83661	triterpenoid biosynthetic process	9.64602	regulation of seed germination	1.18099
regulation of telomere maintenance	31.6366	regulation of pollen tube growth	6.00531	sesquiterpene biosynthetic process	15.611	cell wall organization	3.176	sesquiterpene biosynthetic process	8.23127	negative regulation of cellular metabolic process	1.18099
production of lsiRNA involved in RNA interference	31.6366	phosphorelay signal transduction system	5.62199	triterpenoid biosynthetic process	14.6353			peroxisome organization	6.17345	autophagy	1.18099
sulfate transmembrane transport	23.7275	regulation of immune system process	5.03302	diterpenoid biosynthetic process	11.4787			diterpenoid biosynthetic process	6.05241	cellular response to light stimulus	1.18099
multicellular organism reproduction	23.7275	porphyrin-containing compound metabolic process	4.76096	regulation of reactive oxygen species metabolic process	8.36305			defense response to virus	5.93601	xylem development	1.18099
Golgi localization	23.7275	photosynthesis	4.567	cellulose catabolic process	8.36305			response to desiccation	5.93601	small molecule biosynthetic process	1.18099
glucosylceramide catabolic process	23.7275	cell wall modification	4.45964	seed coat development	6.69044			alpha-amino acid metabolic process	4.55846	response to endoplasmic reticulum stress	1.18099
mitochondrion localization	23.7275	pectin catabolic process	4.36029	cellular calcium ion homeostasis	6.3288			regulation of cyclin-dependent protein serine/threonine kinase activity	4.37834	pigment metabolic process	1.18099
(1->3)-beta-D-glucan biosynthetic process	19.7729	systemic acquired resistance	4.19418	alpha-amino acid metabolic process	5.92824			cellular response to organic cyclic compound	4.22839	protein localization to organelle	1.18099
vesicle transport along actin filament	15.8183	lipid catabolic process	3.05472	cell wall modification	5.92824			drug transmembrane export	4.11564	pattern specification process	1.18099
actin filament-based movement	14.9858	plant epidermis development	2.4316	pectin catabolic process	4.63694			cell wall modification	3.90725	iron ion homeostasis	1.18099
sister chromatid cohesion	12.6546	response to jasmonic acid	2.38544	cellular response to organic cyclic compound	4.277			pectin catabolic process	3.56553	xylem and phloem pattern formation	1.18099
transcription initiation from RNA polymerase III promoter	11.8637	root morphogenesis	2.36768	lipid catabolic process	3.1583			response to red light	3.4297	terpenoid metabolic process	1.18099
aromatic amino acid family metabolic process	10.5455	response to wounding	2.08403	photosynthesis	2.89093			lipid catabolic process	2.37898	reciprocal meiotic recombination	1.18099
double-strand break repair via nonhomologous end joining	9.49099	response to salicylic acid	2.0603	lipid metabolic process	2.73193			lipid metabolic process	2.31505	regulation of circadian rhythm	1.18099
triterpenoid biosynthetic process	8.8978	response to cold	2.0531	cell wall organization	2.58461			plant epidermis development	2.20931	starch biosynthetic process	1.18099
mitochondrial fission	8.8978	signal transduction	2.04832	root morphogenesis	2.09826			response to jasmonic acid	2.14356	regionalization	1.18099
positive regulation of cell growth	8.8978	defense response to bacterium	1.63258	response to cold	2.00141			leaf senescence	2.09981	stomatal movement	1.18099
sodium ion transport	8.8978	defense response to fungus	1.56197	response to jasmonic acid	1.95138			response to organonitrogen compound	2.05782	retrograde vesicle-mediated transport, Golgi to ER	1.18099
mitotic sister chromatid cohesion	8.3744			signal transduction	1.81524			root morphogenesis	1.93612	root hair cell development	1.18099
ATP-dependent chromatin remodeling	8.3744			response to wounding	1.74968			cell wall organization	1.87384	fatty acid beta-oxidation	1.18099
vacuole organization	7.90915							response to wounding	1.60166	production of siRNA involved in RNA interference	1.18099
cellular macromolecule localization	7.90915							signal transduction	1.56053	histone acetylation	1.18099
phosphatidylinositol phosphorylation	7.49288							developmental growth	1.54907	chromatin silencing	1.18099
regulation of cell shape	6.41283							cell differentiation	1.51949	sugar mediated signaling pathway	1.18099
post-embryonic development	5.93187							defense response to fungus	1.41918	regulation of cellular component organization	1.18099
double-strand break repair	5.93187							response to abscisic acid	1.36907	trichome branching	1.18099
actin filament organization	5.69459									phospholipid biosynthetic process	1.18099
peroxisome organization	5.69459									rhythmic process	1.18099
sesquiterpene biosynthetic process	5.69459									vacuole organization	1.18099
production of siRNA involved in RNA interference	5.58293									response to UV	1.18099
regulation of gene expression, epigenetic	4.90913									oxylipin biosynthetic process	1.18099
regulation of pollen tube growth	4.31408									vacuolar transport	1.18099
chromatin remodeling	4.31408									positive regulation of cellular metabolic process	1.18099
alpha-amino acid metabolic process	4.20487									regulation of reactive oxygen species metabolic process	1.18099
fruit development	3.95458									phototropism	1.18099
cell wall modification	3.60417									negative regulation of defense response	1.18099
meiotic cell cycle	3.3419									cellular amino acid biosynthetic process	1.18099
pectin catabolic process	3.28896									anthocyanin-containing compound biosynthetic process	1.18099
positive regulation of cellular process	3.03712									root epidermal cell differentiation	1.18099
pollen germination	2.92932									phosphatidylinositol dephosphorylation	1.18099
DNA repair	2.68613									root hair cell differentiation	1.18099
chromatin organization	2.47591									formation of cytoplasmic translation initiation complex	1.18099
vegetative to reproductive phase transition of meristem	2.28149									base-excision repair	1.18099
embryo development ending in seed dormancy	2.22685									DNA mediated transformation	1.18099
positive regulation of transcription from RNA polymerase II promoter	2.20721									response to oomycetes	1.18099
cell division	1.88235									meristem structural organization	1.18099
regulation of developmental process	1.87098									GPI anchor biosynthetic process	1.18099
regulation of transcription from RNA polymerase II promoter	1.79075									peroxisome organization	1.18099
signal transduction	1.63141									pentose-phosphate shunt	1.18099
response to salt stress	1.61008									callus formation	1.18099
										activation of GTPase activity	1.18099
										glycosyl compound metabolic process	1.18099
										proteasomal ubiquitin-independent protein catabolic process	1.18099
										root hair cell tip growth	1.18099
										nitrogen compound metabolic process	1.18099
										gluconeogenesis	1.18099
										nucleoside metabolic process	1.18099
										ethylene biosynthetic process	1.18099
										secondary metabolite biosynthetic process	1.18099
										glucose metabolic process	1.18099
										blue light signaling pathway	1.18099
										chloroplast avoidance movement	1.18099
										photoperiodism	1.18099
										regulation of meristem growth	1.18099
										organonitrogen compound catabolic process	1.16585
										photomorphogenesis	1.16435
										negative regulation of cellular biosynthetic process	1.16362
										double-strand break repair via homologous recombination	1.16336
										embryo development	1.16336
										response to karrikin	1.16254
										regulation of stomatal movement	1.16224
										positive regulation of cellular process	1.16209
										negative regulation of metabolic process	1.16202
										cellular localization	1.16194
										mitotic cell cycle	1.16194
										microtubule cytoskeleton organization	1.16194
										cellular catabolic process	1.1598
										carboxylic acid biosynthetic process	1.15952
										negative regulation of flower development	1.15952
										protein localization	1.15912
										thylakoid membrane organization	1.15871
										gravitropism	1.15828
										cortical microtubule organization	1.15783
										anatomical structure maturation	1.1576
										cytokinesis by cell plate formation	1.15689
										cellular response to hypoxia	1.15669
										macromolecule catabolic process	1.15638
										chaperone mediated protein folding requiring cofactor	1.15638
										regulation of cell cycle	1.15586
										mRNA transport	1.15586
										growth	1.15568
										root morphogenesis	1.15559
										protein targeting to vacuole	1.15531
										regulation of biological quality	1.15503
										RNA splicing	1.15494
										response to red light	1.15474
										cell death	1.15474
										macromolecule modification	1.15415
										auxin polar transport	1.15415
										response to far red light	1.15415
										cellular response to oxidative stress	1.15415
										response to absence of light	1.15415
										organic hydroxy compound biosynthetic process	1.15415
										seed maturation	1.15352
										response to cadmium ion	1.15253
										fucose metabolic process	1.15218
										pollen tube development	1.15218
										plant epidermis development	1.15201
										cellular lipid metabolic process	1.15086
										positive regulation of macromolecule metabolic process	1.15071
										protein peptidyl-prolyl isomerization	1.15071
										response to hypoxia	1.14991
										circadian rhythm	1.14991
										cellular response to water deprivation	1.14991
										mRNA processing	1.14977
										response to blue light	1.14935
										cellular response to salt stress	1.14818
										protein targeting to membrane	1.14818
										meiotic cell cycle	1.14772
										response to UV-B	1.14725
										regulation of stomatal closure	1.14725
										calcium ion transmembrane transport	1.14725
										retrograde transport, endosome to Golgi	1.14725
										cell growth	1.14676
										peptidyl-serine phosphorylation	1.14625
										positive gravitropism	1.14625
										cellular amino acid metabolic process	1.14591
										cell wall organization or biogenesis	1.14584
										RNA modification	1.1452
										plant organ development	1.1452
										glucosinolate biosynthetic process	1.1452
										chromosome segregation	1.1452
										leaf morphogenesis	1.14465
										protein folding	1.14431
										monocarboxylic acid metabolic process	1.14408
										macromolecular complex assembly	1.14385
										chlorophyll biosynthetic process	1.1435
										plant-type cell wall biogenesis	1.1433
										fatty acid biosynthetic process	1.1432
										protein dephosphorylation	1.14248
										rRNA processing	1.14214
										organic substance catabolic process	1.14143
										chloroplast organization	1.14105
										heat acclimation	1.14095
										response to inorganic substance	1.13958
										cellular response to oxygen-containing compound	1.13931
										embryo development ending in seed dormancy	1.13895
										cell morphogenesis	1.13881
										ribosome biogenesis	1.13881
										vesicle-mediated transport	1.13862
										seed development	1.13854
										carbohydrate derivative metabolic process	1.1383
										positive regulation of abscisic acid-activated signaling pathway	1.13642
										protein modification process	1.13557
										defense response to virus	1.13557
										biosynthetic process	1.13437
										intracellular protein transport	1.13416
										monocarboxylic acid biosynthetic process	1.13375
										response to glucose	1.13375
										actin filament organization	1.13375
										shoot system morphogenesis	1.13278
										cytoplasmic translation	1.13278
										chlorophyll metabolic process	1.13278
										hormone-mediated signaling pathway	1.13272
										regulation of signal transduction	1.13245
										negative regulation of gene expression	1.13178
										photoperiodism, flowering	1.13178
										cell division	1.13168
										lipid biosynthetic process	1.13109
										cell redox homeostasis	1.13073
										response to heat	1.13061
										response to sucrose	1.13037
										protein catabolic process	1.13008
										aging	1.12964
										response to zinc ion	1.12964
										toxin catabolic process	1.12964
										response to cold	1.12868
										meristem development	1.12833
										abscisic acid-activated signaling pathway	1.12791
										protein autophosphorylation	1.12758
										ubiquitin-dependent ERAD pathway	1.12731
										response to brassinosteroid	1.12731
										regulation of jasmonic acid mediated signaling pathway	1.12731
										chromatin remodeling	1.12731
										cell wall biogenesis	1.12696
										seed germination	1.12669
										pectin biosynthetic process	1.12606
										endocytosis	1.12563
										cytokinesis	1.12563
										cellular component biogenesis	1.12528
										response to light intensity	1.12523
										embryo sac development	1.12475
										DNA replication	1.12475
										phloem or xylem histogenesis	1.12407
										cold acclimation	1.12384
										negative regulation of cellular process	1.1237
										organic acid biosynthetic process	1.12338
										response to salt stress	1.12194
										negative regulation of abscisic acid-activated signaling pathway	1.12194
										proteolysis involved in cellular protein catabolic process	1.12194
										regulation of reproductive process	1.12151
										leaf senescence	1.12073
										meiotic cell cycle process	1.12065
										response to lipid	1.12057
										response to abscisic acid	1.12055
										regulation of gene expression, epigenetic	1.1199
										response to oxidative stress	1.11973
										developmental growth	1.11922
										ER to Golgi vesicle-mediated transport	1.11883
										vegetative to reproductive phase transition of meristem	1.11853
										pollen tube growth	1.11842
										red, far-red light phototransduction	1.11772
										cellular response to DNA damage stimulus	1.11772
										lateral root formation	1.11772
										porphyrin-containing compound metabolic process	1.11715
										carbohydrate transport	1.1168
										lateral root development	1.11657
										photorespiration	1.11657
										cellular response to abscisic acid stimulus	1.11628
										cellular response to hormone stimulus	1.11583
										fatty acid metabolic process	1.11538
										response to red or far red light	1.11497
										RNA processing	1.11464
										regulation of photoperiodism, flowering	1.11414
										cell cycle	1.11368
										pollen development	1.11285
										response to organic cyclic compound	1.11285
										catabolic process	1.11285
										response to water deprivation	1.11237
										plant-type cell wall organization or biogenesis	1.11152
										oxoacid metabolic process	1.11128
										tissue development	1.11065
										microtubule-based movement	1.11048
										gene silencing by RNA	1.11048
										methylation	1.10956
										regulation of growth	1.10868
										protein transport	1.10836
										glycolytic process	1.10831
										response to gibberellin	1.10809
										pollen germination	1.10809
										hydrogen peroxide catabolic process	1.10794
										regulation of defense response	1.10745
										response to osmotic stress	1.10718
										secondary metabolic process	1.10698
										unidimensional cell growth	1.1059
										small molecule metabolic process	1.10528
										response to water	1.10528
										response to light stimulus	1.10431
										response to temperature stimulus	1.10329
										intracellular signal transduction	1.10226
										response to chitin	1.10152
										response to nitrogen compound	1.10137
										innate immune response	1.10092
										glucosinolate metabolic process	1.1001
										response to ethylene	1.0998
										response to nematode	1.09859
										DNA repair	1.09743
										regulation of multicellular organismal process	1.09663
										protein deubiquitination	1.09663
										indole-containing compound metabolic process	1.09663
										response to wounding	1.09569
										root development	1.09544
										cellular response to organic substance	1.09522
										response to jasmonic acid	1.09487
										cell differentiation	1.09461
										defense response to other organism	1.094
										glutathione metabolic process	1.09285
										response to alcohol	1.09167
										plant-type secondary cell wall biogenesis	1.09091
										flower development	1.08986
										response to auxin	1.08958
										mRNA splicing, via spliceosome	1.08862
										regulation of developmental process	1.08786
										response to organonitrogen compound	1.08651
										organic acid metabolic process	1.08373
										regulation of flower development	1.08359
										leaf development	1.08257
										organelle organization	1.08048
										carboxylic acid metabolic process	1.08039
										chromatin organization	1.07829
										jasmonic acid mediated signaling pathway	1.07754
										plant organ morphogenesis	1.07739
										cell wall organization	1.0754
										negative regulation of transcription, DNA-templated	1.07464
										response to bacterium	1.07076
										shoot system development	1.06612
										defense response to bacterium	1.06387
										immune system process	1.06104
										positive regulation of transcription, DNA-templated	1.06025
										transmembrane transport	1.05937
										response to fungus	1.05141
										lipid metabolic process	1.05108
										response to salicylic acid	1.04631
										defense response	1.04615
										auxin-activated signaling pathway	1.04512
										signal transduction	1.04486
										protein phosphorylation	1.03854
